# Supplementary material for: scMEB: a fast and clustering-independent method for detecting differentially expressed genes in single-cell RNA-seq data
Source: BMC Genomics. 2023 May 25;24:280. doi: 10.1186/s12864-023-09374-6 (PMC10210493; doi:10.1186/s12864-023-09374-6)
Supplement: Supplementary file 2 — Additional file 2. [file 12864_2023_9374_MOESM2_ESM.xlsx]

## Sheet: SEGs_hESC
ensembl_id	symbol	Haystack_pvalue	Haystack.adv_pvalue	Haystack.tsne_pvalue	Haystack.tsne.adv_pvalue	scMEB_dist	MarcoPolo_rank
ENSG00000100028	SNRPD3	0.0030895	0.0362657	0.000575743	0.00270059	-0.166911	20882
ENSG00000108518	PFN1	5.38224e-05	0.000648365	7.55874e-05	5.0126e-05	-0.0113412	343
ENSG00000133226	SRRM1	0.0726673	0.296716	0.0923749	0.659811	-0.188331	21101
ENSG00000122566	HNRNPA2B1	1.02333e-06	1.04096e-05	4.90946e-06	6.15249e-08	-0.0919394	20921
ENSG00000166913	YWHAB	0.000662493	0.00486593	0.000191051	0.000342804	-0.0791723	21011
ENSG00000130255	RPL36	5.26926e-05	0.00327365	3.77211e-05	1.01916e-05	-0.111361	21107
ENSG00000057608	GDI2	0.00407881	0.0542354	0.00260242	0.027725	-0.125688	20972
ENSG00000115053	NCL	2.76168e-08	2.09497e-07	2.30781e-07	7.21142e-12	-0.000300535	312
ENSG00000161016	RPL8	1.68258e-05	0.000291861	3.0796e-05	6.31796e-06	-0.0660803	21094
ENSG00000009307	CSDE1	0.151717	0.570977	0.044201	0.455844	-0.130938	20802
ENSG00000143761	ARF1	0.00049782	0.00229486	9.06142e-05	7.50743e-05	-0.142282	20509
ENSG00000120948	TARDBP	0.135901	0.4258	0.0138577	0.190216	-0.188943	20521
ENSG00000165283	STOML2	0.00216823	0.0153018	0.00108687	0.00780605	-0.140177	684
ENSG00000083845	RPS5	0.000138686	0.00176859	4.16643e-05	1.28311e-05	-0.0472769	21089
ENSG00000054118	THRAP3	0.0395901	0.15943	0.0511553	0.49634	-0.11207	21190
ENSG00000099783	HNRNPM	0.00488718	0.0240727	0.000785219	0.00455639	-0.203545	2372
ENSG00000099817	POLR2E	0.0104123	0.0693739	0.00157022	0.0138135	-0.0270823	5699
ENSG00000112081	SRSF3	1.449e-05	0.000591481	1.63272e-05	1.40075e-06	-0.0608618	21207
ENSG00000173207	CKS1B	5.22277e-05	0.000516293	1.83816e-05	1.91448e-06	-0.0747088	68
ENSG00000111775	COX6A1	0.0124439	0.0282313	0.000863105	0.00535526	-0.098777	21238
ENSG00000174748	RPL15	0.00182364	0.0417651	0.00121493	0.00928347	-0.000371384	21259
ENSG00000105372	RPS19	6.1611e-05	0.00116509	6.28184e-05	3.41779e-05	-0.0315217	21209
ENSG00000181163	NPM1	7.96354e-07	2.26573e-06	1.81772e-06	3.89267e-09	-0.000133959	21189
ENSG00000084623	EIF3I	0.000118888	0.00126543	9.01558e-05	7.20938e-05	-0.000141336	25
ENSG00000135829	DHX9	0.00810939	0.209811	0.00699479	0.0950297	-0.116496	3901
ENSG00000120705	ETF1	0.000637431	0.0047264	9.31697e-05	7.71903e-05	-0.267335	5748
ENSG00000171490	RSL1D1	2.73773e-06	6.29849e-05	1.05532e-05	4.55675e-07	-0.0417838	20549
ENSG00000065548	ZC3H15	0.0116939	0.132902	0.0130427	0.180225	-0.204037	20560
ENSG00000274474	YWHAE	2.75461e-05	0.00131094	5.54224e-05	2.38222e-05	-0.0209294	21240
ENSG00000108829	LRRC59	2.08611e-05	0.000103359	2.35795e-05	3.46847e-06	-0.0253241	8510
ENSG00000101367	MAPRE1	0.00281293	0.046179	0.00201256	0.0198952	-0.111848	1169
ENSG00000008988	RPS20	2.18756e-05	0.000323225	1.45682e-05	9.91766e-07	-0.119792	21126
ENSG00000115944	COX7A2L	0.0143241	0.0902861	0.00224042	0.022995	-0.205261	196
ENSG00000135940	COX5B	0.00108611	0.0153407	0.000333765	0.0010244	-0.141862	20956
ENSG00000137154	RPS6	0.000417234	0.00727893	0.00128354	0.00997108	-0.0615794	21206
ENSG00000109971	HSPA8	1.25191e-07	5.31517e-07	1.59581e-06	2.49699e-09	-0.00027515	20786
ENSG00000132780	NASP	0.00093995	0.00315898	0.000154372	0.000220446	-0.0917648	21066
ENSG00000067560	RHOA	0.00595694	0.0708914	0.0018054	0.0166402	-0.0630703	20758
ENSG00000224398	CSNK2B	0.00239126	0.0603469	0.00136103	0.0108987	-0.129725	2257
ENSG00000242485	MRPL20	0.000160738	0.00522231	0.000192949	0.000352417	-0.18122	1038
ENSG00000100902	PSMA6	0.00018598	0.00702122	0.000226432	0.000476117	-0.0688396	20867
ENSG00000136758	YME1L1	0.0285543	0.115414	0.00674207	0.0903782	-0.264973	9117
ENSG00000183431	SF3A3	0.000112007	0.00107069	4.79962e-05	1.79545e-05	-0.152541	779
ENSG00000139343	SNRPF	2.81303e-07	5.39974e-07	1.24085e-06	1.25705e-09	-0.226164	20751
ENSG00000153187	HNRNPU	0.244272	0.726109	0.0813447	0.624753	-0.141739	20980
ENSG00000114942	EEF1B2	0.00234041	0.0600418	0.00253224	0.0264524	-0.0961586	21033
ENSG00000110321	EIF4G2	0.160878	0.637175	0.0286977	0.342316	-0.0884222	20862
ENSG00000165119	HNRNPK	0.000390118	0.00290438	5.43325e-05	2.3637e-05	-0.281192	3814
ENSG00000088205	DDX18	7.15501e-05	0.00122756	0.000201172	0.000393532	-0.209855	4366
ENSG00000115875	SRSF7	1.1547e-05	0.000258776	2.77028e-05	5.02189e-06	-0.0818347	20879
ENSG00000280858	RPL7A	0.0176197	0.312758	0.0644953	0.558962	-0.118456	21219
ENSG00000163811	WDR43	1.08557e-06	3.5066e-06	5.15093e-06	6.63507e-08	-0.19072	1584
ENSG00000070814	TCOF1	1.7289e-06	7.55888e-06	1.84688e-06	3.96112e-09	-0.281647	5241
ENSG00000196531	NACA	0.0039459	0.0948939	0.0317107	0.366232	-0.124009	21221
ENSG00000280831	RPS25	0.000244485	0.00501612	0.000143603	0.000197714	-0.139295	21258
ENSG00000169976	SF3B5	0.0132654	0.210899	0.0033032	0.038373	-0.172098	20548
ENSG00000187514	PTMA	3.27629e-08	1.37815e-07	2.78462e-07	1.43076e-11	-0.01433	21121
ENSG00000100129	EIF3L	0.052604	0.422884	0.0242257	0.300254	-0.095177	20845
ENSG00000175216	CKAP5	0.00220904	0.0169151	0.00374169	0.0460085	-0.0166728	2511
ENSG00000106153	CHCHD2	0.00840513	0.0838458	0.00867316	0.118729	-0.0906351	7199
ENSG00000143977	SNRPG	3.6974e-07	1.20236e-06	2.01577e-06	5.33754e-09	-0.158783	20998
ENSG00000075785	RAB7A	0.000567163	0.00337583	0.000124687	0.000147315	-0.217427	940
ENSG00000146066	HIGD2A	0.014991	0.0739779	0.0295001	0.348967	-0.190333	1860
ENSG00000112118	MCM3	0.000138726	0.00136632	0.000149808	0.000215995	-0.0983526	1938
ENSG00000134453	RBM17	0.00523476	0.0353496	0.000737216	0.00407229	-0.215323	12863
ENSG00000055070	SZRD1	8.96469e-06	0.000198756	2.68802e-05	4.47971e-06	-4.59908e-05	6572
ENSG00000187522	HSPA14	0.000825723	0.0205136	0.000313351	0.000902131	-0.0852459	6219
ENSG00000156482	RPL30	0.00105778	0.046451	0.000966423	0.00635419	-0.0705459	21204
ENSG00000138326	RPS24	0.000125905	0.00269454	6.04503e-05	3.0652e-05	-0.139506	21152
ENSG00000198755	RPL10A	0.0024039	0.0401913	0.00178052	0.0160321	-0.129702	21139
ENSG00000116754	SRSF11	0.677517	0.980813	0.594568	0.979015	-0.1757	21132
ENSG00000053372	MRTO4	7.75101e-07	1.89766e-06	2.1966e-06	6.33006e-09	-0.228441	2795
ENSG00000117395	EBNA1BP2	2.31563e-07	6.74979e-07	6.78546e-07	2.03978e-10	-0.156187	1512
ENSG00000115524	SF3B1	0.0141705	0.312839	0.00663245	0.0899602	-0.000523736	20982
ENSG00000110700	RPS13	6.35556e-05	0.00188073	6.22957e-05	3.1631e-05	-0.100648	21180
ENSG00000186010	NDUFA13	0.010962	0.156543	0.00453606	0.0578555	-0.118958	21178
ENSG00000175390	EIF3F	0.149427	0.500554	0.0435309	0.451123	-0.0671269	7173
ENSG00000131467	PSME3	0.000626007	0.0103941	0.000207154	0.000404172	-0.148388	8329
ENSG00000023734	STRAP	0.00604371	0.0988025	0.00495739	0.0644197	-0.18575	20968
ENSG00000087365	SF3B2	0.0304666	0.161996	0.00268583	0.029621	-0.208288	20597
ENSG00000122565	CBX3	1.32439e-05	0.000205023	1.78394e-05	1.70992e-06	-0.0662372	21024
ENSG00000121579	NAA50	1.02838e-06	7.55918e-06	5.903e-06	1.00735e-07	-0.196993	1217
ENSG00000136824	SMC2	0.0119793	0.0767143	0.00335699	0.0400399	-0.112295	2432
ENSG00000108774	RAB5C	0.0182891	0.153388	0.00515718	0.0679385	-0.0888144	9558
ENSG00000160633	SAFB	0.0123827	0.0403428	0.000684196	0.00366395	-0.18072	11198
ENSG00000136527	TRA2B	0.00168986	0.0796247	0.00144584	0.0119607	-0.209295	20640
ENSG00000108107	RPL28	0.00699773	0.20392	0.00135801	0.010974	-0.0960117	21036
ENSG00000132305	IMMT	0.0190044	0.112328	0.00343545	0.040124	-0.110028	3329
ENSG00000136450	SRSF1	0.00318482	0.0224295	0.000620029	0.00310606	-0.264269	8718
ENSG00000147274	RBMX	0.20754	0.862731	0.132561	0.752392	-0.114437	21103
ENSG00000132432	SEC61G	8.30905e-05	0.000250251	4.84379e-05	1.82457e-05	-0.199691	21
ENSG00000106399	RPA3	0.000849176	0.010681	0.000695035	0.00384696	-0.244534	528
ENSG00000099901	RANBP1	0.00120442	0.0141973	0.00164575	0.0148667	-0.128493	8417
ENSG00000115762	PLEKHB2	9.40519e-06	3.69132e-05	1.53577e-05	1.19213e-06	-0.131768	2062
ENSG00000125445	MRPS7	0.0254166	0.317299	0.00730387	0.101034	-0.148339	925
ENSG00000139218	SCAF11	0.118158	0.863773	0.260202	0.890196	-0.175981	20712
ENSG00000139644	TMBIM6	0.000822342	0.0115416	0.00024082	0.000553889	-0.000513815	21158
ENSG00000108848	LUC7L3	0.00207219	0.0476412	0.00177508	0.0163896	-0.0418471	20911
ENSG00000136718	IMP4	5.02263e-06	3.77274e-05	8.63584e-06	2.78141e-07	-0.0891202	6901
ENSG00000160201	U2AF1	0.000196367	0.00212958	0.000100712	9.28246e-05	-0.363722	10624
ENSG00000105640	RPL18A	4.93311e-05	0.000632396	9.55158e-06	3.59751e-07	-0.109412	21192
ENSG00000205323	SARNP	0.0947933	0.496358	0.186555	0.830197	-0.155327	20953
ENSG00000065978	YBX1	0.000692766	0.0243539	0.00153358	0.0132598	-0.218891	20588
ENSG00000169223	LMAN2	0.000295373	0.00160774	0.000140166	0.000182855	-0.044618	7774
ENSG00000159140	SON	0.000432181	0.00748891	0.000118477	0.000131949	-0.0579273	21255
ENSG00000281013	NDUFA6	0.295225	0.814972	0.191677	0.834495	-0.101626	21035
ENSG00000132676	DAP3	0.00226431	0.0177366	0.00086596	0.00531195	-0.108999	9340
ENSG00000100591	AHSA1	0.000925548	0.00970339	0.000357974	0.00115851	-0.12735	3141
ENSG00000185721	DRG1	0.000177099	0.00605724	0.000184261	0.000315845	-0.12237	1621
ENSG00000140319	SRP14	0.017325	0.216416	0.0305605	0.35822	-0.14996	21243
ENSG00000099341	PSMD8	0.0034749	0.0233765	0.000515318	0.00221683	-0.109297	199
ENSG00000101558	VAPA	0.0018851	0.0522272	0.00280711	0.0322032	-0.146647	3416
ENSG00000198791	CNOT7	0.00128227	0.0170879	0.00181209	0.0167521	-0.156461	1564
ENSG00000048162	NOP16	7.05143e-07	1.69208e-06	1.818e-06	3.82778e-09	-0.0367642	474
ENSG00000029363	BCLAF1	0.0114329	0.25999	0.0199532	0.255701	-0.132916	20706
ENSG00000119335	SET	4.95316e-07	5.14626e-06	2.12916e-05	2.74312e-06	-0.0215751	21085
ENSG00000155438	NIFK	3.71481e-05	0.000724619	6.67395e-05	3.6993e-05	-0.163046	466
ENSG00000172336	POP7	5.08632e-07	3.21931e-06	2.08785e-06	5.56043e-09	-0.0465866	3866
ENSG00000090273	NUDC	4.4132e-07	1.30867e-06	1.83086e-06	3.86715e-09	-0.193307	1107
ENSG00000124614	RPS10	2.52911e-05	0.000474181	7.19616e-05	4.36966e-05	-0.0764406	21088
ENSG00000006744	ELAC2	2.18202e-05	0.000375921	3.48997e-05	8.49584e-06	-0.289341	11632
ENSG00000055044	NOP58	0.000248124	0.0037992	0.000428748	0.00160717	-0.155325	20854
ENSG00000105401	CDC37	0.000112634	0.000364917	5.00943e-05	1.98768e-05	-0.164068	10375
ENSG00000100387	RBX1	0.109816	0.465637	0.0882357	0.646062	-0.185617	20981
ENSG00000063046	EIF4B	0.181689	0.599272	0.0249327	0.307757	-0.0971688	21076
ENSG00000132522	GPS2	0.000770861	0.00520043	0.000155672	0.000227926	-0.079238	13598
ENSG00000165732	DDX21	1.51185e-08	1.00761e-08	2.21864e-07	6.29755e-12	9.29817e-05	361
ENSG00000182004	SNRPE	7.54797e-07	2.95084e-06	1.93747e-06	4.67337e-09	-0.0455791	767
ENSG00000221983	UBA52	0.00103951	0.0238499	0.00108027	0.00756234	-0.100701	21072
ENSG00000089157	RPLP0	9.51743e-06	0.000151799	4.86261e-05	1.80844e-05	-0.00757334	21150
ENSG00000171824	EXOSC10	0.0116761	0.0801069	0.00531901	0.0694268	-0.240344	12860
ENSG00000129351	ILF3	2.85361e-05	0.00038875	1.65135e-05	1.40641e-06	-0.246444	2296
ENSG00000143621	ILF2	1.04162e-05	0.000120717	2.33173e-05	3.25461e-06	-0.037885	20790
ENSG00000173674	EIF1AX	0.00051594	0.0150851	0.0004869	0.00204581	-0.111942	20555
ENSG00000105669	COPE	0.00305288	0.0931005	0.00391679	0.0484296	-0.134181	15517
ENSG00000130826	DKC1	1.24669e-05	8.62259e-05	2.59688e-05	4.24234e-06	-0.18794	2308
ENSG00000167770	OTUB1	0.0581745	0.354819	0.0122028	0.168113	-0.236577	5577
ENSG00000124228	DDX27	3.23279e-05	0.000164188	9.7483e-06	3.70166e-07	-0.376582	5729
ENSG00000010244	ZNF207	0.00291602	0.09062	0.00320637	0.0364053	-0.0765304	1982
ENSG00000142507	PSMB6	0.00412873	0.0636651	0.00623246	0.084016	-0.0473584	21077
ENSG00000276926	MIR6797	0.929431	0.750952	0.399652	0.615411	-0.000122702	3800
ENSG00000166508	MCM7	0.000583418	0.00431	0.000439804	0.00167071	-0.0115954	1128
ENSG00000242125	SNHG3	2.6116e-06	3.88301e-06	1.11568e-06	9.02853e-10	0.000110314	1016
ENSG00000205937	RNPS1	0.00300697	0.0199226	0.00102789	0.00718753	-0.254352	4148
ENSG00000196419	XRCC6	0.000733735	0.00548525	0.000383234	0.00130043	-0.0583246	20817
ENSG00000132341	RAN	9.25061e-07	3.02213e-06	2.82326e-06	1.30677e-08	-0.0688635	21029
ENSG00000135535	CD164	0.657322	0.816851	0.1783	0.818896	-0.149632	5225
ENSG00000234741	GAS5	0.00189887	0.0268996	0.0025456	0.0269146	-0.0822129	21034
ENSG00000175334	BANF1	0.000564919	0.00154198	0.000193393	0.000364479	-0.243551	20744
ENSG00000196504	PRPF40A	0.00114311	0.00917131	0.000147067	0.000210725	-0.0598032	20528
ENSG00000158417	EIF5B	0.000566405	0.00528161	0.000171143	0.000272771	-0.23511	2166
ENSG00000163597	SNHG16	0.000343938	0.0168834	0.000165777	0.000261573	-0.0354219	20827
ENSG00000089685	BIRC5	6.09374e-05	0.000789119	0.000270686	0.000700341	-4.10381e-05	2127
ENSG00000125835	SNRPB	0.00203584	0.0132412	0.00124044	0.0097343	-0.150059	2326
ENSG00000101361	NOP56	1.00235e-05	0.000121624	1.94389e-05	2.09032e-06	-0.142333	112
ENSG00000136942	RPL35	8.18525e-05	0.000687508	3.79781e-05	1.06077e-05	-0.13074	20936
ENSG00000056097	ZFR	0.0227181	0.157654	0.00657177	0.0878485	-0.136909	4685
ENSG00000120265	PCMT1	0.000394732	0.00234536	0.000217804	0.000445065	-0.100437	95
ENSG00000131495	NDUFA2	0.263135	0.766178	0.111848	0.707515	-0.211969	20855
ENSG00000242372	EIF6	1.76171e-05	0.000215623	1.34116e-05	8.43108e-07	-0.10373	1385
ENSG00000161526	SAP30BP	0.0688303	0.248187	0.00580505	0.0766466	-0.226333	6052
ENSG00000161970	RPL26	0.00210962	0.0249109	0.00205254	0.0197944	-0.108757	21179
ENSG00000130811	EIF3G	0.00691657	0.0326797	0.00313391	0.0361259	-0.201606	4204
ENSG00000143549	TPM3	5.06167e-06	1.85707e-05	5.29893e-06	7.41826e-08	-0.0796877	147
ENSG00000113712	CSNK1A1	0.000439339	0.00624643	0.000340017	0.00104446	-0.0830224	21037
ENSG00000115364	MRPL19	0.00322797	0.0364499	0.000276172	0.000688257	-0.205466	4438
ENSG00000109519	GRPEL1	9.02892e-05	0.00111919	9.36194e-05	8.022e-05	-0.180721	826
ENSG00000109332	UBE2D3	0.0137468	0.18985	0.0137562	0.188531	-0.128013	20632
ENSG00000103018	CYB5B	0.000499375	0.00214912	6.43861e-05	3.52517e-05	-0.299255	5421
ENSG00000133112	TPT1	0.0751058	0.488376	0.0600059	0.536822	-0.132917	21170
ENSG00000100227	POLDIP3	0.000980818	0.0084162	0.00108687	0.00779948	-0.0003429	11090
ENSG00000147677	EIF3H	0.136833	0.544193	0.184939	0.826604	-0.0449046	20806
ENSG00000174231	PRPF8	0.519471	0.722036	0.178029	0.819613	-0.206962	20531
ENSG00000169813	HNRNPF	1.0933e-05	8.56383e-05	1.61542e-05	1.35968e-06	-0.0631014	904
ENSG00000096063	SRPK1	0.000206218	0.00464484	0.000119804	0.00013303	-0.103659	3198
ENSG00000110075	PPP6R3	0.00774858	0.0315221	0.00067729	0.00360567	-0.0956977	20755
ENSG00000109606	DHX15	0.00428868	0.0556837	0.00134223	0.0107514	-0.135092	2368
ENSG00000082515	MRPL22	0.156415	0.727633	0.0875268	0.646093	-0.228162	20772
ENSG00000058262	SEC61A1	0.000131032	0.000542192	3.44429e-05	8.14876e-06	-5.73365e-05	11125
ENSG00000168214	RBPJ	0.00741242	0.105758	0.00314342	0.0368664	-0.138691	1659
ENSG00000069345	DNAJA2	0.000234304	0.00173981	5.68435e-05	2.75016e-05	-0.0825795	20595
ENSG00000280548	FBL	0.00217191	0.0168493	0.000134226	0.000166622	-0.394226	3125
ENSG00000161547	SRSF2	0.178517	0.577806	0.188771	0.830416	-0.200992	20713
ENSG00000095787	WAC	0.340581	0.752408	0.30643	0.914837	-0.185588	20720
ENSG00000044115	CTNNA1	0.0397713	0.312833	0.011007	0.151204	-0.189678	20589
ENSG00000113141	IK	0.365717	0.832859	0.387326	0.943718	-0.248107	20546
ENSG00000134697	GNL2	2.90912e-05	0.000314947	4.66173e-05	1.65405e-05	-0.0490289	717
ENSG00000153147	SMARCA5	0.106322	0.396128	0.0293828	0.34931	-0.110279	2773
ENSG00000100603	SNW1	0.0361997	0.220741	0.0025485	0.0270952	-0.182736	1185
ENSG00000131876	SNRPA1	0.000508018	0.00264024	0.000173379	0.00028628	-0.240046	299
ENSG00000075914	EXOSC7	0.000592157	0.00307518	0.000115144	0.000121138	-0.241685	8676
ENSG00000095139	ARCN1	0.00225526	0.00960992	0.00131281	0.0105456	-0.0573098	6447
ENSG00000067533	RRP15	0.0015067	0.0250281	0.000301824	0.000849033	-0.16982	5228
ENSG00000124733	MEA1	0.0116228	0.105879	0.00214386	0.0217465	-0.11562	2315
ENSG00000172115	CYCS	6.10675e-09	4.39571e-09	4.14102e-08	2.54246e-14	-0.106707	268
ENSG00000134248	LAMTOR5	0.0989123	0.532442	0.011131	0.154243	-0.172869	20924
ENSG00000166226	CCT2	0.00157547	0.0268325	0.00189611	0.0179309	-0.114779	20842
ENSG00000125870	SNRPB2	0.00163825	0.0459773	0.00067006	0.00347864	-0.280283	20664
ENSG00000008952	SEC62	0.403835	0.886648	0.223246	0.863515	-0.240828	21120
ENSG00000085415	SEH1L	1.17712e-05	0.00013539	2.42755e-05	3.67613e-06	-0.194888	1885
ENSG00000177700	POLR2L	0.034369	0.264063	0.0291368	0.345331	-0.158438	20846
ENSG00000166451	CENPN	8.19924e-05	0.000437244	1.54984e-05	1.21329e-06	-0.13384	2675
ENSG00000171858	RPS21	3.22054e-06	2.18814e-05	8.09645e-06	2.22448e-07	-0.183174	20974
ENSG00000116030	SUMO1	0.00242388	0.0401869	0.00123753	0.00956449	-0.122427	20725
ENSG00000143368	SF3B4	0.00140376	0.0100609	0.000395454	0.00139448	-0.0109212	13686
ENSG00000180879	SSR4	0.00935232	0.107954	0.00208881	0.0208721	-0.0075959	20920
ENSG00000089195	TRMT6	2.01173e-07	1.00008e-06	8.83217e-07	4.44653e-10	-0.00134575	4558
ENSG00000148843	PDCD11	0.00195656	0.00528217	0.000203883	0.000384711	-0.197374	9023
ENSG00000004478	FKBP4	2.2401e-07	3.29389e-07	5.5411e-07	1.14601e-10	-0.0307075	4584
ENSG00000007392	LUC7L	0.66687	0.84987	0.115931	0.718456	-0.14463	11262
ENSG00000255717	SNHG1	0.00493498	0.00737043	0.00123639	0.00961921	-0.161566	3149
ENSG00000183527	PSMG1	4.19913e-05	0.000277038	5.21451e-05	2.20336e-05	-0.0483722	4137
ENSG00000168259	DNAJC7	0.000196376	0.00202071	5.57885e-05	2.48984e-05	-0.191181	115
ENSG00000141562	NARF	0.000206164	0.00264404	8.38385e-05	6.23206e-05	-0.203829	7726
ENSG00000063177	RPL18	0.000793728	0.0168837	0.000402156	0.00145207	-0.0326012	21159
ENSG00000124795	DEK	0.0118657	0.129307	0.00267006	0.0296461	-0.161064	5208
ENSG00000125977	EIF2S2	1.14179e-06	4.64784e-06	1.35862e-06	1.66058e-09	-0.221638	204
ENSG00000137710	RDX	0.000314794	0.00283133	0.000322605	0.000960344	-0.0485137	20808
ENSG00000101150	TPD52L2	3.04609e-07	8.96098e-06	1.52343e-06	2.1831e-09	-0.100752	7836
ENSG00000015479	MATR3	0.0222615	0.302076	0.00768254	0.105034	-0.161878	20708
ENSG00000091317	CMTM6	0.0586253	0.236634	0.0224808	0.286527	-0.231309	7407
ENSG00000106400	ZNHIT1	0.0230622	0.260144	0.0151355	0.203968	-0.19577	13762
ENSG00000149806	FAU	1.4941e-06	2.31759e-05	2.74087e-06	1.19068e-08	-0.129742	20914
ENSG00000136003	ISCU	0.0552719	0.258451	0.0214826	0.27597	-0.175351	13831
ENSG00000108468	CBX1	0.00136966	0.0178487	0.000397217	0.00141953	-0.191406	6303
ENSG00000182944	EWSR1	0.0644337	0.602907	0.0434091	0.449705	-0.230998	20931
ENSG00000124214	STAU1	0.0901454	0.322457	0.0144882	0.197657	-0.232012	1879
ENSG00000145592	RPL37	5.46729e-07	3.85932e-06	2.07861e-06	5.24272e-09	-0.0686016	21151
ENSG00000171863	RPS7	6.96811e-05	0.000625687	8.71327e-05	6.62475e-05	-0.126479	21169
ENSG00000168175	MAPK1IP1L	0.00951748	0.232664	0.00251334	0.0267457	-0.0457418	20815
ENSG00000134884	ARGLU1	2.89428e-06	2.75312e-06	6.58149e-06	1.309e-07	-0.0198645	20963
ENSG00000089693	MLF2	0.00507879	0.0582722	0.00739355	0.101736	-0.10188	8807
ENSG00000138069	RAB1A	0.255982	0.683094	0.0396011	0.426509	-0.168999	4384
ENSG00000105193	RPS16	8.46863e-05	0.000712482	0.000189785	0.000343038	-0.143119	21200
ENSG00000078674	PCM1	0.635943	0.977504	0.785838	0.992012	-0.117783	20669
ENSG00000089009	RPL6	0.00237107	0.0374394	0.00563707	0.0734543	-0.128521	21146
ENSG00000100554	ATP6V1D	0.00115748	0.0162658	0.000556962	0.00254166	-0.21904	404
ENSG00000108055	SMC3	0.0451804	0.367549	0.0236409	0.296016	-0.15814	20547
ENSG00000092199	HNRNPC	0.000588961	0.00314607	0.0014055	0.0115748	-0.0909796	21131
ENSG00000106803	SEC61B	0.00455477	0.0327158	0.000293094	0.00078791	-0.203377	20905
ENSG00000166037	CEP57	0.0913681	0.242636	0.00485776	0.0626395	-0.225913	6466
ENSG00000100348	TXN2	0.212557	0.74026	0.0691093	0.577834	-0.0144605	7650
ENSG00000115806	GORASP2	2.79795e-06	7.96968e-06	6.34824e-06	1.17849e-07	-0.22723	7957
ENSG00000159377	PSMB4	0.00030646	0.0126453	0.000875906	0.0054741	-0.0292428	21195
ENSG00000171566	PLRG1	0.000170894	0.00084153	0.000193105	0.000352268	-0.0466374	2686
ENSG00000143727	ACP1	0.136687	0.647089	0.0824885	0.62724	-0.141826	20898
ENSG00000130254	SAFB2	0.0121825	0.171059	0.00401209	0.0492431	-0.255034	15967
ENSG00000135900	MRPL44	1.46845e-05	0.000430289	2.93976e-05	5.80743e-06	-0.0696216	3058
ENSG00000132300	PTCD3	0.00236267	0.0364703	0.00058102	0.00279231	-0.11141	1828
ENSG00000206284	WDR46	0.00103998	0.0168905	0.000666968	0.00339497	-0.0814796	9348
ENSG00000143569	UBAP2L	0.119689	0.280659	0.0392738	0.421737	-0.252	5888
ENSG00000167721	TSR1	4.81873e-08	2.42118e-07	1.24756e-06	1.29066e-09	-0.0771411	2289
ENSG00000108592	FTSJ3	2.82037e-06	2.82517e-05	5.15106e-06	6.54644e-08	-0.0955512	7764
ENSG00000099956	SMARCB1	0.00855416	0.094202	0.00220211	0.0220885	-0.0264128	15741
ENSG00000134001	EIF2S1	4.08175e-05	0.000251355	3.9405e-05	1.13349e-05	-0.0572553	909
ENSG00000115268	RPS15	4.24668e-05	0.000306217	9.33962e-06	3.28244e-07	-0.112671	21045
ENSG00000165527	ARF6	7.74317e-07	9.39054e-06	7.82651e-06	2.17842e-07	0.000146308	1384
ENSG00000112695	COX7A2	2.91179e-05	2.48881e-05	2.36251e-05	3.44245e-06	-0.107627	21145
ENSG00000139726	DENR	1.27216e-05	0.000143678	1.81461e-05	1.77167e-06	-0.243057	358
ENSG00000169895	SYAP1	0.0473714	0.167205	0.00958206	0.133728	-0.332797	20679
ENSG00000148688	RPP30	0.00834443	0.0924402	0.0071045	0.0965874	-0.176956	1453
ENSG00000164754	RAD21	0.0566566	0.294455	0.0186441	0.247539	-0.176166	20633
ENSG00000115946	PNO1	1.81741e-05	0.000232835	2.40196e-05	3.56788e-06	-0.20087	9855
ENSG00000078140	UBE2K	0.079368	0.254445	0.00328336	0.0383665	-0.299011	8134
ENSG00000132507	EIF5A	3.19736e-05	0.000499675	3.98804e-05	1.20132e-05	-0.218886	20676
ENSG00000223367	RPS18	0.00164163	0.0184537	0.00574579	0.0752479	-0.129148	21262
ENSG00000166902	MRPL16	7.07471e-05	0.00102928	0.000133468	0.000170436	-0.103709	1222
ENSG00000062485	CS	0.0044299	0.0326506	0.000572871	0.00266464	-0.149975	1758
ENSG00000173486	FKBP2	9.7758e-05	0.000897989	0.000143464	0.000192887	-0.13782	7660
ENSG00000121766	ZCCHC17	0.000271151	0.00406709	0.000217034	0.000435289	-0.0962669	521
ENSG00000067248	DHX29	0.00966186	0.152255	0.00329712	0.0382831	-0.108094	9052
ENSG00000115816	CEBPZ	1.40726e-05	0.00023827	1.13081e-05	5.41969e-07	-0.122555	3191
ENSG00000180764	PIPSL	0.947135	0.952775	0.96905	0.885537	-0.0382194	17052
ENSG00000079332	SAR1A	1.96618e-05	0.000229434	4.09584e-05	1.25703e-05	-0.0874964	21122
ENSG00000124193	SRSF6	5.01144e-06	1.82885e-05	3.01656e-06	1.68065e-08	-0.000111986	20979
ENSG00000182149	IST1	0.00534553	0.0501584	0.00177601	0.0163956	-0.104754	2056
ENSG00000147403	RPL10	8.79738e-05	0.00606363	0.00128646	0.00984632	-0.058425	21213
ENSG00000131174	COX7B	0.00943466	0.15529	0.00760117	0.103131	-0.144706	21093
ENSG00000168066	SF1	0.0217449	0.416675	0.00479683	0.0601011	-0.217117	7944
ENSG00000165671	NSD1	0.00023075	0.00307279	6.69764e-05	3.79163e-05	4.15475e-05	2949
ENSG00000118363	SPCS2	0.174561	0.682965	0.0622266	0.549514	-0.281752	20928
ENSG00000065243	PKN2	0.0877139	0.399458	0.133442	0.754296	-0.12508	7021
ENSG00000204256	BRD2	0.00635891	0.0237358	0.000376596	0.00124828	-0.229847	6318
ENSG00000175166	PSMD2	0.00345062	0.00883374	0.000226991	0.000479664	-0.0782947	1229
ENSG00000170315	UBB	0.00119002	0.0298118	0.000136324	0.000171722	-0.0422577	21251
ENSG00000163714	U2SURP	0.0452171	0.394708	0.00998313	0.138737	-0.166865	21030
ENSG00000096401	CDC5L	0.0169898	0.0688948	0.00181169	0.0168963	-0.272641	1587
ENSG00000115761	NOL10	2.25474e-05	0.000487186	2.38644e-05	3.45329e-06	-0.20385	5137
ENSG00000147123	NDUFB11	0.236754	0.914561	0.108087	0.700284	-0.104369	20816
ENSG00000114416	FXR1	0.0560092	0.31371	0.0191159	0.253028	-0.0971706	1951
ENSG00000275903	PSMB3	0.00452707	0.0621973	0.00413315	0.0509279	-0.202109	20847
ENSG00000168439	STIP1	1.25756e-05	0.000380373	3.16919e-05	6.92096e-06	-0.0793977	1353
ENSG00000143256	PFDN2	0.000374971	0.00321039	0.000203246	0.000390329	-0.225854	7417
ENSG00000105447	GRWD1	6.33152e-05	0.00112321	3.3886e-05	7.79747e-06	-0.0113634	4714
ENSG00000100823	APEX1	0.000577379	0.00765191	0.000251512	0.000584108	-0.0128124	20516
ENSG00000084733	RAB10	0.00287344	0.0274307	0.000663083	0.00338417	-0.240324	9068
ENSG00000131368	MRPS25	0.00177807	0.0106364	0.000939898	0.00606585	-0.128755	8456
ENSG00000105402	NAPA	0.00122893	0.00697983	0.00056683	0.002625	-0.157395	14233
ENSG00000170791	CHCHD7	3.81425e-05	9.02942e-05	3.38052e-05	8.03733e-06	-0.175384	8802
ENSG00000120333	MRPS14	0.0475642	0.301854	0.0171869	0.230467	-0.23561	13285
ENSG00000198492	YTHDF2	0.00125258	0.0189648	0.000833146	0.00504036	-0.185771	3493
ENSG00000126524	SBDS	0.00879821	0.0584913	0.000918288	0.00594299	-0.144616	11228
ENSG00000183726	TMEM50A	0.000463969	0.00437121	0.000216643	0.000442972	-0.10522	3223
ENSG00000141030	COPS3	0.000128672	0.00271705	0.000134728	0.000169731	-0.167885	1676
ENSG00000168894	RNF181	0.002562	0.0462591	0.00142696	0.0119373	-0.145909	1053
ENSG00000067334	DNTTIP2	0.0161778	0.11801	0.00606583	0.0800978	-0.195581	382
ENSG00000178982	EIF3K	9.44218e-05	0.0108136	0.000104563	0.000101419	-0.161318	21123
ENSG00000135930	EIF4E2	0.000592993	0.00485287	0.000594278	0.00285458	-0.228897	6925
ENSG00000239306	RBM14	0.000696672	0.00246972	0.000348409	0.0010894	-0.131423	14876
ENSG00000126457	PRMT1	0.000175925	0.00325164	0.000128625	0.000154258	-0.226603	859
ENSG00000091651	ORC6	0.000571346	0.00845694	0.000325018	0.00100175	-0.167325	20610
ENSG00000111596	CNOT2	0.0735906	0.301949	0.0107197	0.147877	-0.0915863	20851
ENSG00000103550	KNOP1	4.19355e-05	0.000228114	1.29443e-05	7.4753e-07	-0.270449	2279
ENSG00000164190	NIPBL	0.430052	0.792309	0.505726	0.968338	-0.000129011	1571
ENSG00000140526	ABHD2	0.0332889	0.159103	0.0067478	0.0912839	-0.0126329	8103
ENSG00000103194	USP10	1.66669e-06	9.71964e-06	4.70864e-06	5.31409e-08	-0.146981	5798
ENSG00000128463	EMC4	0.0759489	0.469971	0.0228292	0.286372	-0.219682	20500
ENSG00000144224	UBXN4	0.15341	0.373291	0.00792567	0.108995	-0.0212345	20634
ENSG00000111641	NOP2	5.03625e-06	8.13794e-05	2.45776e-05	3.70894e-06	-0.243329	6475
ENSG00000132963	POMP	0.0010711	0.00753321	0.000705933	0.0039075	-0.172179	20872
ENSG00000170855	TRIAP1	0.00160102	0.0349777	0.00158508	0.0136974	-4.02185e-05	351
ENSG00000230989	HSBP1	6.7295e-05	0.000453104	1.06119e-05	4.78375e-07	-0.022254	21119
ENSG00000173141	MRPL57	0.00515929	0.0439107	0.00122851	0.00940854	-0.222649	1142
ENSG00000178999	AURKB	7.16887e-06	5.10483e-05	5.14475e-06	7.05979e-08	-0.0777725	3860
ENSG00000126698	DNAJC8	0.0677048	0.388868	0.0231806	0.292436	-0.107195	21065
ENSG00000116350	SRSF4	0.000369013	0.00138391	0.000167623	0.000275186	-0.0895072	4084
ENSG00000113456	RAD1	3.21892e-05	0.000449909	6.1597e-05	3.13619e-05	-0.174052	6330
ENSG00000159352	PSMD4	0.401099	0.857036	0.41786	0.951589	-0.191974	20794
ENSG00000107581	EIF3A	0.000185359	0.000415789	2.25131e-05	3.00231e-06	-0.11001	20670
ENSG00000125651	GTF2F1	5.86075e-06	7.41371e-05	1.37117e-05	8.61953e-07	-0.0949698	7907
ENSG00000185825	BCAP31	0.00180499	0.0136479	0.000554915	0.00252579	-0.180678	2161
ENSG00000136875	PRPF4	2.88787e-05	0.000378864	5.02054e-05	1.94959e-05	-0.127093	9310
ENSG00000109046	WSB1	0.0407415	0.473503	0.0182739	0.241261	-0.0222468	20551
ENSG00000164346	NSA2	0.012004	0.0839055	0.00702637	0.0944633	-0.227583	5714
ENSG00000170759	KIF5B	0.0422114	0.422888	0.0207855	0.267954	-0.307932	10592
ENSG00000162910	MRPL55	0.0478543	0.327783	0.0240812	0.300078	-0.0675321	12121
ENSG00000175387	SMAD2	0.253716	0.565683	0.113991	0.71454	-0.0427199	177
ENSG00000150459	SAP18	0.00829285	0.082938	0.00184027	0.0175544	-0.20317	20900
ENSG00000130706	ADRM1	1.54184e-05	0.000189567	1.52126e-05	1.15595e-06	-0.0603052	4207
ENSG00000172809	RPL38	7.33629e-06	2.53767e-05	3.9347e-06	3.26898e-08	-0.161646	21047
ENSG00000275700	AATF	2.34237e-05	5.54779e-05	2.24295e-05	2.994e-06	-0.191731	5331
ENSG00000167658	EEF2	1.15606e-06	6.52462e-06	4.37905e-06	4.54702e-08	-0.0915858	21234
ENSG00000145220	LYAR	4.53195e-08	1.48619e-07	4.05888e-07	4.1463e-11	-0.032895	2952
ENSG00000126653	NSRP1	0.137609	0.638458	0.0300856	0.354431	-0.270124	20978
ENSG00000100142	POLR2F	0.000650069	0.0150237	0.000454877	0.00179215	-0.258003	167
ENSG00000119707	RBM25	0.0272385	0.403825	0.0212441	0.27373	-0.122224	21106
ENSG00000120802	TMPO	0.000233295	0.00582414	0.000124331	0.000147317	-0.20808	20583
ENSG00000111845	PAK1IP1	6.5679e-08	1.77001e-07	1.26976e-06	1.34796e-09	0.000133355	944
ENSG00000177954	RPS27	9.52423e-07	5.78431e-06	1.54571e-05	1.18051e-06	-0.0595584	21226
ENSG00000188612	SUMO2	0.000184164	0.00437393	0.000531255	0.00237887	-0.154817	21032
ENSG00000112739	PRPF4B	0.0231189	0.302455	0.0635305	0.558422	-0.140847	4244
ENSG00000113845	TIMMDC1	0.0419683	0.224176	0.0131636	0.179419	-0.200184	1302
ENSG00000152795	HNRNPDL	0.00880032	0.124525	0.00131342	0.0105474	-0.0925674	21173
ENSG00000133028	SCO1	9.05841e-05	0.00243994	7.04876e-05	4.23484e-05	-0.225542	3720
ENSG00000186184	POLR1D	0.00051561	0.00486618	0.000330227	0.000984356	-0.103212	391
ENSG00000126756	UXT	0.0128232	0.107899	0.00693619	0.0929079	-0.153938	1177
ENSG00000167005	NUDT21	0.000590223	0.00675821	0.000158591	0.000235956	-0.057312	1544
ENSG00000114030	KPNA1	0.120569	0.412409	0.104108	0.689069	-0.0638347	2660
ENSG00000182117	NOP10	0.00495925	0.0301414	0.00120172	0.00899446	-0.13339	21038
ENSG00000148296	SURF6	0.0169441	0.0859777	0.00114221	0.00826093	-0.152157	13779
ENSG00000139168	ZCRB1	0.0156363	0.116307	0.00332159	0.0396069	-0.154107	5450
ENSG00000165264	NDUFB6	0.0357498	0.175362	0.00249329	0.0269914	-0.212251	20819
ENSG00000163938	GNL3	3.56382e-05	0.000637999	5.2384e-05	2.13043e-05	-0.109719	424
ENSG00000004897	CDC27	0.00391703	0.0340539	0.000906424	0.00586581	-0.132213	6860
ENSG00000074695	LMAN1	0.0189332	0.100406	0.00674324	0.0917245	-0.233702	3700
ENSG00000082898	XPO1	0.328869	0.893196	0.120915	0.730113	-0.136188	20820
ENSG00000113649	TCERG1	0.28372	0.747316	0.167506	0.805694	-0.189663	20722
ENSG00000128989	ARPP19	0.00160142	0.0190531	0.00106478	0.00759771	-0.127932	2167
ENSG00000278053	DDX52	0.0438398	0.56121	0.0398234	0.422367	-0.187551	4759
ENSG00000136448	NMT1	0.132645	0.405345	0.0153665	0.208144	-0.256743	10102
ENSG00000166197	NOLC1	5.59695e-07	1.69769e-06	2.72243e-06	1.14541e-08	0.00019806	235
ENSG00000165304	MELK	0.00174243	0.021985	0.000265269	0.000658358	-0.000367575	6156
ENSG00000204120	GIGYF2	0.0774477	0.244781	0.00750548	0.102539	-0.159771	7484
ENSG00000023318	ERP44	0.0111884	0.0709849	0.00251226	0.0263527	-0.238543	10921
ENSG00000135372	NAT10	1.67143e-05	5.34304e-05	1.84024e-05	1.86323e-06	-0.0771448	7051
ENSG00000113282	CLINT1	0.00504323	0.0750915	0.00354645	0.0422166	-0.221906	4925
ENSG00000232112	TMA7	1.83631e-05	0.000145212	2.41703e-05	3.64508e-06	-0.221654	21237
ENSG00000004961	HCCS	1.02379e-06	6.84364e-06	1.93608e-06	4.39199e-09	-0.0466362	3759
ENSG00000275272	YTHDC1	0.0835512	0.36258	0.0217399	0.280657	-0.166164	11909
ENSG00000115207	GTF3C2	0.000189311	0.00124163	7.61877e-05	5.06039e-05	-0.293924	7757
ENSG00000211460	TSN	5.21995e-05	0.00117077	3.87434e-05	1.12071e-05	-0.0127122	1246
ENSG00000265354	TIMM23	0.00181878	0.0233259	0.000216779	0.0004383	-0.195614	4195
ENSG00000269893	SNHG8	5.25178e-05	0.000396576	1.72556e-05	1.55806e-06	-0.127828	1276
ENSG00000204977	TRIM13	0.360485	0.803177	0.207992	0.850354	-0.17416	3878
ENSG00000159593	NAE1	0.00138679	0.0178826	0.00154873	0.0133776	-0.194813	20582
ENSG00000004534	RBM6	3.74839e-05	0.000527684	4.56254e-05	1.63724e-05	-0.000328042	20798
ENSG00000115128	SF3B6	0.000749234	0.0154167	0.000279872	0.000737312	-0.266517	21039
ENSG00000087263	OGFOD1	2.03973e-05	0.000589607	2.18643e-05	2.75135e-06	-0.157329	2963
ENSG00000184990	SIVA1	0.000411562	0.00227326	0.00030813	0.00086485	-0.0245414	1415
ENSG00000274803	BDP1	0.125078	0.514984	0.0280048	0.338456	-0.263714	11595
ENSG00000148335	NTMT1	4.42206e-07	7.07822e-07	1.54401e-06	2.30963e-09	-0.0105419	3115
ENSG00000108651	UTP6	0.000347124	0.00718458	0.000164506	0.000251928	-0.170586	1093
ENSG00000164919	COX6C	0.00907915	0.0423274	0.00291074	0.0326675	-0.134441	21244
ENSG00000085840	ORC1	5.75422e-07	2.26872e-06	1.92428e-06	4.50384e-09	-0.0866836	7030
ENSG00000120727	PAIP2	0.00195693	0.0156525	0.000596259	0.00290475	-0.192627	98
ENSG00000177479	ARIH2	5.83165e-05	0.000305096	1.59777e-05	1.2626e-06	-0.23206	5252
ENSG00000185651	UBE2L3	0.00166531	0.0106379	0.00142701	0.0118413	-0.140104	20733
ENSG00000087191	PSMC5	5.70886e-05	0.00166073	0.000109238	0.000108722	-0.226099	1359
ENSG00000107949	BCCIP	0.00127375	0.0102983	0.000355622	0.00115243	-0.134819	715
ENSG00000118579	MED28	0.0185971	0.240805	0.0147486	0.202456	-0.165444	20606
ENSG00000166012	TAF1D	0.000100359	0.00334674	0.00012265	0.000142066	-0.155554	7802
ENSG00000119402	FBXW2	0.0552301	0.436128	0.0259482	0.31589	-0.218	6859
ENSG00000204822	MRPL53	0.0444567	0.172239	0.0132645	0.180709	-0.0648773	13958
ENSG00000168003	SLC3A2	7.83836e-06	4.25087e-05	7.42446e-06	1.80309e-07	-0.141076	988
ENSG00000168275	COA6	9.61998e-05	0.000630822	6.09777e-05	3.14531e-05	-0.273913	274
ENSG00000110367	DDX6	0.00752126	0.0802292	0.00759146	0.103644	-0.174567	2877
ENSG00000087087	SRRT	0.000794286	0.001948	7.49004e-05	4.81248e-05	-0.210043	11593
ENSG00000111142	METAP2	0.644852	0.878286	0.316173	0.919521	-0.23609	20800
ENSG00000114503	NCBP2	3.16814e-05	0.00113903	0.000131666	0.000163398	-0.103181	1150
ENSG00000007168	PAFAH1B1	0.0226015	0.12522	0.00954957	0.132574	-0.0138672	2478
ENSG00000149100	EIF3M	0.000338148	0.00794293	0.000700757	0.00378997	-0.0411362	20498
ENSG00000135018	UBQLN1	0.0278737	0.0896213	0.00339095	0.0401768	-0.178558	3558
ENSG00000146109	ABT1	1.81454e-05	8.59158e-05	3.78614e-05	1.07604e-05	-0.113082	1546
ENSG00000162613	FUBP1	0.0682035	0.526861	0.0246438	0.30605	-0.168801	3477
ENSG00000141380	SS18	0.203786	0.684275	0.137162	0.76131	-0.100038	3291
ENSG00000070831	CDC42	0.000218169	0.00555911	0.000509327	0.0021688	-0.0562725	21068
ENSG00000108064	TFAM	8.33411e-05	0.000558682	9.398e-05	8.11948e-05	-0.159715	273
ENSG00000124383	MPHOSPH10	0.000574158	0.00769255	0.000545154	0.0024596	-0.227855	12420
ENSG00000101161	PRPF6	0.0035247	0.024242	0.00237702	0.0247877	-0.204942	14335
ENSG00000174780	SRP72	0.164597	0.397176	0.0260696	0.316657	-0.157613	2074
ENSG00000136271	DDX56	0.000167895	0.00407162	9.89819e-05	8.69688e-05	-9.69949e-05	7140
ENSG00000113312	TTC1	0.00486617	0.0602435	0.00156846	0.0136738	-0.179066	3652
ENSG00000171316	CHD7	0.01475	0.225415	0.00106167	0.00757572	-0.0374553	637
ENSG00000165219	GAPVD1	0.00181913	0.0273277	0.00118978	0.00889115	-0.117559	3358
ENSG00000188229	TUBB4B	1.40534e-05	9.17031e-05	8.06203e-06	2.25467e-07	-0.0898749	2728
ENSG00000101266	CSNK2A1	0.0668226	0.477312	0.0145698	0.198466	-0.0154525	20529
ENSG00000157020	SEC13	0.000807967	0.00984619	0.000442207	0.00171738	-0.174391	775
ENSG00000166900	STX3	9.63708e-07	4.8233e-06	7.40087e-07	2.61597e-10	-0.202351	8419
ENSG00000153107	ANAPC1	0.000730085	0.00848158	0.000255769	0.000622246	-0.138397	5646
ENSG00000132466	ANKRD17	0.743421	0.918417	0.335435	0.926088	-0.0639687	2169
ENSG00000114209	PDCD10	0.000715173	0.00328367	0.000166671	0.00026915	-0.176762	206
ENSG00000104738	MCM4	3.50649e-05	0.000126894	1.8447e-05	1.87068e-06	-0.167096	582
ENSG00000133316	WDR74	4.55656e-05	0.000253822	2.62021e-05	4.32903e-06	-0.172232	10814
ENSG00000139233	LLPH	6.33383e-06	0.000143155	2.09563e-05	2.54016e-06	-0.205406	1809
ENSG00000128059	PPAT	2.56045e-05	0.000510348	8.35709e-05	6.31473e-05	-0.10382	2362
ENSG00000006712	PAF1	0.00308194	0.0422078	0.00167801	0.0147885	-0.0138882	15051
ENSG00000156508	EEF1A1	1.75723e-08	4.16014e-08	2.55221e-07	9.67924e-12	0.0002933	21069
ENSG00000203624	MRPS18B	0.000850408	0.0116921	0.000431974	0.00160713	-0.353079	1687
ENSG00000173065	FAM222B	0.00012162	0.00213058	7.31871e-05	4.68593e-05	-0.0598845	8640
ENSG00000031823	RANBP3	0.0228267	0.148423	0.00853563	0.116528	-0.125864	13582
ENSG00000086589	RBM22	0.0258081	0.18866	0.0106084	0.146512	-0.203263	12938
ENSG00000077152	UBE2T	7.71261e-05	0.000360788	2.2031e-05	2.97305e-06	-0.153889	201
ENSG00000125450	NUP85	0.000249761	0.000819853	5.78295e-05	2.81325e-05	-0.29177	11336
ENSG00000127804	METTL16	0.0351145	0.247565	0.010878	0.150937	-0.256734	3945
ENSG00000131100	ATP6V1E1	9.62422e-05	0.0015242	2.86253e-05	5.30607e-06	-0.0630097	844
ENSG00000229833	PET100	0.00505971	0.0750004	0.00266571	0.0294885	-0.107766	21075
ENSG00000172687	ZNF738	0.525508	0.901309	0.195333	0.838752	-0.22152	20734
ENSG00000119446	RBM18	1.9636e-05	0.000247243	0.000918464	0.00598453	-0.0756658	10732
ENSG00000153201	RANBP2	0.00101499	0.0187957	0.000960237	0.00638109	-0.186717	20520
ENSG00000111364	DDX55	9.29108e-05	0.000511422	5.58726e-05	2.6279e-05	-0.237273	11093
ENSG00000198730	CTR9	0.000239847	0.000667459	2.23589e-05	3.02249e-06	-0.252412	8384
ENSG00000117748	RPA2	0.0405313	0.210849	0.00744666	0.101932	-0.120441	7035
ENSG00000112651	MRPL2	7.63121e-05	0.00152178	3.04196e-05	6.09408e-06	-0.256195	5846
ENSG00000162063	CCNF	0.0265558	0.195613	0.00623661	0.0845409	-0.00142353	7125
ENSG00000138071	ACTR2	0.00177054	0.0254958	0.00179819	0.0167456	-0.0892258	5920
ENSG00000135486	HNRNPA1	1.21742e-06	9.15311e-06	5.34032e-06	7.48733e-08	-0.0950358	21020
ENSG00000169564	PCBP1	2.42434e-06	1.45369e-05	3.26236e-06	1.97622e-08	-0.0403927	212
ENSG00000124702	KLHDC3	1.84658e-05	8.50857e-05	2.02077e-05	2.33869e-06	-0.122534	11611
ENSG00000105671	DDX49	0.0270905	0.239803	0.0180908	0.237956	-0.0296676	11764
ENSG00000141101	NOB1	1.26799e-05	0.000153409	1.81892e-05	1.77544e-06	-0.0649429	1333
ENSG00000122958	VPS26A	0.0145365	0.161054	0.0141507	0.192685	-0.153053	7905
ENSG00000164104	HMGB2	0.000715813	0.0067792	0.000627039	0.00319826	-0.000247782	20564
ENSG00000165733	BMS1	0.0621115	0.314711	0.0282596	0.341179	-0.171934	20688
ENSG00000168701	TMEM208	0.000831107	0.00800384	0.000957121	0.00637271	-0.118002	4223
ENSG00000108510	MED13	0.456222	0.844611	0.23045	0.870538	-0.0211921	550
ENSG00000111605	CPSF6	0.000570985	0.011678	0.00109005	0.00783887	-0.174443	4422
ENSG00000112312	GMNN	0.00464752	0.0348343	0.000489294	0.00202649	-0.0241858	8515
ENSG00000213024	NUP62	0.000350654	0.00256238	9.30176e-05	7.82629e-05	-0.308425	8517
ENSG00000163875	MEAF6	2.00404e-05	0.000183864	1.39796e-05	9.38874e-07	-0.104192	3258
ENSG00000163660	CCNL1	0.155405	0.516857	0.0260185	0.316549	-0.129333	9737
ENSG00000170043	TRAPPC1	0.00986855	0.0858027	0.000847827	0.00525285	-4.7566e-06	13060
ENSG00000117713	ARID1A	0.0717157	0.238437	0.0074994	0.102417	-0.141103	2379
ENSG00000157106	SMG1	0.34219	0.646954	0.211986	0.85453	-0.206183	1259
ENSG00000100883	SRP54	0.000186241	0.00101559	8.59474e-05	6.56176e-05	-0.142236	2384
ENSG00000198301	SDAD1	0.000158608	0.000735738	0.000161882	0.00024559	-0.178508	3345
ENSG00000198625	MDM4	0.121126	0.376639	0.0553282	0.517751	-0.0881031	20661
ENSG00000117360	PRPF3	0.00166977	0.0129272	0.00124142	0.00960106	-0.282935	12077
ENSG00000124571	XPO5	7.41791e-05	0.000661535	4.52797e-05	1.5662e-05	-0.242264	7275
ENSG00000106344	RBM28	0.00268216	0.0488566	0.00143922	0.0120443	-0.0994942	629
ENSG00000121058	COIL	0.0996482	0.40291	0.0746454	0.599011	-0.140731	11025
ENSG00000143033	MTF2	0.0485111	0.339352	0.0165432	0.221748	-0.13294	20609
ENSG00000134375	TIMM17A	0.00465168	0.0298431	0.00100978	0.00692444	-0.268367	145
ENSG00000161981	SNRNP25	0.000820834	0.00376769	0.000466143	0.00184348	-0.0625957	12047
ENSG00000104413	ESRP1	1.84396e-09	2.34006e-09	5.1431e-08	5.43748e-14	1.04694e-05	1418
ENSG00000083312	TNPO1	0.0991731	0.493387	0.0261989	0.322936	-0.189443	901
ENSG00000005075	POLR2J	0.144609	0.470771	0.110929	0.708421	-0.206548	20680
ENSG00000266472	MRPS21	0.0354892	0.283014	0.0309176	0.358532	-0.139689	20951
ENSG00000101193	GID8	1.41821e-05	0.000104498	1.03514e-05	4.48688e-07	-0.23245	9447
ENSG00000124783	SSR1	0.0341067	0.0958162	0.00533414	0.0697093	1.94274e-05	20576
ENSG00000253626	EIF5AL1	0.541326	0.537064	0.0784417	0.116695	-0.0156339	14245
ENSG00000213523	SRA1	0.000559939	0.00563872	0.000505692	0.00212716	-0.0879783	1717
ENSG00000115216	NRBP1	3.7317e-05	0.000132919	1.4253e-05	9.8264e-07	-0.156808	6867
ENSG00000151247	EIF4E	2.23647e-05	0.0023153	6.63184e-05	3.82346e-05	1.11948e-05	20565
ENSG00000151461	UPF2	0.268309	0.549436	0.0609172	0.545376	-0.198932	13105
ENSG00000117614	SYF2	0.0107186	0.109143	0.00298211	0.0338566	-0.230451	14325
ENSG00000112159	MDN1	3.04353e-06	2.98461e-05	6.58941e-06	1.35621e-07	-0.000350322	1399
ENSG00000177556	ATOX1	0.166063	0.799821	0.154955	0.788256	-0.0923106	20753
ENSG00000132485	ZRANB2	0.10454	0.588641	0.0609307	0.54427	-0.202161	20994
ENSG00000102317	RBM3	0.00141802	0.0249044	0.00124271	0.00960829	-0.114257	1042
ENSG00000128595	CALU	0.257276	0.855093	0.22819	0.868218	-0.088475	21105
ENSG00000188739	RBM34	0.000769742	0.00541742	0.000376087	0.0012689	-0.232635	2121
ENSG00000167642	SPINT2	5.81742e-10	2.15628e-10	1.82393e-08	1.48491e-15	0.000440533	1926
ENSG00000177879	AP3S1	0.00682095	0.268108	0.0156423	0.212212	-0.128165	13207
ENSG00000075292	ZNF638	0.840601	0.944298	0.533287	0.972062	-0.182959	20797
ENSG00000013275	PSMC4	0.000128891	0.000989558	8.99739e-05	7.25568e-05	-0.190127	1213
ENSG00000168827	GFM1	0.00280937	0.0239597	0.0010601	0.00750847	-0.198044	7554
ENSG00000086666	ZFAND6	0.000352644	0.00876067	9.57342e-05	8.53849e-05	-0.109331	1871
ENSG00000135521	LTV1	1.30057e-05	3.70599e-05	1.36359e-05	8.61446e-07	0.000125691	3708
ENSG00000143420	ENSA	0.000226262	0.00101094	6.52395e-05	3.54394e-05	-0.343	12054
ENSG00000126749	EMG1	1.15485e-05	6.71312e-05	6.94255e-06	1.48644e-07	-0.138183	1614
ENSG00000156502	SUPV3L1	4.81156e-05	0.000265257	7.30749e-05	4.5038e-05	-0.295455	9047
ENSG00000125107	CNOT1	0.0251172	0.16087	0.0169137	0.22727	-0.0551592	1294
ENSG00000084090	STARD7	0.0936755	0.527799	0.0142408	0.194177	-0.190545	20875
ENSG00000272391	POM121C	6.74906e-05	0.000554717	2.89238e-05	5.37321e-06	-0.224523	4851
ENSG00000104131	EIF3J	0.00473032	0.0560691	0.00191569	0.0180756	-0.229149	13299
ENSG00000163320	CGGBP1	0.0814346	0.553407	0.0692746	0.581669	0.000292256	5352
ENSG00000106462	EZH2	0.00768487	0.0496765	0.00098154	0.0064388	-0.110774	9349
ENSG00000143294	PRCC	0.000962517	0.0153769	0.00097198	0.00648915	-0.0437708	3430
ENSG00000118246	FASTKD2	0.00152843	0.0142739	0.000633043	0.00313594	-0.0111836	5950
ENSG00000134283	PPHLN1	0.0365263	0.192134	0.00432428	0.0540739	-0.246501	8422
ENSG00000138442	WDR12	9.94546e-05	0.00167507	0.000121598	0.000138719	-0.00374324	1681
ENSG00000214078	CPNE1	0.0955135	0.677613	0.0893763	0.648061	0.000426693	1927
ENSG00000143815	LBR	0.0268991	0.194576	0.00600592	0.0789329	-0.321975	4471
ENSG00000132155	RAF1	0.0328716	0.166633	0.00356553	0.04235	-0.263827	3303
ENSG00000187778	MCRS1	0.000835526	0.0133792	0.000258542	0.000631791	-0.22688	4004
ENSG00000170291	ELP5	0.00067498	0.00373899	0.000130401	0.00016253	-0.179494	8811
ENSG00000167193	CRK	0.00734868	0.0649987	0.00101183	0.0068795	-0.142075	5049
ENSG00000143190	POU2F1	0.00251578	0.0195567	0.000798092	0.00478064	-0.174066	1242
ENSG00000123064	DDX54	0.000107889	0.000543013	4.57375e-05	1.60561e-05	-7.18905e-05	5872
ENSG00000144028	SNRNP200	0.00478556	0.0618396	0.00167683	0.0149381	-0.0248127	1820
ENSG00000104980	TIMM44	0.0166427	0.069886	0.000956773	0.00627558	-0.323764	14765
ENSG00000166747	AP1G1	0.0551136	0.32468	0.0143936	0.196118	-0.333295	3005
ENSG00000144554	FANCD2	0.18696	0.410186	0.0373719	0.411456	-0.0578147	752
ENSG00000101126	ADNP	7.30191e-05	0.00531021	0.000353367	0.00110308	-0.0442869	20946
ENSG00000229117	RPL41	3.95169e-06	2.01939e-05	2.93326e-05	5.66935e-06	4.10956e-05	21266
ENSG00000101654	RNMT	0.0617985	0.364657	0.0165598	0.222904	-0.18767	10618
ENSG00000092201	SUPT16H	0.001694	0.035537	0.00170091	0.0153812	-0.0966444	20685
ENSG00000070495	JMJD6	0.00255807	0.027436	0.00105971	0.00746579	-0.0708982	10248
ENSG00000084463	WBP11	0.0013102	0.0226203	0.000925813	0.00607996	-0.226232	1734
ENSG00000141378	PTRH2	1.51731e-05	0.000373218	1.69436e-05	1.46544e-06	-5.42451e-05	812
ENSG00000133983	COX16	0.00106739	0.0129189	0.0013668	0.0111574	-0.292936	20743
ENSG00000136937	NCBP1	0.0552849	0.306392	0.0559367	0.516515	-0.202958	5889
ENSG00000140157	NIPA2	3.21894e-07	5.27887e-06	9.74689e-07	6.07695e-10	-0.0100986	3249
ENSG00000162521	RBBP4	0.0429273	0.238135	0.0317829	0.368972	-0.125096	21026
ENSG00000170779	CDCA4	1.89469e-05	5.06808e-05	1.86785e-05	1.95062e-06	0.000223445	9838
ENSG00000088833	NSFL1C	0.00768209	0.0448245	0.0026619	0.0288687	-0.172437	11439
ENSG00000168288	MMADHC	0.0159339	0.147359	0.0110104	0.152157	-0.122525	20569
ENSG00000138381	ASNSD1	0.00240696	0.0418847	0.00248161	0.0263462	-0.233795	9764
ENSG00000130741	EIF2S3	2.7657e-06	2.57524e-05	4.88553e-05	1.83627e-05	-0.0178904	21212
ENSG00000060688	SNRNP40	0.052504	0.285219	0.0101229	0.140311	-0.188147	7468
ENSG00000136897	MRPL50	0.00031135	0.00664426	0.000720276	0.00402096	-0.217971	127
ENSG00000137845	ADAM10	0.317058	0.97399	0.76513	0.990971	-0.144613	792
ENSG00000009335	UBE3C	0.0027669	0.030628	0.00164342	0.0143288	-0.0748261	577
ENSG00000169217	CD2BP2	0.000115402	0.00023605	3.13699e-05	6.54225e-06	1.43963e-05	12991
ENSG00000102471	NDFIP2	0.000685708	0.00396071	0.000233526	0.00050367	-0.118488	13878
ENSG00000047315	POLR2B	0.334206	0.579456	0.0810341	0.624608	-0.174545	2286
ENSG00000165416	SUGT1	0.000347471	0.0056463	0.000269278	0.000681531	-0.0697894	980
ENSG00000198862	LTN1	0.00153729	0.00981847	0.000748806	0.00428628	-0.0846683	4742
ENSG00000091140	DLD	0.0742693	0.344134	0.113857	0.714416	-0.0263876	4560
ENSG00000119523	ALG2	0.000464406	0.00619004	0.000110501	0.000109755	-0.0485945	9188
ENSG00000022840	RNF10	0.0700097	0.416873	0.0144423	0.19546	-0.205797	2496
ENSG00000154144	TBRG1	0.0400609	0.218585	0.00857553	0.117537	-0.215466	10857
ENSG00000149187	CELF1	0.000194292	0.00228937	5.77025e-05	2.69027e-05	-0.195123	3893
ENSG00000184432	COPB2	0.00511217	0.0346478	0.00144332	0.0120332	-0.16925	1648
ENSG00000172531	PPP1CA	0.000730516	0.00632102	0.000281057	0.000739905	-0.186068	1243
ENSG00000183495	EP400	0.0163969	0.130724	0.00442668	0.0555772	-0.18797	11360
ENSG00000051596	THOC3	0.000112925	0.00063192	2.2219e-05	2.95117e-06	-0.227061	10884
ENSG00000125676	THOC2	0.372608	0.897773	0.178436	0.819734	-0.188438	20844
ENSG00000135070	ISCA1	0.000661601	0.0168471	0.000219636	0.000456235	-0.151424	10001
ENSG00000160208	RRP1B	1.014e-05	8.2415e-05	3.19231e-05	7.02461e-06	-0.119111	2028
ENSG00000055130	CUL1	0.078505	0.41155	0.00957872	0.132074	-0.254953	6587
ENSG00000168090	COPS6	0.137286	0.529767	0.0520572	0.499937	-0.0887805	6416
ENSG00000066136	NFYC	0.00944085	0.118533	0.00155684	0.0133699	-0.305815	12652
ENSG00000165480	SKA3	2.46513e-08	1.33633e-07	6.49473e-07	1.78683e-10	-0.00606681	3781
ENSG00000275885	PRPF31	0.00110404	0.0091041	0.000170708	0.000269984	-0.150803	13974
ENSG00000140395	WDR61	0.0036123	0.0986103	0.00658478	0.0890178	-0.185815	5534
ENSG00000164091	WDR82	0.000416454	0.00435195	0.000290348	0.000771671	-0.192842	13202
ENSG00000119596	YLPM1	0.104706	0.380431	0.0105948	0.147449	-0.125728	4068
ENSG00000104147	OIP5	7.04439e-06	4.05075e-05	7.02922e-06	1.57916e-07	-0.134205	8455
ENSG00000065328	MCM10	2.12564e-05	8.23215e-05	1.28364e-05	7.45797e-07	-0.0457575	5758
ENSG00000100528	CNIH1	0.151384	0.768538	0.373737	0.940296	-0.123303	20698
ENSG00000134186	PRPF38B	0.00266008	0.0710927	0.00180954	0.0166709	-0.174962	8688
ENSG00000101782	RIOK3	0.0125971	0.0862312	0.002148	0.0215242	-0.114406	10781
ENSG00000106723	SPIN1	0.0123383	0.116875	0.0152352	0.205641	-0.23132	8143
ENSG00000159346	ADIPOR1	9.30387e-06	2.16026e-05	7.77248e-06	2.09808e-07	-0.243467	5561
ENSG00000011260	UTP18	0.000357713	0.00530615	0.00027678	0.000719258	-0.0882517	8899
ENSG00000121022	COPS5	0.00583253	0.0550535	0.00198488	0.0189539	-0.178717	9621
ENSG00000126088	UROD	4.9327e-05	0.000593981	8.99773e-05	7.25433e-05	-0.00040832	3812
ENSG00000102900	NUP93	0.00493748	0.0255532	0.000781693	0.00457864	-0.266149	7203
ENSG00000119616	FCF1	0.0426665	0.202286	0.0132256	0.181931	-0.296493	10310
ENSG00000112996	MRPS30	5.90576e-06	2.52154e-05	7.21625e-06	1.70622e-07	-0.179786	7233
ENSG00000049541	RFC2	2.33272e-06	7.25849e-06	2.78342e-06	1.25763e-08	-0.0888315	1543
ENSG00000085872	CHERP	0.00012504	0.000969811	6.67999e-05	3.81617e-05	-0.0774528	13220
ENSG00000213551	DNAJC9	0.000704922	0.00845652	0.000313586	0.00090565	-0.10957	8866
ENSG00000111737	RAB35	0.0109619	0.0279354	0.00014103	2.00069e-06	-0.0324226	4549
ENSG00000114857	NKTR	0.191178	0.834309	0.124888	0.737756	-0.102524	20841
ENSG00000005194	CIAPIN1	0.000268252	0.00230691	0.000172387	0.000276708	-0.0737119	951
ENSG00000213782	DDX47	2.59873e-05	0.000288998	2.38771e-05	3.42698e-06	-0.105882	460
ENSG00000090863	GLG1	0.141663	0.756436	0.0512294	0.496061	-0.12381	20678
ENSG00000169045	HNRNPH1	2.00244e-10	8.97177e-12	2.21076e-08	2.79177e-15	8.35891e-05	20598
ENSG00000114956	DGUOK	0.0119399	0.140681	0.00716841	0.0974201	-0.109289	652
ENSG00000100393	EP300	0.00481777	0.0495606	0.00299107	0.0339372	-0.00387637	1216
ENSG00000116209	TMEM59	0.0204484	0.151493	0.00532038	0.0696656	-0.0876467	4637
ENSG00000135837	CEP350	0.031357	0.510172	0.00812275	0.112117	-0.103358	398
ENSG00000189266	PNRC2	0.647052	0.881331	0.236282	0.873961	-0.190511	6204
ENSG00000170584	NUDCD2	0.00109036	0.0176149	0.00037912	0.0012772	-0.0096144	1547
ENSG00000066427	ATXN3	0.0109521	0.0627942	0.00252334	0.0267361	-0.0652336	386
ENSG00000115947	ORC4	0.00383376	0.0971926	0.00267194	0.0296111	-0.123346	952
ENSG00000111361	EIF2B1	0.000134331	0.000718969	7.04807e-05	4.27737e-05	-0.166776	6404
ENSG00000170322	NFRKB	0.00162892	0.0195086	0.00101707	0.00685138	-0.0125411	4485
ENSG00000119414	PPP6C	0.000151676	0.00226003	0.000149712	0.000215378	-0.22437	3421
ENSG00000135968	GCC2	0.0034013	0.090539	0.0071449	0.0976481	-0.203226	5180
ENSG00000114767	RRP9	1.6249e-05	4.44742e-05	5.51798e-06	8.30685e-08	-0.0397996	7447
ENSG00000221978	CCNL2	0.126887	0.512844	0.0362796	0.400198	-0.0525252	4544
ENSG00000120942	UBIAD1	0.00194544	0.0050471	0.00023178	0.000497384	-0.152572	14315
ENSG00000198000	NOL8	0.0113625	0.122876	0.00572032	0.0748439	-0.115358	5832
ENSG00000122692	SMU1	0.0296781	0.177289	0.0492738	0.48555	-0.148377	20718
ENSG00000115760	BIRC6	0.380242	0.876818	0.540863	0.972947	4.0832e-06	947
ENSG00000123739	PLA2G12A	0.0330648	0.374839	0.028176	0.33754	-0.162001	2184
ENSG00000105323	HNRNPUL1	0.0870381	0.429144	0.0131754	0.179637	-0.327952	8980
ENSG00000159459	UBR1	0.0390262	0.151142	0.00882981	0.121872	-0.142274	10578
ENSG00000118482	PHF3	0.0149661	0.182764	0.00626708	0.0852019	-0.233807	3981
ENSG00000106244	PDAP1	0.00803934	0.0609243	0.00139239	0.0114313	-0.3329	9141
ENSG00000109111	SUPT6H	0.00951503	0.122568	0.00299042	0.0332424	-0.224046	13214
ENSG00000155097	ATP6V1C1	2.32324e-05	0.000130528	1.95482e-05	2.17615e-06	-0.124924	6974
ENSG00000100410	PHF5A	8.89941e-07	4.6148e-06	4.36267e-06	4.28885e-08	-0.180468	6010
ENSG00000265808	SEC22B	0.00139868	0.00644188	0.000164888	0.000258841	-0.0239652	20858
ENSG00000100413	POLR3H	0.00333295	0.117086	0.000607412	0.00292326	-0.0863536	10540
ENSG00000116539	ASH1L	0.393627	0.577327	0.118707	0.723529	-0.00962498	1912
ENSG00000198522	GPN1	0.00213213	0.0319484	0.001412	0.0115828	-0.090104	7422
ENSG00000138495	COX17	7.48178e-05	0.000341517	2.1063e-05	2.72299e-06	-0.258388	125
ENSG00000146670	CDCA5	5.5415e-08	1.60953e-08	1.35716e-07	1.30702e-12	7.31958e-05	4749
ENSG00000115514	TXNDC9	0.000305646	0.00291627	0.000278822	0.000721886	-0.213207	1874
ENSG00000153774	CFDP1	0.66105	0.867284	0.445548	0.957722	-0.248278	20694
ENSG00000156599	ZDHHC5	4.27405e-06	1.29063e-05	6.43671e-06	1.20919e-07	-0.105521	9770
ENSG00000159592	GPBP1L1	1.29975e-05	0.000289425	2.28754e-05	3.17977e-06	-0.151087	7639
ENSG00000114383	TUSC2	7.56877e-05	0.0012808	6.10191e-05	3.07121e-05	-0.0799232	9801
ENSG00000100522	GNPNAT1	2.79066e-05	0.00020644	3.85769e-05	1.08013e-05	-0.197382	11696
ENSG00000138592	USP8	0.0761479	0.428207	0.0165025	0.22105	-0.092199	1525
ENSG00000089289	IGBP1	0.00834127	0.0853055	0.00466947	0.0593939	-0.101987	8222
ENSG00000155096	AZIN1	3.49333e-05	0.000187301	1.81163e-05	1.77766e-06	-0.118449	1161
ENSG00000214253	FIS1	0.00136071	0.044225	0.00128254	0.0099925	-0.243612	3735
ENSG00000090905	TNRC6A	0.193606	0.60879	0.026997	0.329689	-0.168716	953
ENSG00000120253	NUP43	0.0594143	0.212962	0.00505058	0.0665834	-0.273505	4465
ENSG00000000419	DPM1	2.48069e-05	0.000552518	3.27341e-05	7.50003e-06	-0.211694	1102
ENSG00000025770	NCAPH2	0.00252538	0.0144413	0.000651046	0.0033793	-0.15886	15431
ENSG00000010292	NCAPD2	0.000440957	0.0036803	6.86868e-05	4.1373e-05	-0.116682	5545
ENSG00000075856	SART3	0.000433824	0.00546473	0.000241126	0.000538994	-0.14186	2213
ENSG00000116001	TIA1	0.00430867	0.123059	0.000561046	0.00257628	-0.0128071	20945
ENSG00000124782	RREB1	0.0173019	0.170885	0.00206078	0.0200783	-0.104409	10236
ENSG00000153922	CHD1	0.125416	0.447622	0.0551017	0.517701	-0.140669	1362
ENSG00000160563	MED27	7.21065e-07	2.22741e-06	5.32672e-06	7.35303e-08	-0.0135129	5264
ENSG00000127483	HP1BP3	0.242194	0.606381	0.0390582	0.421803	-0.1619	2280
ENSG00000148943	LIN7C	0.0383353	0.48336	0.0155059	0.211595	-0.197963	3965
ENSG00000068912	ERLEC1	0.145171	0.376304	0.00968037	0.135476	-0.256016	14010
ENSG00000009844	VTA1	0.000404998	0.00246297	0.000289873	0.000789355	-0.03599	900
ENSG00000151893	CACUL1	0.25833	0.798309	0.277811	0.900538	0.000124262	47
ENSG00000166908	PIP4K2C	0.00240226	0.0303828	0.00207288	0.0202711	-0.0192591	7613
ENSG00000274829	PARN	4.00784e-05	0.000964598	7.34749e-05	4.70484e-05	-0.275546	11078
ENSG00000166164	BRD7	0.00849788	0.0764105	0.0065091	0.0872151	-0.157788	8885
ENSG00000146007	ZMAT2	5.60979e-05	0.000639158	9.79284e-05	8.51289e-05	-0.0818492	16463
ENSG00000131165	CHMP1A	0.000270674	0.00457633	0.00035311	0.00113915	-0.0764408	9093
ENSG00000120688	WBP4	0.0452302	0.19699	0.00536709	0.071037	-0.295587	13570
ENSG00000129083	COPB1	0.0160655	0.218195	0.0123213	0.170295	-0.072287	20581
ENSG00000137409	MTCH1	0.0132933	0.105543	0.00675695	0.0911897	-0.138161	5713
ENSG00000165669	FAM204A	0.0017229	0.00442085	0.000491618	0.00203371	-0.0656989	3142
ENSG00000196199	MPHOSPH8	0.661599	0.836216	0.807803	0.992968	-0.0964417	4682
ENSG00000033178	UBA6	0.0725903	0.370191	0.0597025	0.539012	-0.135316	1953
ENSG00000116478	HDAC1	0.000166452	0.00029184	6.21894e-05	3.25869e-05	-0.0376593	12581
ENSG00000128915	ICE2	0.0648408	0.273402	0.00766301	0.104769	-0.22075	5002
ENSG00000173933	RBM4	0.0577842	0.227424	0.00497843	0.0636837	-0.0790647	515
ENSG00000123200	ZC3H13	0.0669283	0.354785	0.0102073	0.141094	-0.202795	3653
ENSG00000100722	ZC3H14	0.0222761	0.086828	0.002561	0.0274112	-0.057579	3719
ENSG00000213281	NRAS	0.00390011	0.0104619	0.000206357	0.000406302	-0.157255	10190
ENSG00000172466	ZNF24	0.0111307	0.140933	0.00381471	0.0463042	-0.103183	4489
ENSG00000172922	RNASEH2C	0.0127306	0.0972647	0.00151043	0.0126328	-0.149053	14287
ENSG00000149792	MRPL49	7.422e-06	0.00011981	1.26947e-05	7.20668e-07	-0.160362	7126
ENSG00000139921	TMX1	0.000577388	0.00675086	0.000282212	0.000753285	-0.148367	4593
ENSG00000114978	MOB1A	0.00162149	0.0171822	0.00190036	0.0185134	-0.0900919	3326
ENSG00000080345	RIF1	0.00219374	0.0291355	0.000308592	0.000895452	-0.109913	1170
ENSG00000132661	NXT1	0.000462464	0.00320463	0.000187335	0.000332626	-0.0266875	11422
ENSG00000166181	API5	0.00350703	0.0481828	0.00241431	0.0252331	-0.157681	3226
ENSG00000108091	CCDC6	0.00043404	0.00531685	0.000182726	0.000318621	-0.034368	9730
ENSG00000198887	SMC5	0.00579303	0.0347349	0.00652342	0.0885455	-0.0769954	8305
ENSG00000180329	CCDC43	0.00107907	0.0106057	0.000538505	0.00243538	-0.278224	7683
ENSG00000114062	UBE3A	0.0115643	0.228677	0.0314575	0.365223	-0.195674	3069
ENSG00000124380	SNRNP27	0.00260265	0.0247247	0.00148362	0.0124382	-0.287504	8304
ENSG00000149532	CPSF7	0.00494549	0.0592856	0.00467613	0.0590941	-0.104846	14132
ENSG00000126883	NUP214	0.0679623	0.196944	0.0919039	0.657628	-0.156198	8126
ENSG00000141425	RPRD1A	0.0139785	0.0616666	0.00430306	0.0544209	-0.173989	10060
ENSG00000114120	SLC25A36	0.32797	0.828322	0.165128	0.802654	-0.175186	4040
ENSG00000144895	EIF2A	0.00389145	0.0286821	0.00244485	0.0258077	-0.144393	8920
ENSG00000100815	TRIP11	0.0084718	0.0947521	0.00181951	0.0168001	0.000311172	2543
ENSG00000159658	EFCAB14	0.0171968	0.0859787	0.00932253	0.127817	-0.226428	4504
ENSG00000138160	KIF11	0.00446316	0.0428169	0.00257657	0.0278983	-0.163555	8764
ENSG00000083642	PDS5B	0.475358	0.856916	0.290461	0.906867	-0.163983	888
ENSG00000101247	NDUFAF5	1.52408e-05	5.25283e-05	1.05824e-05	4.53029e-07	-0.159716	7495
ENSG00000073111	MCM2	0.000741642	0.0153465	0.000408428	0.0014574	-0.000338924	7061
ENSG00000105835	NAMPT	0.00371215	0.0492425	0.00453161	0.0586467	-0.0973245	4060
ENSG00000244045	TMEM199	0.00220834	0.00437968	0.000413619	0.00149375	-0.069643	8950
ENSG00000163349	HIPK1	0.00481089	0.0526325	0.00133672	0.0108841	-0.316893	7678
ENSG00000129354	AP1M2	2.38973e-09	6.95247e-09	1.55644e-07	2.026e-12	-0.000107348	1600
ENSG00000137876	RSL24D1	0.000274389	0.00192221	0.000105864	0.000106335	-0.255828	20578
ENSG00000198265	HELZ	0.0195473	0.100381	0.00423625	0.0532122	0.000133721	647
ENSG00000078747	ITCH	0.0105448	0.0581107	0.000814911	0.00488222	-0.0629294	340
ENSG00000157456	CCNB2	0.00130952	0.025578	0.000537604	0.00250245	-0.0226908	3079
ENSG00000091542	ALKBH5	1.94767e-05	0.000156601	8.10848e-06	2.23381e-07	-0.0469647	2876
ENSG00000021776	AQR	0.107668	0.609071	0.0590901	0.532496	-0.311105	1473
ENSG00000100888	CHD8	6.28322e-05	0.00145786	0.000157026	0.000230935	0.00042091	10980
ENSG00000233948	TRIM27	0.0128715	0.0822028	0.000889606	0.00551845	-0.197776	13405
ENSG00000206486	DHX16	0.000337066	0.00106133	3.19028e-05	6.87261e-06	-0.00692864	8875
ENSG00000160299	PCNT	0.0477242	0.0938608	0.000890129	0.00574152	-0.0503531	471
ENSG00000108946	PRKAR1A	0.00249849	0.0129514	0.00101942	0.00711607	-0.188079	5162
ENSG00000143924	EML4	0.000282095	0.0274702	0.00221247	0.0224889	-0.00153458	20709
ENSG00000171865	RNASEH1	1.40608e-06	1.97594e-06	2.25922e-06	7.08167e-09	-0.266997	2632
ENSG00000101310	SEC23B	1.50048e-07	9.16309e-07	5.30125e-06	7.37358e-08	-0.119394	4267
ENSG00000162129	CLPB	0.00547869	0.00223341	0.000115238	2.53731e-06	-0.0491369	11157
ENSG00000003756	RBM5	0.140483	0.531102	0.592309	0.978849	-0.141412	4188
ENSG00000198901	PRC1	0.00268317	0.0301321	0.000864561	0.00541447	-0.0384436	9172
ENSG00000198042	MAK16	1.78925e-07	1.31227e-06	1.40275e-06	1.73947e-09	-0.000238282	692
ENSG00000041802	LSG1	1.41537e-05	0.000195208	1.78612e-05	1.70953e-06	-0.146534	6760
ENSG00000007202	KIAA0100	0.000123833	0.00219494	0.000108913	0.000105397	-0.126506	5338
ENSG00000152102	FAM168B	0.000280774	0.00252557	0.000135918	0.000169501	-0.0179839	9936
ENSG00000184677	ZBTB40	0.00759449	0.0685877	0.00112097	0.00796484	0.000239831	6329
ENSG00000077380	DYNC1I2	0.016073	0.095368	0.00623551	0.0834014	-0.189742	20692
ENSG00000237765	FAM200B	0.062738	0.445981	0.0260768	0.316121	-0.149746	14665
ENSG00000088325	TPX2	0.000446249	0.0224863	0.000841716	0.00521126	0.000251784	1920
ENSG00000088930	XRN2	0.000194587	0.00286575	0.000144414	0.000195536	-0.182222	617
ENSG00000253352	TUG1	0.211888	0.698495	0.222895	0.863014	0.000313412	645
ENSG00000133789	SWAP70	2.22921e-05	0.000112104	2.19798e-05	2.83488e-06	-0.310684	6222
ENSG00000136731	UGGT1	0.00363448	0.0153784	0.000829648	0.00498577	-0.153032	2317
ENSG00000109805	NCAPG	0.00393029	0.0499885	0.00309844	0.0357045	-0.0142701	5052
ENSG00000128585	MKLN1	0.231928	0.726077	0.75087	0.990339	-0.0993668	3081
ENSG00000006695	COX10	1.65715e-05	0.000101497	3.69995e-05	9.7402e-06	-0.157481	9755
ENSG00000138629	UBL7	0.000100154	0.000679802	7.42398e-05	4.61893e-05	-0.146457	2590
ENSG00000124784	RIOK1	0.000136734	0.0010711	0.000122545	0.000138145	-0.118423	10222
ENSG00000124356	STAMBP	0.0560232	0.344928	0.00844521	0.115854	-0.220034	10047
ENSG00000197111	PCBP2	0.892779	0.9935	0.543295	0.97335	-0.127441	21137
ENSG00000126581	BECN1	1.84518e-05	0.000329787	3.54382e-05	8.80592e-06	-0.270907	7179
ENSG00000055483	USP36	1.13609e-05	0.000260571	5.94892e-05	2.84574e-05	0.000346501	12025
ENSG00000070367	EXOC5	0.0447837	0.322761	0.0089974	0.124686	-0.123042	2699
ENSG00000151806	GUF1	0.00345893	0.0563843	0.000682151	0.00362338	-0.180102	14273
ENSG00000135912	TTLL4	0.00272773	0.0115947	0.000249722	0.000574379	-0.141922	6270
ENSG00000172315	TP53RK	0.018401	0.181091	0.00270622	0.0294599	-0.185399	16644
ENSG00000111707	SUDS3	0.000981516	0.0079356	0.000703869	0.00380439	-0.233495	9307
ENSG00000121481	RNF2	0.114904	0.459139	0.0243843	0.305327	-0.257732	4936
ENSG00000110344	UBE4A	0.0762083	0.218202	0.011963	0.165334	-0.0749359	6521
ENSG00000181555	SETD2	0.0144253	0.197292	0.0184099	0.243291	-0.0400802	3065
ENSG00000186566	GPATCH8	0.19201	0.571733	0.143653	0.772487	-0.109453	1528
ENSG00000240230	COX19	0.00330291	0.0366522	0.00187355	0.0176046	-0.222342	10655
ENSG00000164109	MAD2L1	3.34953e-05	0.000392953	5.05026e-05	2.08861e-05	0.000200638	818
ENSG00000182973	CNOT10	0.197233	0.48133	0.0453007	0.461143	-0.208879	7975
ENSG00000120158	RCL1	5.88603e-05	0.000404112	5.13919e-05	2.02874e-05	0.000348061	11904
ENSG00000053770	AP5M1	1.59159e-05	5.66051e-05	3.18139e-05	7.01969e-06	-0.0740063	5481
ENSG00000116580	GON4L	0.055876	0.172879	0.00360448	0.0425841	-0.264074	11054
ENSG00000107566	ERLIN1	6.31226e-05	0.0013266	0.000138194	0.000176082	-0.174935	4176
ENSG00000173145	NOC3L	2.35788e-05	0.000114288	2.02716e-05	2.36061e-06	-0.0662202	9065
ENSG00000206412	GNL1	0.00125521	0.0175269	0.000957245	0.00619271	-0.0675677	16270
ENSG00000257218	GATC	0.000249868	0.0126359	0.000121275	0.000135438	-0.0707865	12916
ENSG00000161980	POLR3K	2.27159e-06	1.02802e-05	1.18353e-05	5.97203e-07	-0.0594058	773
ENSG00000165934	CPSF2	0.00399903	0.136093	0.00414706	0.0517236	-0.14831	1556
ENSG00000163918	RFC4	0.0415982	0.195206	0.00781413	0.108412	-0.150596	2973
ENSG00000197713	RPE	3.7003e-05	0.000114776	1.24459e-05	6.802e-07	-0.215392	7717
ENSG00000144231	POLR2D	0.000189849	0.00137388	5.15737e-05	2.12817e-05	-0.09308	1308
ENSG00000109381	ELF2	0.0123919	0.133622	0.00498349	0.0633152	-0.320278	12944
ENSG00000187742	SECISBP2	0.0271188	0.0920149	0.00179215	0.016584	-0.129315	4498
ENSG00000163781	TOPBP1	0.0244182	0.0990129	0.00431737	0.0539901	0.000414584	2440
ENSG00000162402	USP24	0.0019383	0.0248939	0.0121638	0.167998	-0.000340005	188
ENSG00000166200	COPS2	0.0585257	0.293754	0.0187975	0.24849	-0.0270603	5548
ENSG00000100325	ASCC2	0.0010348	0.00905523	0.001582	0.0136991	-0.0751222	11854
ENSG00000185414	MRPL30	0.00595957	0.0564557	0.00240905	0.0250285	-0.2215	10532
ENSG00000145425	RPS3A	0.000470933	0.0208929	0.000750102	0.00423686	-0.0348636	21218
ENSG00000174197	MGA	0.0856925	0.372432	0.0363085	0.400333	-0.0788807	561
ENSG00000149182	ARFGAP2	0.0011659	0.00364974	0.000277554	0.000694423	-0.2159	9464
ENSG00000137513	NARS2	0.000497364	0.00924779	0.000232966	0.000522197	-0.144523	8479
ENSG00000146263	MMS22L	0.00991328	0.101721	0.0054164	0.0724345	-0.0533428	603
ENSG00000180098	TRNAU1AP	0.00656995	0.0632766	0.00214789	0.0216882	-0.249354	10033
ENSG00000120800	UTP20	8.78701e-07	8.09795e-07	3.6057e-06	2.5758e-08	-0.18408	6726
ENSG00000214941	ZSWIM7	0.00451571	0.0541626	0.000822324	0.0049483	-0.256112	13485
ENSG00000275740	RBM27	0.000186325	0.00148139	7.29457e-05	4.63707e-05	-0.214696	7166
ENSG00000124198	ARFGEF2	0.000231889	0.00261124	0.000330496	0.00102147	0.000439462	1208
ENSG00000113194	FAF2	0.0459778	0.252528	0.0067331	0.0907394	-0.142408	6418
ENSG00000046651	OFD1	0.108908	0.615646	0.0404758	0.431307	-0.235244	6388
ENSG00000005100	DHX33	6.28929e-06	4.25761e-05	9.55974e-06	3.55147e-07	-0.0372205	1026
ENSG00000101901	ALG13	0.0748438	0.418981	0.00863337	0.118257	-0.224405	11243
ENSG00000172845	SP3	0.0285656	0.194287	0.0093237	0.12921	-0.151053	7355
ENSG00000198874	TYW1	0.00171999	0.0240914	0.000696626	0.00369042	-0.0445524	8066
ENSG00000159322	ADPGK	0.0125119	0.0649808	0.000805464	0.00474933	-0.000296019	5362
ENSG00000111247	RAD51AP1	1.23845e-05	0.0002472	1.3354e-05	8.76549e-07	-0.00790475	1319
ENSG00000151657	KIN	0.268981	0.754832	0.246072	0.881809	-0.101678	2989
ENSG00000142207	URB1	0.109898	0.560768	0.0133021	0.180703	-0.0834277	5446
ENSG00000095485	CWF19L1	0.0241106	0.103627	0.00596336	0.079752	-0.133285	9521
ENSG00000254093	PINX1	6.98679e-06	3.56372e-05	5.9424e-06	9.8686e-08	-0.10864	6759
ENSG00000087586	AURKA	9.13119e-06	4.54622e-05	1.0533e-05	4.55485e-07	-0.0354342	6069
ENSG00000181817	LSM10	0.0013047	0.0189888	0.000212941	0.000421442	-0.12153	2158
ENSG00000198231	DDX42	0.00102186	0.0483312	0.00319688	0.0368917	-0.239953	5431
ENSG00000132768	DPH2	2.16891e-05	0.000262644	4.40331e-05	1.43378e-05	-0.0361175	7576
ENSG00000146247	PHIP	0.19294	0.449382	0.0837281	0.632389	-0.111049	1827
ENSG00000131043	AAR2	1.89927e-06	2.81728e-05	2.09945e-05	2.46461e-06	-0.145422	9687
ENSG00000132323	ILKAP	0.00049408	0.00449669	0.000231827	0.000496437	-0.07552	13257
ENSG00000115368	WDR75	0.00046951	0.006222	0.000322897	0.000956373	-0.147834	2234
ENSG00000184661	CDCA2	0.0022335	0.0148184	0.000218057	0.000453143	-0.000163551	9076
ENSG00000110395	CBL	0.00128091	0.00684933	0.000190865	0.000343347	-0.260248	11022
ENSG00000165209	STRBP	0.00763716	0.0687437	0.000984072	0.00672631	-0.209054	7093
ENSG00000176102	CSTF3	0.01088	0.120746	0.0175403	0.232842	-0.191397	7089
ENSG00000062716	VMP1	0.0470529	0.307899	0.0132849	0.185009	-0.170649	1742
ENSG00000130939	UBE4B	0.00504757	0.0257615	0.000396431	0.00137285	-0.208054	6208
ENSG00000074054	CLASP1	0.0182791	0.134437	0.00898649	0.12241	-0.0229792	1261
ENSG00000083457	ITGAE	0.00653917	0.219181	0.0115646	0.159534	-0.226167	4900
ENSG00000198521	ZNF43	0.0209863	0.113451	0.0137905	0.187683	0.000464559	3262
ENSG00000156304	SCAF4	0.000215639	0.00237619	3.43711e-05	8.09051e-06	-0.129559	12364
ENSG00000198836	OPA1	0.0102182	0.0856027	0.00146205	0.0125042	-0.169457	4298
ENSG00000163159	VPS72	0.00250834	0.0239179	0.000903747	0.00572664	-0.213418	11417
ENSG00000159479	MED8	0.00399751	0.0339519	0.000814967	0.00478172	-0.115911	13764
ENSG00000198218	QRICH1	0.0791673	0.321133	0.00907061	0.125881	-0.17457	7991
ENSG00000163812	ZDHHC3	0.000267607	0.0044057	0.000131566	0.000158951	-0.174769	14679
ENSG00000183530	PRR14L	0.00162342	0.0131033	0.000318229	0.00094083	0.000319383	2311
ENSG00000106603	COA1	0.0124956	0.0784407	0.00101189	0.00687191	-0.175854	122
ENSG00000125686	MED1	0.00182457	0.0107778	0.000237213	0.000528828	-0.226437	7627
ENSG00000177853	ZNF518A	0.350945	0.801429	0.209769	0.852105	-0.104259	5012
ENSG00000068654	POLR1A	0.00104538	0.0146243	0.000374619	0.00122233	-0.104749	802
ENSG00000117697	NSL1	5.71751e-05	0.000930148	4.28936e-05	1.40585e-05	-0.151538	3507
ENSG00000148187	MRRF	0.000984764	0.00927421	0.000577754	0.00268017	-0.140363	2402
ENSG00000151532	VTI1A	0.209581	0.508222	0.0352311	0.392519	-0.198612	14979
ENSG00000188976	NOC2L	4.48233e-05	0.000838073	4.10458e-05	1.22927e-05	-0.138803	8434
ENSG00000049245	VAMP3	0.00539137	0.0642141	0.000883266	0.00547709	-0.100982	9850
ENSG00000120159	CAAP1	0.000230683	0.00236575	5.48655e-05	2.47402e-05	-0.129266	9060
ENSG00000024048	UBR2	0.027944	0.368637	0.0460533	0.466274	-0.000251737	8139
ENSG00000121741	ZMYM2	0.512394	0.959258	0.45064	0.958755	-0.206842	4566
ENSG00000129347	KRI1	0.000620584	0.00700371	0.000920427	0.00588738	-0.0631176	11369
ENSG00000165494	PCF11	0.0163197	0.145212	0.0127596	0.176391	-0.0852613	4399
ENSG00000100614	PPM1A	0.20326	0.702199	0.0248009	0.309056	0.000115047	8120
ENSG00000101391	CDK5RAP1	1.5192e-05	0.000105826	3.33219e-05	7.63726e-06	-0.0606895	8960
ENSG00000132773	TOE1	7.48244e-05	0.00307171	0.000115145	0.000119515	9.91339e-05	5739
ENSG00000121152	NCAPH	7.62537e-07	2.61604e-06	4.44273e-06	4.71445e-08	-0.0889128	5780
ENSG00000107164	FUBP3	0.0032619	0.0510369	0.000639329	0.00318023	-0.205586	12914
ENSG00000153339	TRAPPC8	0.00134335	0.0208558	0.000414846	0.00149578	-0.0663736	12212
ENSG00000114331	ACAP2	0.44326	0.698481	0.0948005	0.665035	-0.119045	4772
ENSG00000163510	CWC22	0.00116308	0.0176588	0.000189969	0.000338204	-0.179223	8843
ENSG00000147679	UTP23	3.05643e-05	0.00020106	1.57033e-05	1.22033e-06	-0.140207	8724
ENSG00000136891	TEX10	4.07545e-05	0.000264194	7.908e-05	5.54825e-05	-0.149419	5306
ENSG00000140992	PDPK1	0.0156725	0.0970655	0.00332162	0.0393377	-0.038103	13267
ENSG00000140829	DHX38	0.00251244	0.0295515	0.00270566	0.0289437	-0.0121681	12585
ENSG00000139734	DIAPH3	0.00735736	0.0543623	0.00193503	0.0188763	-0.06452	11818
ENSG00000267041	ZNF850	0.00384356	0.076977	0.00171723	0.0157091	-0.0868202	1180
ENSG00000147874	HAUS6	7.53289e-06	0.000142963	1.5095e-05	1.16056e-06	-0.0954902	4362
ENSG00000119431	HDHD3	0.00423006	0.0108196	0.000436216	0.00071204	0.000155547	8225
ENSG00000147536	GINS4	0.0305149	0.195485	0.00243436	0.0258824	-0.101333	11844
ENSG00000104643	MTMR9	0.000307487	0.0162771	0.000185572	0.000324438	-0.196823	10116
ENSG00000117481	NSUN4	0.0505797	0.170981	0.00446971	0.0558355	-0.0883573	5409
ENSG00000063322	MED29	0.0427492	0.159592	0.00745987	0.100228	-0.078352	13602
ENSG00000112701	SENP6	0.295324	0.883305	0.0865093	0.641924	-0.0805525	8226
ENSG00000151239	TWF1	0.00645314	0.063359	0.000844798	0.00504329	-0.0763107	12851
ENSG00000100461	RBM23	0.0794041	0.487983	0.0474312	0.472848	-0.210267	5428
ENSG00000005175	RPAP3	0.00385428	0.0223041	0.00146507	0.0124146	-0.243452	10727
ENSG00000165006	UBAP1	0.00155912	0.00358152	0.000515323	0.00074463	-0.0416033	13567
ENSG00000075218	GTSE1	0.00420155	0.0542818	0.00111597	0.0081908	-0.162512	15542
ENSG00000107863	ARHGAP21	0.0105775	0.0931386	0.00196844	0.0187346	-0.0782212	2223
ENSG00000105443	CYTH2	0.705768	0.945617	0.567012	0.976148	1.49246e-05	6673
ENSG00000077232	DNAJC10	0.0726773	0.301365	0.00513771	0.0660433	-0.102699	5789
ENSG00000159596	TMEM69	0.00571789	0.0379415	0.00181677	0.0168629	-0.135658	4824
ENSG00000163798	SLC4A1AP	0.0228746	0.224007	0.00954888	0.132476	-0.225047	12169
ENSG00000158941	CCAR2	0.000799329	0.00269318	9.66306e-05	8.32648e-05	-0.0277295	15451
ENSG00000009413	REV3L	0.10507	0.179444	0.00939517	0.129955	3.41746e-05	1461
ENSG00000134153	EMC7	0.00391542	0.0349472	0.000559337	0.0025493	-0.201853	15000
ENSG00000125304	TM9SF2	0.0108924	0.109714	0.00846107	0.11745	-0.133918	1891
ENSG00000161204	ABCF3	0.00395918	0.0960234	0.00156192	0.0135547	-0.161432	10002
ENSG00000204604	ZNF468	0.0268296	0.22684	0.00625155	0.0828133	-0.100538	9720
ENSG00000038274	MAT2B	9.96422e-06	6.04922e-05	1.55761e-05	1.24827e-06	-0.224365	3184
ENSG00000137075	RNF38	0.000256283	0.00464369	0.000221988	0.00046517	-0.125886	6286
ENSG00000129534	MIS18BP1	0.00400699	0.0378465	0.00107894	0.00785553	-0.139873	6159
ENSG00000125633	CCDC93	0.000147679	0.0276132	0.115964	0.716906	2.23005e-05	734
ENSG00000135297	MTO1	0.0126276	0.0938469	0.00305518	0.0344	-0.207087	3490
ENSG00000097033	SH3GLB1	0.0421094	0.533697	0.0754473	0.604941	-0.000271442	6188
ENSG00000107862	GBF1	0.000717174	0.00227691	5.69502e-05	2.59853e-05	-0.0251679	14558
ENSG00000084073	ZMPSTE24	1.91425e-05	0.000342081	3.06269e-05	6.27154e-06	-0.20859	4511
ENSG00000198160	MIER1	0.0014226	0.0328827	0.000705528	0.00375307	-0.0195344	20795
ENSG00000169679	BUB1	3.73585e-05	0.00043821	1.51845e-05	1.176e-06	-2.80749e-05	1991
ENSG00000101843	PSMD10	0.0243453	0.160075	0.00356673	0.0423187	-0.146378	385
ENSG00000166454	ATMIN	0.00100984	0.0147376	0.000660757	0.00335582	-0.000198973	6106
ENSG00000144048	DUSP11	0.0119583	0.0908166	0.00232118	0.0237761	-0.2331	11650
ENSG00000129518	EAPP	0.385638	0.877875	0.123256	0.733737	-0.18967	11722
ENSG00000065183	WDR3	1.67134e-06	3.88918e-05	1.2816e-05	7.13638e-07	7.31933e-05	451
ENSG00000135913	USP37	0.00106247	0.0110703	0.000339725	0.00105436	-0.0950039	8942
ENSG00000033030	ZCCHC8	0.0289461	0.165114	0.00391011	0.0478105	-0.258109	11515
ENSG00000179046	TRIML2	0.00187532	0.0572363	0.000227252	0.00049472	-0.000407767	10970
ENSG00000114098	ARMC8	0.0544026	0.161969	0.00568574	0.0755288	-0.108749	8509
ENSG00000142856	ITGB3BP	0.0165177	0.194606	0.0049636	0.0649498	-0.149663	9831
ENSG00000145817	YIPF5	0.0847164	0.55654	0.0688679	0.574011	-0.0281074	8889
ENSG00000140525	FANCI	0.00985073	0.0448894	0.00136214	0.0112832	-0.0800835	2917
ENSG00000143228	NUF2	0.00110855	0.0117586	0.000338584	0.00108321	-2.63902e-05	11767
ENSG00000183258	DDX41	0.000578411	0.00553876	0.000204283	0.000390275	-0.147947	12913
ENSG00000112304	ACOT13	0.000719365	0.00793475	0.000219454	0.00045431	-0.146201	2247
ENSG00000182986	ZNF320	0.220924	0.531042	0.0216231	0.276478	-0.18748	14193
ENSG00000164615	CAMLG	0.113534	0.548441	0.0803259	0.622195	-0.132639	14507
ENSG00000069248	NUP133	0.00376089	0.0224357	0.000736125	0.00418655	-0.122306	10036
ENSG00000197771	MCMBP	0.000228208	0.00224224	0.000101874	9.5056e-05	-0.155124	5313
ENSG00000104164	BLOC1S6	0.0129746	0.179918	0.00315874	0.0359153	-0.330917	20824
ENSG00000170471	RALGAPB	0.0216863	0.114059	0.00292718	0.0322872	-0.17809	5310
ENSG00000153015	CWC27	0.267223	0.59579	0.0638139	0.558439	-0.11925	3210
ENSG00000103978	TMEM87A	0.0469936	0.212207	0.00964616	0.132686	-0.133644	1744
ENSG00000074319	TSG101	3.65004e-05	0.00134653	0.000153815	0.000222829	-0.0580159	11217
ENSG00000166889	PATL1	0.0251056	0.142282	0.00442689	0.0560283	-0.000431042	12548
ENSG00000113569	NUP155	0.0165986	0.111119	0.00362541	0.0444408	-0.128814	2304
ENSG00000172939	OXSR1	0.000851209	0.0154967	0.000228915	0.000486869	-0.0629124	2398
ENSG00000002549	LAP3	9.39044e-06	5.71456e-05	1.95924e-05	2.10953e-06	-0.124216	8247
ENSG00000198793	MTOR	0.00348564	0.0140012	0.000296745	0.000799181	-0.0716383	3214
ENSG00000025293	PHF20	0.865263	0.974013	0.540081	0.973071	-0.179037	3080
ENSG00000008282	SYPL1	0.00109	0.0135298	0.000701219	0.00381962	-0.127356	1334
ENSG00000189079	ARID2	0.00745964	0.0505313	0.00273462	0.0294859	-0.0484044	20969
ENSG00000087502	ERGIC2	0.0520918	0.35883	0.017897	0.237857	-0.207676	6308
ENSG00000151304	SRFBP1	0.0021488	0.0173445	0.000648678	0.00336554	-0.257999	13839
ENSG00000081019	RSBN1	0.0100308	0.0538976	0.0033614	0.0403792	-0.120358	8782
ENSG00000171202	TMEM126A	0.000530715	0.0187071	0.000857275	0.00526321	-0.0982205	11286
ENSG00000108788	MLX	3.03946e-05	0.000636358	3.97207e-05	1.15685e-05	-0.247475	8830
ENSG00000170089	LOC728554	0.00193455	0.0126886	0.000201128	0.000381505	-0.19885	14541
ENSG00000148606	POLR3A	0.00164524	0.0173839	0.00144816	0.0118786	-0.159675	6373
ENSG00000116918	TSNAX	0.00125325	0.0165133	0.000379187	0.00130382	-0.229677	7399
ENSG00000221914	PPP2R2A	0.00192339	0.0222159	0.0009887	0.00679228	-0.128379	8438
ENSG00000143756	FBXO28	0.00393989	0.0735383	0.000779214	0.00452849	-0.108108	4915
ENSG00000214087	ARL16	0.0230411	0.174476	0.00113341	0.00814612	-0.210565	13786
ENSG00000017260	ATP2C1	0.047457	0.327632	0.0284833	0.34083	-0.111695	3148
ENSG00000171241	SHCBP1	0.0022306	0.043981	0.000632925	0.00316335	-0.105278	9731
ENSG00000101079	NDRG3	0.00149061	0.0129005	0.000645347	0.00328987	-0.104304	13914
ENSG00000126226	PCID2	0.00216892	0.0129749	0.000642798	0.00327266	-0.316606	2992
ENSG00000198252	STYX	0.000555853	0.0113077	0.00021024	0.00043484	-0.0956235	8333
ENSG00000148719	DNAJB12	0.000492476	0.0026397	0.000189137	0.00033125	-0.000373014	12671
ENSG00000085832	EPS15	0.0113616	0.148067	0.0224345	0.283918	-0.258344	8686
ENSG00000262634	SKA1	4.63392e-05	0.0010804	2.20983e-05	2.98053e-06	-0.020655	11500
ENSG00000177150	FAM210A	0.000115912	0.00410085	0.000108052	0.000108143	-0.0523074	5276
ENSG00000135341	MAP3K7	0.00684622	0.0359691	0.00428271	0.0534499	-0.200007	8683
ENSG00000116857	TMEM9	0.0297669	0.197379	0.00299186	0.03335	-0.131813	7614
ENSG00000111880	RNGTT	0.00207471	0.00415824	0.000283915	0.000764114	-0.186292	9934
ENSG00000154945	ANKRD40	0.00394713	0.019845	0.00180232	0.0166126	-0.130196	21004
ENSG00000078902	TOLLIP	0.0125756	0.0420492	0.00290829	0.0326476	-8.68865e-05	12469
ENSG00000092140	G2E3	0.0038029	0.0391932	0.000696073	0.0037665	-0.184116	7594
ENSG00000095380	NANS	5.08207e-05	0.000352152	3.90579e-05	1.1102e-05	-0.214572	11765
ENSG00000101413	RPRD1B	0.134599	0.466051	0.0570627	0.523293	-0.106901	15444
ENSG00000147654	EBAG9	0.000283288	0.00142135	0.000118989	0.000126715	-0.0288059	13465
ENSG00000006831	ADIPOR2	0.000504916	0.00389099	0.0274974	0.331211	0.000300315	5014
ENSG00000156831	NSMCE2	0.0616121	0.150356	0.00622235	0.0827684	-0.236828	9214
ENSG00000104695	PPP2CB	0.00194447	0.0178841	0.000464606	0.00185714	-0.405597	13462
ENSG00000196715	VKORC1L1	0.0069034	0.0831171	0.00167036	0.0148931	-0.14751	15632
ENSG00000066455	GOLGA5	0.00414423	0.00937316	0.00138486	0.0111914	-0.123122	12632
ENSG00000283024	ATAD1	0.0112147	0.0551268	0.000915274	0.00584715	-0.356717	6870
ENSG00000174606	ANGEL2	0.0105915	0.148311	0.00326605	0.0377291	-0.225758	10730
ENSG00000128487	SPECC1	0.00385357	0.0296019	0.000518048	0.00225758	-0.241843	6786
ENSG00000166477	LEO1	7.68615e-05	0.000269889	3.83282e-05	1.09554e-05	-0.149189	9554
ENSG00000172500	FIBP	0.0125995	0.198535	0.00352365	0.0418414	-0.117745	5444
ENSG00000168818	STX18	0.0075048	0.0975056	0.00653023	0.0877243	-0.145548	15408
ENSG00000152455	SUV39H2	3.18553e-05	0.000315693	4.28495e-05	1.35983e-05	-0.105977	11305
ENSG00000010165	METTL13	1.54489e-05	2.79866e-05	2.49464e-05	3.83701e-06	-0.0522353	6912
ENSG00000118260	CREB1	0.167187	0.364075	0.170192	0.809423	-0.0315465	5375
ENSG00000185049	NELFA	0.02813	0.157866	0.0045948	0.058024	-0.0688072	16118
ENSG00000183513	COA5	0.00414638	0.0787533	0.00132233	0.0104713	-0.224536	11956
ENSG00000187607	ZNF286A	0.000870634	0.023751	0.000555827	0.00261628	-2.8079e-05	20985
ENSG00000104356	POP1	3.85787e-05	0.000552445	0.000225756	0.000470615	-6.25105e-05	8545
ENSG00000112130	RNF8	8.40389e-05	0.000390379	5.37666e-05	2.28297e-05	-0.180755	10082
ENSG00000157450	RNF111	0.0079562	0.0187894	0.000333661	0.000984955	-0.0915148	13138
ENSG00000131504	DIAPH1	0.000192106	0.0010255	3.59286e-05	8.86331e-06	-0.109706	4955
ENSG00000180228	PRKRA	0.0638846	0.322095	0.0346995	0.390468	-0.181508	11403
ENSG00000241945	PWP2	0.0244218	0.0452603	0.00081581	0.000267712	-0.0521881	8608
ENSG00000011275	RNF216	0.00589422	0.0686094	0.0015003	0.0126157	-0.16654	3879
ENSG00000215712	TMEM242	0.000471782	0.00454316	0.000143102	0.000189438	-0.148804	9661
ENSG00000177084	POLE	0.158516	0.315643	0.0060151	0.0814374	-0.239419	8287
ENSG00000152700	SAR1B	0.00165283	0.0119219	0.000574552	0.00266409	-0.306083	5504
ENSG00000176208	ATAD5	0.00149159	0.0131054	0.00045103	0.00179496	-0.0853107	10117
ENSG00000169155	ZBTB43	0.0945055	0.43059	0.017073	0.225237	-0.161597	2798
ENSG00000157191	NECAP2	0.00410694	0.0591834	0.00647277	0.0861826	-0.17906	9898
ENSG00000127526	SLC35E1	0.0644229	0.346055	0.0936861	0.661427	-0.0760802	7523
ENSG00000185722	ANKFY1	0.457915	0.7586	0.0633177	0.552833	-0.216934	1829
ENSG00000131732	ZCCHC9	0.00131197	0.00875995	0.000493552	0.00204684	-0.168156	10908
ENSG00000143319	ISG20L2	1.29114e-05	4.90749e-05	4.12352e-06	3.65075e-08	-0.172511	8070
ENSG00000102606	ARHGEF7	0.00319007	0.0525107	0.0158046	0.211383	-0.0189085	2072
ENSG00000176986	SEC24C	8.49754e-05	0.000156585	7.57907e-05	4.96799e-05	0.000186461	5863
ENSG00000028528	SNX1	0.00851452	0.0143368	0.000235176	0.000522281	0.00031082	4530
ENSG00000174840	PDE12	0.0833739	0.500233	0.0481345	0.474745	-0.17481	12228
ENSG00000127423	AUNIP	0.00856729	0.0753156	0.00305352	0.0343623	-0.166528	4321
ENSG00000111802	TDP2	1.2492e-05	0.0004855	4.5348e-05	1.5707e-05	-0.113489	12154
ENSG00000151092	NGLY1	0.00013509	0.00183536	0.000119618	0.000127836	-0.12996	9167
ENSG00000185480	PARPBP	0.000474926	0.00487928	0.000131265	0.000162923	-0.304217	3216
ENSG00000003509	NDUFAF7	1.21431e-06	8.84197e-06	1.63037e-06	2.77698e-09	-0.0596184	3588
ENSG00000091732	ZC3HC1	0.00844032	0.0548737	0.00357839	0.0427025	-0.0688552	8413
ENSG00000001631	KRIT1	0.0763389	0.212612	0.0242164	0.301516	-0.119182	12065
ENSG00000177082	WDR73	0.0870217	0.640276	0.0526672	0.499016	-0.23523	5740
ENSG00000196396	PTPN1	1.94843e-05	6.9169e-05	4.40463e-05	1.44732e-05	-0.132453	9423
ENSG00000179151	EDC3	0.00166069	0.0163106	0.000424262	0.0015559	-0.136271	11718
ENSG00000093167	LRRFIP2	0.113532	0.589652	0.020186	0.257863	-0.0402593	15231
ENSG00000165526	RPUSD4	0.0010335	0.011884	0.000233617	0.000505789	-0.279837	8403
ENSG00000134014	ELP3	0.0096218	0.0370102	0.00170301	0.0151233	-0.130413	10154
ENSG00000131351	HAUS8	0.00130387	0.0147586	0.000152945	0.000220643	-0.16722	10007
ENSG00000149262	INTS4	0.0864716	0.35784	0.0569245	0.52233	4.3632e-05	5080
ENSG00000172113	NME6	0.00303719	0.0460043	0.000833153	0.00489207	-0.284409	13287
ENSG00000124177	CHD6	0.191055	0.831727	0.242453	0.878694	-0.100885	2373
ENSG00000148153	INIP	0.0128362	0.156481	0.0102959	0.141696	-0.160363	4379
ENSG00000155229	MMS19	0.00819558	0.0357047	0.00103965	0.00731179	-0.0620495	7795
ENSG00000141644	MBD1	0.0771212	0.334411	0.00481511	0.0611092	-0.155662	14027
ENSG00000137806	NDUFAF1	0.0243568	0.105571	0.00360042	0.042621	-0.0768549	13897
ENSG00000115652	UXS1	2.94091e-06	4.66668e-06	3.50366e-06	2.33908e-08	0.000189482	8587
ENSG00000132664	POLR3F	0.00749372	0.081306	0.00209236	0.0207713	-0.112577	11532
ENSG00000029364	SLC39A9	0.181602	0.801004	0.0608698	0.542253	0.000244077	1178
ENSG00000151503	NCAPD3	9.46853e-05	0.00111928	0.000150974	0.000214241	-0.0167601	6091
ENSG00000136982	DSCC1	1.24364e-05	6.11429e-05	8.60346e-06	2.75098e-07	-0.019009	6100
ENSG00000082269	FAM135A	0.00380927	0.0372979	0.00161587	0.0141759	-0.158679	5690
ENSG00000117868	ESYT2	4.85882e-05	0.00029928	6.95906e-05	4.20367e-05	-0.000344358	4760
ENSG00000164244	PRRC1	0.00676891	0.0627049	0.00163293	0.0145523	-0.243374	7057
ENSG00000137824	RMDN3	0.000896583	0.00887411	0.00104242	0.00718872	0.000164162	9956

## Sheet: Haystack_DEGs_pvalue
ensembl_id	symbol	Haystack_DEGs_pvalue
ENSG00000265992	ESRG	2.13712e-12
ENSG00000249532	MIR302CHG	4.25919e-12
ENSG00000069482	GAL	5.5255e-12
ENSG00000133636	NTS	6.80183e-12
ENSG00000010278	CD9	1.45953e-11
ENSG00000175745	NR2F1	1.78386e-11
ENSG00000251562	MALAT1	2.48228e-11
ENSG00000137285	TUBB2B	3.43559e-11
ENSG00000170542	SERPINB9	3.9605e-11
ENSG00000107984	DKK1	4.61428e-11
ENSG00000141682	PMAIP1	5.01868e-11
ENSG00000204335	SP5	6.12349e-11
ENSG00000166165	CKB	6.78379e-11
ENSG00000185155	MIXL1	7.18433e-11
ENSG00000132297	HHLA1	7.34875e-11
ENSG00000241186	TDGF1	9.46997e-11
ENSG00000164458	TBXT	1.15234e-10
ENSG00000156966	B3GNT7	1.41426e-10
ENSG00000240563	L1TD1	1.54875e-10
ENSG00000169045	HNRNPH1	2.00244e-10
ENSG00000137267	TUBB2A	2.63534e-10
ENSG00000113722	CDX1	2.7573e-10
ENSG00000146374	RSPO3	2.78017e-10
ENSG00000215866	LINC01356	2.84419e-10
ENSG00000121966	CXCR4	3.44944e-10
ENSG00000161249	DMKN	3.851e-10
ENSG00000280707	HPAT5	3.99489e-10
ENSG00000158710	TAGLN2	4.11274e-10
ENSG00000154237	LRRK1	4.11301e-10
ENSG00000175832	ETV4	4.20211e-10
ENSG00000128918	ALDH1A2	4.27628e-10
ENSG00000106538	RARRES2	4.63207e-10
ENSG00000147869	CER1	4.70829e-10
ENSG00000185885	IFITM1	5.61889e-10
ENSG00000164265	SCGB3A2	5.76545e-10
ENSG00000167642	SPINT2	5.81742e-10
ENSG00000213639	PPP1CB	6.52158e-10
ENSG00000125144	MT1G	6.63711e-10
ENSG00000143320	CRABP2	7.44889e-10
ENSG00000128739	SNRPN	7.45043e-10
ENSG00000162433	AK4	8.02771e-10
ENSG00000136110	CNMD	8.35962e-10
ENSG00000145423	SFRP2	8.47171e-10
ENSG00000254934	LINC00678	8.76342e-10
ENSG00000181885	CLDN7	8.83103e-10
ENSG00000205542	TMSB4X	1.00104e-09
ENSG00000139219	COL2A1	1.03231e-09
ENSG00000115461	IGFBP5	1.07163e-09
ENSG00000077009	NMRK2	1.16346e-09
ENSG00000101057	MYBL2	1.17254e-09
ENSG00000128683	GAD1	1.19531e-09
ENSG00000127824	TUBA4A	1.25595e-09
ENSG00000261780	LINC02582	1.29375e-09
ENSG00000203396	LOC100128906	1.34101e-09
ENSG00000151379	MSGN1	1.47801e-09
ENSG00000105991	HOXA1	1.69199e-09
ENSG00000105426	PTPRS	1.71477e-09
ENSG00000231918	LOC730100	1.77844e-09
ENSG00000104413	ESRP1	1.84396e-09
ENSG00000179348	GATA2	1.86724e-09
ENSG00000119888	EPCAM	1.89932e-09
ENSG00000184697	CLDN6	2.295e-09
ENSG00000128052	KDR	2.33743e-09
ENSG00000129354	AP1M2	2.38973e-09
ENSG00000203875	SNHG5	2.40119e-09
ENSG00000225783	MIAT	2.43572e-09
ENSG00000176928	GCNT4	2.45571e-09
ENSG00000125148	MT2A	2.59149e-09
ENSG00000163132	MSX1	2.67319e-09
ENSG00000128294	TPST2	2.80495e-09
ENSG00000103241	FOXF1	3.07179e-09
ENSG00000164687	FABP5	3.08373e-09
ENSG00000094755	GABRP	3.13228e-09
ENSG00000156574	NODAL	3.21067e-09
ENSG00000140807	NKD1	3.28776e-09
ENSG00000166206	GABRB3	3.29323e-09
ENSG00000226792	C13orf42	3.45026e-09
ENSG00000133980	VRTN	3.48298e-09
ENSG00000251027	LINC01950	3.52235e-09
ENSG00000114115	RBP1	3.53217e-09
ENSG00000166450	PRTG	3.56156e-09
ENSG00000128965	CHAC1	3.90184e-09
ENSG00000160973	FOXH1	3.92017e-09
ENSG00000198804	COX1	3.99947e-09
ENSG00000256288	LINC02617	4.07146e-09
ENSG00000074800	ENO1	4.11518e-09
ENSG00000138061	CYP1B1	4.17232e-09
ENSG00000111186	WNT5B	4.23499e-09
ENSG00000103742	IGDCC4	4.3616e-09
ENSG00000138650	PCDH10	4.64384e-09
ENSG00000119866	BCL11A	4.78619e-09
ENSG00000187193	MT1X	4.81057e-09
ENSG00000168542	COL3A1	4.831e-09
ENSG00000104327	CALB1	5.25078e-09
ENSG00000159251	ACTC1	5.50318e-09
ENSG00000172115	CYCS	6.10675e-09
ENSG00000175426	PCSK1	6.11302e-09
ENSG00000096384	HSP90AB1	6.3101e-09
ENSG00000176887	SOX11	6.35047e-09
ENSG00000171314	PGAM1	6.64029e-09
ENSG00000006128	TAC1	6.64421e-09
ENSG00000123416	TUBA1B	6.76931e-09
ENSG00000138772	ANXA3	6.7792e-09
ENSG00000104112	SCG3	7.03495e-09
ENSG00000104371	DKK4	7.16549e-09
ENSG00000164251	F2RL1	7.23063e-09
ENSG00000154277	UCHL1	7.51461e-09
ENSG00000099204	ABLIM1	7.56903e-09
ENSG00000134363	FST	7.64489e-09
ENSG00000169715	MT1E	7.6797e-09
ENSG00000162551	ALPL	7.8578e-09
ENSG00000198938	COX3	8.18849e-09
ENSG00000147676	MAL2	8.20906e-09
ENSG00000135919	SERPINE2	8.9925e-09
ENSG00000141449	GREB1L	9.09112e-09
ENSG00000198805	PNP	9.14949e-09
ENSG00000026508	CD44	9.23691e-09
ENSG00000117569	PTBP2	9.48555e-09
ENSG00000151729	SLC25A4	9.85028e-09
ENSG00000164649	CDCA7L	9.91304e-09
ENSG00000243678	NME2	1.0015e-08
ENSG00000210151	MIR12136	1.05144e-08
ENSG00000164344	KLKB1	1.06294e-08
ENSG00000145247	OCIAD2	1.13394e-08
ENSG00000176485	PLAAT3	1.14155e-08
ENSG00000204531	POU5F1	1.17116e-08
ENSG00000146386	ABRACL	1.18527e-08
ENSG00000006327	TNFRSF12A	1.19815e-08
ENSG00000164692	COL1A2	1.21062e-08
ENSG00000096696	DSP	1.25936e-08
ENSG00000143674	MAP3K21	1.29051e-08
ENSG00000026025	VIM	1.29456e-08
ENSG00000138821	SLC39A8	1.29996e-08
ENSG00000109089	CDR2L	1.34425e-08
ENSG00000163508	EOMES	1.3556e-08
ENSG00000117450	PRDX1	1.39188e-08
ENSG00000039068	CDH1	1.39441e-08
ENSG00000163923	RPL39L	1.40856e-08
ENSG00000250328	MGC32805	1.41744e-08
ENSG00000173905	GOLIM4	1.45939e-08
ENSG00000277443	MARCKS	1.47158e-08
ENSG00000165732	DDX21	1.51185e-08
ENSG00000164300	SERINC5	1.52294e-08
ENSG00000144381	HSPD1	1.54431e-08
ENSG00000136603	SKIL	1.55115e-08
ENSG00000170961	HAS2	1.60397e-08
ENSG00000240137	ERICH6-AS1	1.61334e-08
ENSG00000158825	CDA	1.69729e-08
ENSG00000205358	MT1H	1.71128e-08
ENSG00000156508	EEF1A1	1.75723e-08
ENSG00000136270	TBRG4	1.79261e-08
ENSG00000109107	ALDOC	1.80359e-08
ENSG00000149591	TAGLN	1.815e-08
ENSG00000124942	AHNAK	1.82507e-08
ENSG00000088305	DNMT3B	1.83419e-08
ENSG00000117394	SLC2A1	1.92336e-08
ENSG00000119705	SLIRP	1.92943e-08
ENSG00000104722	NEFM	1.95885e-08
ENSG00000110092	CCND1	1.9969e-08
ENSG00000166347	CYB5A	1.99914e-08
ENSG00000118263	KLF7	2.00547e-08
ENSG00000230798	FOXD3-AS1	2.03739e-08
ENSG00000115271	GCA	2.20511e-08
ENSG00000134207	SYT6	2.21182e-08
ENSG00000183696	UPP1	2.24438e-08
ENSG00000146938	NLGN4X	2.24645e-08
ENSG00000103257	SLC7A5	2.26367e-08
ENSG00000126010	GRPR	2.37682e-08
ENSG00000172020	GAP43	2.38921e-08
ENSG00000169764	UGP2	2.40137e-08
ENSG00000165480	SKA3	2.46513e-08
ENSG00000198727	CYTB	2.52141e-08
ENSG00000166073	GPR176	2.53651e-08
ENSG00000174136	RGMB	2.73998e-08
ENSG00000115738	ID2	2.75354e-08
ENSG00000115053	NCL	2.76168e-08
ENSG00000106038	EVX1	2.8074e-08
ENSG00000198712	COX2	2.92268e-08
ENSG00000167600	CYP2S1	2.92738e-08
ENSG00000255367	LOC101927708	2.93333e-08
ENSG00000143947	RPS27A	2.96336e-08
ENSG00000140650	LOC100130283	2.97663e-08
ENSG00000042493	CAPG	2.98656e-08
ENSG00000122691	TWIST1	3.13101e-08
ENSG00000158769	F11R	3.27497e-08
ENSG00000187514	PTMA	3.27629e-08
ENSG00000165349	SLC7A3	3.29305e-08
ENSG00000118640	VAMP8	3.31368e-08
ENSG00000105281	SLC1A5	3.3399e-08
ENSG00000140022	STON2	3.3818e-08
ENSG00000152661	GJA1	3.48953e-08
ENSG00000128050	PAICS	3.51196e-08
ENSG00000011201	ANOS1	3.54526e-08
ENSG00000170558	CDH2	3.69779e-08
ENSG00000117091	CD48	3.83395e-08
ENSG00000113356	POLR3G	3.85382e-08
ENSG00000165617	DACT1	3.86806e-08
ENSG00000185920	PTCH1	4.0344e-08
ENSG00000167553	TUBA1C	4.13174e-08
ENSG00000258947	TUBB3	4.21061e-08
ENSG00000144485	HES6	4.22735e-08
ENSG00000159167	STC1	4.38878e-08
ENSG00000232973	CYP1B1-AS1	4.5155e-08
ENSG00000145220	LYAR	4.53195e-08
ENSG00000130294	KIF1A	4.57327e-08
ENSG00000168743	NPNT	4.6296e-08
ENSG00000187678	SPRY4	4.70184e-08
ENSG00000111432	FZD10	4.81552e-08
ENSG00000167721	TSR1	4.81873e-08
ENSG00000097021	ACOT7	4.82786e-08
ENSG00000109861	CTSC	4.8641e-08
ENSG00000267709	LOC101928844	5.0597e-08
ENSG00000216490	IFI30	5.31654e-08
ENSG00000016082	ISL1	5.33374e-08
ENSG00000146670	CDCA5	5.5415e-08
ENSG00000162496	DHRS3	5.55835e-08
ENSG00000164176	EDIL3	5.59959e-08
ENSG00000123119	NECAB1	5.63008e-08
ENSG00000104267	CA2	5.74715e-08
ENSG00000120738	EGR1	5.86277e-08
ENSG00000179059	ZFP42	6.00396e-08
ENSG00000163378	EOGT	6.06353e-08
ENSG00000228299	HLA-C	6.20296e-08
ENSG00000181026	AEN	6.22829e-08
ENSG00000121570	DPPA4	6.34277e-08
ENSG00000134873	CLDN10	6.34812e-08
ENSG00000225444	LINC01867	6.35408e-08
ENSG00000166426	CRABP1	6.35839e-08
ENSG00000111845	PAK1IP1	6.5679e-08
ENSG00000132698	RAB25	6.5794e-08
ENSG00000111640	GAPDH	6.67387e-08
ENSG00000059804	SLC2A3	6.81438e-08
ENSG00000135069	PSAT1	6.99527e-08
ENSG00000138413	IDH1	7.05042e-08
ENSG00000092068	SLC7A8	7.24695e-08
ENSG00000072210	ALDH3A2	7.33744e-08
ENSG00000226383	LINC01876	7.45884e-08
ENSG00000086475	SEPHS1	7.86208e-08
ENSG00000111704	NANOG	8.00719e-08
ENSG00000152256	PDK1	8.02115e-08
ENSG00000223756	TSSC2	8.19977e-08
ENSG00000167900	TK1	8.30257e-08
ENSG00000143570	SLC39A1	8.43262e-08
ENSG00000084628	NKAIN1	8.52977e-08
ENSG00000124532	MRS2	8.5344e-08
ENSG00000168298	H1-4	8.53923e-08
ENSG00000115758	ODC1	8.67057e-08
ENSG00000165588	OTX2	8.80635e-08
ENSG00000151012	SLC7A11	8.85359e-08
ENSG00000075340	ADD2	8.89837e-08
ENSG00000118777	ABCG2	9.02378e-08
ENSG00000138795	LEF1	9.17438e-08
ENSG00000123892	RAB38	9.21315e-08
ENSG00000128567	PODXL	9.57547e-08
ENSG00000164093	PITX2	9.73882e-08
ENSG00000118785	SPP1	9.92802e-08
ENSG00000075624	ACTB	1.03669e-07
ENSG00000034510	TMSB10	1.04865e-07
ENSG00000099977	DDTL	1.05033e-07
ENSG00000147223	RIPPLY1	1.0649e-07
ENSG00000134817	APLNR	1.06654e-07
ENSG00000159692	CTBP1	1.09984e-07
ENSG00000278677	H2AC17	1.11221e-07
ENSG00000170515	PA2G4	1.12024e-07
ENSG00000120526	NUDCD1	1.17108e-07
ENSG00000182718	ANXA2	1.1765e-07
ENSG00000164548	TRA2A	1.19083e-07
ENSG00000172965	MIR4435-2HG	1.2123e-07
ENSG00000124493	GRM4	1.21234e-07
ENSG00000189398	OR7E12P	1.23709e-07
ENSG00000137273	FOXF2	1.25068e-07
ENSG00000109971	HSPA8	1.25191e-07
ENSG00000152137	HSPB8	1.25878e-07
ENSG00000018625	ATP1A2	1.28546e-07
ENSG00000166562	SEC11C	1.29578e-07
ENSG00000114251	WNT5A	1.31223e-07
ENSG00000116774	OLFML3	1.32026e-07
ENSG00000107438	PDLIM1	1.32119e-07
ENSG00000168646	AXIN2	1.32476e-07
ENSG00000116489	CAPZA1	1.34935e-07
ENSG00000137868	STRA6	1.4123e-07
ENSG00000177156	TALDO1	1.43229e-07
ENSG00000158089	GALNT14	1.43806e-07
ENSG00000152785	BMP3	1.44632e-07
ENSG00000121769	FABP3	1.46283e-07
ENSG00000112759	SLC29A1	1.47229e-07
ENSG00000111057	KRT18	1.47924e-07
ENSG00000169744	LDB2	1.48151e-07
ENSG00000120149	MSX2	1.4999e-07
ENSG00000101310	SEC23B	1.50048e-07
ENSG00000228253	ATP8	1.51612e-07
ENSG00000054598	FOXC1	1.53207e-07
ENSG00000238142	LOC105376805	1.53828e-07
ENSG00000061492	WNT8A	1.54108e-07
ENSG00000140937	CDH11	1.56656e-07
ENSG00000130707	ASS1	1.57488e-07
ENSG00000115541	HSPE1	1.59309e-07
ENSG00000090520	DNAJB11	1.67753e-07
ENSG00000077348	EXOSC5	1.68797e-07
ENSG00000166145	SPINT1	1.70826e-07
ENSG00000196104	SPOCK3	1.71321e-07
ENSG00000132669	RIN2	1.73973e-07
ENSG00000198719	DLL1	1.74835e-07
ENSG00000152208	GRID2	1.75517e-07
ENSG00000198042	MAK16	1.78925e-07
ENSG00000120885	CLU	1.79246e-07
ENSG00000092820	EZR	1.80072e-07
ENSG00000197279	ZNF165	1.80681e-07
ENSG00000165029	ABCA1	1.81369e-07
ENSG00000092621	PHGDH	1.82152e-07
ENSG00000179115	FARSA	1.82583e-07
ENSG00000174469	CNTNAP2	1.83353e-07
ENSG00000110958	PTGES3	1.84633e-07
ENSG00000136014	USP44	1.85829e-07
ENSG00000113552	GNPDA1	1.95448e-07
ENSG00000074071	MRPS34	1.98259e-07
ENSG00000186564	FOXD2	1.98277e-07
ENSG00000161960	EIF4A1	1.991e-07
ENSG00000029993	HMGB3	2.01085e-07
ENSG00000089195	TRMT6	2.01173e-07
ENSG00000148834	GSTO1	2.01292e-07
ENSG00000106789	CORO2A	2.01517e-07
ENSG00000196262	PPIA	2.02727e-07
ENSG00000101003	GINS1	2.02913e-07
ENSG00000134333	LDHA	2.06652e-07
ENSG00000160818	GPATCH4	2.10121e-07
ENSG00000107485	GATA3	2.11183e-07
ENSG00000121057	AKAP1	2.11675e-07
ENSG00000280780	JAKMIP2-AS1	2.12436e-07
ENSG00000099194	SCD	2.12835e-07
ENSG00000182899	RPL35A	2.18014e-07
ENSG00000072041	SLC6A15	2.19726e-07
ENSG00000173401	GLIPR1L1	2.21544e-07
ENSG00000004478	FKBP4	2.2401e-07
ENSG00000279247	AK6	2.25229e-07
ENSG00000230651	RGPD4-AS1	2.25468e-07
ENSG00000124588	NQO2	2.27226e-07
ENSG00000134775	FHOD3	2.294e-07
ENSG00000117395	EBNA1BP2	2.31563e-07
ENSG00000145864	GABRB2	2.3307e-07
ENSG00000231213	PLSCR5	2.33423e-07
ENSG00000147202	DIAPH2	2.39084e-07
ENSG00000188191	PRKAR1B	2.42904e-07
ENSG00000062038	CDH3	2.47837e-07
ENSG00000124839	RAB17	2.48482e-07
ENSG00000185339	TCN2	2.53147e-07
ENSG00000104904	OAZ1	2.54339e-07
ENSG00000145194	ECE2	2.54646e-07
ENSG00000251493	FOXD1	2.5558e-07
ENSG00000147601	TERF1	2.58427e-07
ENSG00000100297	MCM5	2.60869e-07
ENSG00000166394	CYB5R2	2.67114e-07
ENSG00000230987	LOC647132	2.70431e-07
ENSG00000081181	ARG2	2.70981e-07
ENSG00000184905	TCEAL2	2.73918e-07
ENSG00000248527	MTATP6P1	2.77382e-07
ENSG00000183691	NOG	2.78425e-07
ENSG00000111206	FOXM1	2.79115e-07
ENSG00000139343	SNRPF	2.81303e-07
ENSG00000106028	SSBP1	2.84537e-07
ENSG00000006468	ETV1	2.87783e-07
ENSG00000109705	NKX3-2	2.8938e-07
ENSG00000184344	GDF3	2.91021e-07
ENSG00000125848	FLRT3	2.9284e-07
ENSG00000176692	FOXC2	2.96028e-07
ENSG00000222041	CYTOR	3.0029e-07
ENSG00000153363	LINC00467	3.00466e-07
ENSG00000101150	TPD52L2	3.04609e-07
ENSG00000116863	ADPRS	3.05497e-07
ENSG00000122694	GLIPR2	3.05636e-07
ENSG00000070669	ASNS	3.05658e-07
ENSG00000157483	MYO1E	3.06608e-07
ENSG00000240849	PEDS1	3.07543e-07
ENSG00000165821	SALL2	3.09655e-07
ENSG00000043355	ZIC2	3.1056e-07
ENSG00000176171	BNIP3	3.16219e-07
ENSG00000131969	ABHD12B	3.16608e-07
ENSG00000140157	NIPA2	3.21894e-07
ENSG00000183943	PRKX	3.23216e-07
ENSG00000128045	RASL11B	3.239e-07
ENSG00000165556	CDX2	3.24482e-07
ENSG00000136160	EDNRB	3.24898e-07
ENSG00000146476	ARMT1	3.3134e-07
ENSG00000176946	THAP4	3.37114e-07
ENSG00000131459	GFPT2	3.41944e-07
ENSG00000198276	UCKL1	3.45997e-07
ENSG00000139318	DUSP6	3.5366e-07
ENSG00000101608	MYL12A	3.54639e-07
ENSG00000149089	APIP	3.54698e-07
ENSG00000146457	WTAP	3.56773e-07
ENSG00000167601	AXL	3.61171e-07
ENSG00000143401	ANP32E	3.6254e-07
ENSG00000103126	AXIN1	3.62923e-07
ENSG00000141448	GATA6	3.65954e-07
ENSG00000143977	SNRPG	3.6974e-07
ENSG00000111669	TPI1	3.78783e-07
ENSG00000154096	THY1	3.79174e-07
ENSG00000106278	PTPRZ1	3.86277e-07
ENSG00000133110	POSTN	3.91126e-07
ENSG00000138829	FBN2	3.91377e-07
ENSG00000136997	MYC	3.95721e-07
ENSG00000122687	MRM2	4.12532e-07
ENSG00000169184	MN1	4.15291e-07
ENSG00000182050	MGAT4C	4.17718e-07
ENSG00000163637	PRICKLE2	4.23131e-07
ENSG00000152684	PELO	4.25365e-07
ENSG00000138759	FRAS1	4.27469e-07
ENSG00000229544	NKX1-2	4.31001e-07
ENSG00000171617	ENC1	4.40303e-07
ENSG00000113196	HAND1	4.40539e-07
ENSG00000090273	NUDC	4.4132e-07
ENSG00000143819	EPHX1	4.41684e-07
ENSG00000159228	CBR1	4.41945e-07
ENSG00000148335	NTMT1	4.42206e-07
ENSG00000140105	WARS1	4.49699e-07
ENSG00000166831	RBPMS2	4.50705e-07
ENSG00000072571	HMMR	4.52708e-07
ENSG00000113657	DPYSL3	4.53529e-07
ENSG00000154639	CXADR	4.59145e-07
ENSG00000184224	NDUFV1-DT	4.60967e-07
ENSG00000092841	MYL6	4.61781e-07
ENSG00000215845	TSTD1	4.64876e-07
ENSG00000228649	SNHG26	4.77301e-07
ENSG00000277641	LOC101929777	4.8119e-07
ENSG00000116106	EPHA4	4.83408e-07
ENSG00000164142	FHIP1A	4.84256e-07
ENSG00000130165	ELOF1	4.86694e-07
ENSG00000200087	SNORA73B	4.89207e-07
ENSG00000204711	CFAP95	4.92269e-07
ENSG00000119335	SET	4.95316e-07
ENSG00000110104	CCDC86	5.01358e-07
ENSG00000184357	H1-5	5.08602e-07
ENSG00000172336	POP7	5.08632e-07
ENSG00000167088	SNRPD1	5.10612e-07
ENSG00000213741	RPS29	5.11576e-07
ENSG00000135763	URB2	5.1158e-07
ENSG00000120053	GOT1	5.41689e-07
ENSG00000145592	RPL37	5.46729e-07
ENSG00000198146	ZNF770	5.54273e-07
ENSG00000166197	NOLC1	5.59695e-07
ENSG00000232956	SNHG15	5.60437e-07
ENSG00000169122	FAM110B	5.6635e-07
ENSG00000167244	IGF2	5.70554e-07
ENSG00000085840	ORC1	5.75422e-07
ENSG00000197498	RPF2	5.78899e-07
ENSG00000106392	C1GALT1	5.78905e-07
ENSG00000135525	MAP7	5.82727e-07
ENSG00000128626	MRPS12	5.94849e-07
ENSG00000205220	PSMB10	5.98803e-07
ENSG00000048028	USP28	6.13746e-07
ENSG00000107562	CXCL12	6.14254e-07
ENSG00000166803	PCLAF	6.22499e-07
ENSG00000182199	SHMT2	6.26683e-07
ENSG00000165905	LARGE2	6.32233e-07
ENSG00000102271	KLHL4	6.33648e-07
ENSG00000131389	SLC6A6	6.38948e-07
ENSG00000163528	CHCHD4	6.45136e-07
ENSG00000136960	ENPP2	6.54996e-07
ENSG00000123505	AMD1	6.60549e-07
ENSG00000131203	IDO1	6.61154e-07
ENSG00000149557	STT3A-AS1	6.67549e-07
ENSG00000174574	AKIRIN1	6.73674e-07
ENSG00000116649	SRM	6.74374e-07
ENSG00000124216	SNAI1	6.75749e-07
ENSG00000198780	FAM169A	6.76112e-07
ENSG00000091409	ITGA6	6.87511e-07
ENSG00000273802	H2BC8	6.88598e-07
ENSG00000169570	DTWD2	6.96577e-07
ENSG00000219665	ZNF433-AS1	6.96631e-07
ENSG00000132603	NIP7	6.99504e-07
ENSG00000074590	NUAK1	7.00738e-07
ENSG00000164032	H2AZ1	7.02284e-07
ENSG00000174600	CMKLR1	7.04874e-07
ENSG00000048162	NOP16	7.05143e-07
ENSG00000158815	FGF17	7.10322e-07
ENSG00000123689	G0S2	7.1402e-07
ENSG00000050344	NFE2L3	7.1686e-07
ENSG00000160563	MED27	7.21065e-07
ENSG00000177469	CAVIN1	7.24605e-07
ENSG00000151617	EDNRA	7.26218e-07
ENSG00000143942	CHAC2	7.3216e-07
ENSG00000270641	TSIX	7.34436e-07
ENSG00000149256	TENM4	7.36288e-07
ENSG00000129682	FGF13	7.4683e-07
ENSG00000197756	RPL37A	7.46867e-07
ENSG00000226950	DANCR	7.53911e-07
ENSG00000182004	SNRPE	7.54797e-07
ENSG00000149925	ALDOA	7.61812e-07
ENSG00000121152	NCAPH	7.62537e-07
ENSG00000094804	CDC6	7.62542e-07
ENSG00000006606	CCL26	7.62782e-07
ENSG00000157193	LRP8	7.6468e-07
ENSG00000228598	MACC1-AS1	7.65313e-07
ENSG00000179051	RCC2	7.68847e-07
ENSG00000019549	SNAI2	7.71538e-07
ENSG00000165527	ARF6	7.74317e-07
ENSG00000053372	MRTO4	7.75101e-07
ENSG00000233429	HOTAIRM1	7.79232e-07
ENSG00000139263	LRIG3	7.85337e-07
ENSG00000159079	CFAP298	7.90593e-07

## Sheet: Haystack_adv_DEGs_pvalue
ensembl_id	symbol	Haystack_adv_DEGs_pvalue
ENSG00000175745	NR2F1	1.50967e-21
ENSG00000103241	FOXF1	3.91706e-17
ENSG00000006128	TAC1	4.84473e-17
ENSG00000016082	ISL1	6.28031e-16
ENSG00000179348	GATA2	8.55721e-15
ENSG00000107485	GATA3	1.67173e-14
ENSG00000137273	FOXF2	2.13867e-14
ENSG00000147223	RIPPLY1	4.40604e-14
ENSG00000265992	ESRG	7.32578e-14
ENSG00000133110	POSTN	8.23077e-14
ENSG00000069482	GAL	1.19251e-13
ENSG00000186564	FOXD2	2.02518e-13
ENSG00000120149	MSX2	4.23531e-13
ENSG00000249532	MIR302CHG	5.21989e-13
ENSG00000251562	MALAT1	5.94786e-13
ENSG00000125931	CITED1	7.96086e-13
ENSG00000113196	HAND1	1.01175e-12
ENSG00000198807	PAX9	1.10732e-12
ENSG00000137285	TUBB2B	1.24045e-12
ENSG00000010278	CD9	1.73132e-12
ENSG00000117091	CD48	1.82823e-12
ENSG00000133636	NTS	1.95376e-12
ENSG00000164093	PITX2	2.55638e-12
ENSG00000251493	FOXD1	2.94976e-12
ENSG00000198719	DLL1	4.09542e-12
ENSG00000174600	CMKLR1	5.13737e-12
ENSG00000092969	TGFB2	5.70886e-12
ENSG00000280780	JAKMIP2-AS1	5.86368e-12
ENSG00000146374	RSPO3	7.67235e-12
ENSG00000151617	EDNRA	7.93695e-12
ENSG00000005102	MEOX1	8.18368e-12
ENSG00000256713	PGA5	8.39275e-12
ENSG00000019991	HGF	8.6013e-12
ENSG00000169045	HNRNPH1	8.97177e-12
ENSG00000247809	NR2F2-AS1	9.10341e-12
ENSG00000101198	NKAIN4	9.85741e-12
ENSG00000168843	FSTL5	1.07314e-11
ENSG00000143196	DPT	1.14714e-11
ENSG00000178726	THBD	1.19394e-11
ENSG00000166165	CKB	1.33238e-11
ENSG00000137267	TUBB2A	1.46804e-11
ENSG00000205358	MT1H	1.63921e-11
ENSG00000163909	HEYL	1.99226e-11
ENSG00000204335	SP5	1.99381e-11
ENSG00000128918	ALDH1A2	2.06651e-11
ENSG00000231213	PLSCR5	2.37232e-11
ENSG00000119147	ECRG4	2.49476e-11
ENSG00000091704	CPA1	2.56358e-11
ENSG00000107984	DKK1	2.67249e-11
ENSG00000132297	HHLA1	3.11703e-11
ENSG00000170542	SERPINB9	3.37899e-11
ENSG00000168743	NPNT	3.53196e-11
ENSG00000121966	CXCR4	3.89782e-11
ENSG00000141682	PMAIP1	3.92232e-11
ENSG00000185155	MIXL1	4.14901e-11
ENSG00000213639	PPP1CB	4.2664e-11
ENSG00000152208	GRID2	4.4939e-11
ENSG00000158710	TAGLN2	5.49934e-11
ENSG00000165556	CDX2	6.89815e-11
ENSG00000113722	CDX1	6.93655e-11
ENSG00000106038	EVX1	7.7084e-11
ENSG00000179111	HES7	7.96475e-11
ENSG00000215866	LINC01356	8.08314e-11
ENSG00000109705	NKX3-2	8.47771e-11
ENSG00000120094	HOXB1	8.87343e-11
ENSG00000176928	GCNT4	9.14793e-11
ENSG00000203396	LOC100128906	1.14437e-10
ENSG00000185551	NR2F2	1.202e-10
ENSG00000164458	TBXT	1.20735e-10
ENSG00000163508	EOMES	1.24527e-10
ENSG00000241186	TDGF1	1.30346e-10
ENSG00000240563	L1TD1	1.35207e-10
ENSG00000127824	TUBA4A	1.53227e-10
ENSG00000185666	SYN3	1.57354e-10
ENSG00000151379	MSGN1	1.64348e-10
ENSG00000229183	PGA4	1.65771e-10
ENSG00000156966	B3GNT7	1.69482e-10
ENSG00000131203	IDO1	1.78498e-10
ENSG00000157240	FZD1	1.78676e-10
ENSG00000105991	HOXA1	1.79071e-10
ENSG00000006606	CCL26	1.89215e-10
ENSG00000106538	RARRES2	1.98196e-10
ENSG00000167642	SPINT2	2.15628e-10
ENSG00000158089	GALNT14	2.17752e-10
ENSG00000254934	LINC00678	2.53312e-10
ENSG00000161249	DMKN	2.80746e-10
ENSG00000175832	ETV4	2.85797e-10
ENSG00000154237	LRRK1	2.91699e-10
ENSG00000147869	CER1	3.11648e-10
ENSG00000159251	ACTC1	3.51703e-10
ENSG00000164265	SCGB3A2	3.71392e-10
ENSG00000183036	PCP4	4.76435e-10
ENSG00000158516	CPA2	4.77725e-10
ENSG00000123689	G0S2	4.8985e-10
ENSG00000231918	LOC730100	4.98938e-10
ENSG00000026508	CD44	5.03678e-10
ENSG00000136698	CFC1	5.16796e-10
ENSG00000122877	EGR2	6.11845e-10
ENSG00000125878	TCF15	6.53097e-10
ENSG00000101327	PDYN	6.61188e-10
ENSG00000261040	WFDC21P	6.68268e-10
ENSG00000175426	PCSK1	6.72782e-10
ENSG00000185885	IFITM1	6.91679e-10
ENSG00000128683	GAD1	7.41319e-10
ENSG00000184357	H1-5	7.7097e-10
ENSG00000176887	SOX11	7.73147e-10
ENSG00000164251	F2RL1	7.8163e-10
ENSG00000203875	SNHG5	8.91841e-10
ENSG00000177508	IRX3	9.38433e-10
ENSG00000077009	NMRK2	9.51594e-10
ENSG00000143320	CRABP2	9.68752e-10
ENSG00000251027	LINC01950	9.78058e-10
ENSG00000136110	CNMD	9.99244e-10
ENSG00000134775	FHOD3	9.99721e-10
ENSG00000173917	HOXB2	1.04108e-09
ENSG00000280707	HPAT5	1.05702e-09
ENSG00000164532	TBX20	1.06726e-09
ENSG00000168542	COL3A1	1.08399e-09
ENSG00000184344	GDF3	1.10743e-09
ENSG00000117569	PTBP2	1.14823e-09
ENSG00000281453	TGFB2-OT1	1.17003e-09
ENSG00000125144	MT1G	1.24617e-09
ENSG00000106341	PPP1R17	1.33717e-09
ENSG00000145423	SFRP2	1.34103e-09
ENSG00000255794	RMST	1.34568e-09
ENSG00000114115	RBP1	1.45926e-09
ENSG00000184905	TCEAL2	1.47987e-09
ENSG00000137834	SMAD6	1.48032e-09
ENSG00000230798	FOXD3-AS1	1.6357e-09
ENSG00000141448	GATA6	1.64794e-09
ENSG00000165905	LARGE2	1.72036e-09
ENSG00000100678	SLC8A3	1.73323e-09
ENSG00000181885	CLDN7	1.74571e-09
ENSG00000198729	PPP1R14C	1.82295e-09
ENSG00000099204	ABLIM1	1.8844e-09
ENSG00000101057	MYBL2	1.95358e-09
ENSG00000169442	CD52	2.00022e-09
ENSG00000277443	MARCKS	2.01667e-09
ENSG00000261780	LINC02582	2.06288e-09
ENSG00000137203	TFAP2A	2.10073e-09
ENSG00000226792	C13orf42	2.13401e-09
ENSG00000139219	COL2A1	2.13827e-09
ENSG00000004948	CALCR	2.18958e-09
ENSG00000128739	SNRPN	2.22898e-09
ENSG00000187122	SLIT1	2.2835e-09
ENSG00000125148	MT2A	2.29069e-09
ENSG00000115461	IGFBP5	2.32091e-09
ENSG00000104413	ESRP1	2.34006e-09
ENSG00000145864	GABRB2	2.44205e-09
ENSG00000139292	LGR5	2.77763e-09
ENSG00000238097	LINC02037	2.80157e-09
ENSG00000171314	PGAM1	2.85472e-09
ENSG00000162433	AK4	2.86277e-09
ENSG00000128965	CHAC1	2.88298e-09
ENSG00000240137	ERICH6-AS1	2.89193e-09
ENSG00000095596	CYP26A1	3.17347e-09
ENSG00000135903	PAX3	3.22081e-09
ENSG00000160973	FOXH1	3.48603e-09
ENSG00000133107	TRPC4	3.50932e-09
ENSG00000074800	ENO1	3.66558e-09
ENSG00000166347	CYB5A	3.7246e-09
ENSG00000128052	KDR	3.78324e-09
ENSG00000184697	CLDN6	3.9772e-09
ENSG00000105426	PTPRS	4.02933e-09
ENSG00000119888	EPCAM	4.05221e-09
ENSG00000224862	LINC02570	4.14753e-09
ENSG00000105427	CNFN	4.25416e-09
ENSG00000172115	CYCS	4.39571e-09
ENSG00000123416	TUBA1B	4.51631e-09
ENSG00000103742	IGDCC4	4.58242e-09
ENSG00000164300	SERINC5	5.03788e-09
ENSG00000133980	VRTN	5.14227e-09
ENSG00000096384	HSP90AB1	5.24756e-09
ENSG00000173905	GOLIM4	5.29157e-09
ENSG00000164687	FABP5	5.34829e-09
ENSG00000163132	MSX1	5.34966e-09
ENSG00000116132	PRRX1	5.61673e-09
ENSG00000244342	LINC00698	5.68029e-09
ENSG00000111186	WNT5B	5.70107e-09
ENSG00000183696	UPP1	5.74935e-09
ENSG00000118733	OLFM3	5.92261e-09
ENSG00000011201	ANOS1	5.99906e-09
ENSG00000256288	LINC02617	6.29436e-09
ENSG00000122733	PHF24	6.3303e-09
ENSG00000112319	EYA4	6.52355e-09
ENSG00000130700	GATA5	6.70289e-09
ENSG00000094755	GABRP	6.80041e-09
ENSG00000129354	AP1M2	6.95247e-09
ENSG00000156574	NODAL	7.13274e-09
ENSG00000109107	ALDOC	7.2346e-09
ENSG00000224865	LOC101928782	7.27836e-09
ENSG00000148848	ADAM12	7.29607e-09
ENSG00000136270	TBRG4	7.84801e-09
ENSG00000105281	SLC1A5	7.85718e-09
ENSG00000243678	NME2	8.08335e-09
ENSG00000166206	GABRB3	8.36616e-09
ENSG00000138821	SLC39A8	8.54368e-09
ENSG00000144485	HES6	8.56904e-09
ENSG00000198805	PNP	8.63758e-09
ENSG00000104327	CALB1	8.7947e-09
ENSG00000115339	GALNT3	8.96895e-09
ENSG00000162551	ALPL	9.82927e-09
ENSG00000139648	KRT71	9.92585e-09
ENSG00000117394	SLC2A1	9.93074e-09
ENSG00000128294	TPST2	1.00219e-08
ENSG00000145358	DDIT4L	1.00231e-08
ENSG00000165732	DDX21	1.00761e-08
ENSG00000187678	SPRY4	1.01151e-08
ENSG00000117450	PRDX1	1.03481e-08
ENSG00000198804	COX1	1.09197e-08
ENSG00000226869	LHFPL3-AS1	1.10078e-08
ENSG00000048545	LOC118142757	1.10635e-08
ENSG00000103044	HAS3	1.11804e-08
ENSG00000183779	ZNF703	1.13628e-08
ENSG00000254659	LINC02715	1.18227e-08
ENSG00000198417	MT1F	1.2158e-08
ENSG00000042493	CAPG	1.26867e-08
ENSG00000169715	MT1E	1.27503e-08
ENSG00000204531	POU5F1	1.29322e-08
ENSG00000006327	TNFRSF12A	1.29769e-08
ENSG00000096696	DSP	1.29947e-08
ENSG00000225783	MIAT	1.3062e-08
ENSG00000173175	ADCY5	1.32558e-08
ENSG00000166073	GPR176	1.36125e-08
ENSG00000149591	TAGLN	1.39907e-08
ENSG00000123610	TNFAIP6	1.44185e-08
ENSG00000143674	MAP3K21	1.49667e-08
ENSG00000104112	SCG3	1.52066e-08
ENSG00000164344	KLKB1	1.58195e-08
ENSG00000205542	TMSB4X	1.58907e-08
ENSG00000146670	CDCA5	1.60953e-08
ENSG00000148926	ADM	1.64493e-08
ENSG00000214049	UCA1	1.77862e-08
ENSG00000119866	BCL11A	1.8787e-08
ENSG00000179981	TSHZ1	1.93338e-08
ENSG00000156049	GNA14	1.94159e-08
ENSG00000118263	KLF7	2.22044e-08
ENSG00000130768	SMPDL3B	2.30962e-08
ENSG00000166450	PRTG	2.40933e-08
ENSG00000138650	PCDH10	2.42399e-08
ENSG00000182742	HOXB4	2.45106e-08
ENSG00000164649	CDCA7L	2.48034e-08
ENSG00000169116	PARM1	2.53797e-08
ENSG00000170786	SDR16C5	2.55869e-08
ENSG00000165349	SLC7A3	2.64801e-08
ENSG00000170961	HAS2	2.67484e-08
ENSG00000164929	BAALC	2.8807e-08
ENSG00000168505	GBX2	2.89758e-08
ENSG00000134363	FST	2.93365e-08
ENSG00000187193	MT1X	2.9556e-08
ENSG00000008196	TFAP2B	3.00731e-08
ENSG00000134207	SYT6	3.11947e-08
ENSG00000236094	LINC00545	3.15384e-08
ENSG00000152661	GJA1	3.20823e-08
ENSG00000144381	HSPD1	3.22044e-08
ENSG00000110446	SLC15A3	3.22965e-08
ENSG00000158825	CDA	3.23572e-08
ENSG00000119705	SLIRP	3.28694e-08
ENSG00000162496	DHRS3	3.32188e-08
ENSG00000026025	VIM	3.42676e-08
ENSG00000163923	RPL39L	3.43461e-08
ENSG00000181449	SOX2	3.52192e-08
ENSG00000125798	FOXA2	3.7063e-08
ENSG00000198938	COX3	3.7151e-08
ENSG00000152137	HSPB8	3.77088e-08
ENSG00000123119	NECAB1	3.85474e-08
ENSG00000140807	NKD1	3.85951e-08
ENSG00000109089	CDR2L	3.95119e-08
ENSG00000166268	MYRFL	3.95147e-08
ENSG00000146386	ABRACL	4.01642e-08
ENSG00000258947	TUBB3	4.08237e-08
ENSG00000188624	IGFL3	4.15343e-08
ENSG00000156508	EEF1A1	4.16014e-08
ENSG00000154277	UCHL1	4.1666e-08
ENSG00000151729	SLC25A4	4.20922e-08
ENSG00000253230	MIR124-1HG	4.33093e-08
ENSG00000115271	GCA	4.49852e-08
ENSG00000210151	MIR12136	4.50718e-08
ENSG00000088305	DNMT3B	4.73527e-08
ENSG00000141449	GREB1L	4.81493e-08
ENSG00000130707	ASS1	4.83795e-08
ENSG00000232301	LNCPRESS1	4.86525e-08
ENSG00000124780	KCNK17	4.94078e-08
ENSG00000250947	TRPC7-AS2	4.98442e-08
ENSG00000136603	SKIL	5.04812e-08
ENSG00000122694	GLIPR2	5.05201e-08
ENSG00000168298	H1-4	5.07316e-08
ENSG00000143947	RPS27A	5.33185e-08
ENSG00000054598	FOXC1	5.47118e-08
ENSG00000164692	COL1A2	5.5051e-08
ENSG00000120738	EGR1	5.51076e-08
ENSG00000138772	ANXA3	5.64844e-08
ENSG00000134817	APLNR	5.75977e-08
ENSG00000126010	GRPR	6.08354e-08
ENSG00000164548	TRA2A	6.22911e-08
ENSG00000145247	OCIAD2	6.2609e-08
ENSG00000124942	AHNAK	6.34119e-08
ENSG00000238042	LINC02257	6.55269e-08
ENSG00000147676	MAL2	6.56982e-08
ENSG00000116774	OLFML3	6.71338e-08
ENSG00000278677	H2AC17	7.09069e-08
ENSG00000276644	DACH1	7.09533e-08
ENSG00000140650	LOC100130283	7.39789e-08
ENSG00000101665	SMAD7	7.44471e-08
ENSG00000230148	HOXB-AS1	7.53042e-08
ENSG00000172965	MIR4435-2HG	7.55048e-08
ENSG00000167553	TUBA1C	7.76513e-08
ENSG00000061492	WNT8A	7.84687e-08
ENSG00000113739	STC2	8.02235e-08
ENSG00000034510	TMSB10	8.1447e-08
ENSG00000157992	KRTCAP3	8.18405e-08
ENSG00000122145	TBX22	8.23279e-08
ENSG00000267709	LOC101928844	8.29133e-08
ENSG00000039068	CDH1	8.35843e-08
ENSG00000170558	CDH2	8.36225e-08
ENSG00000216490	IFI30	8.52677e-08
ENSG00000113356	POLR3G	9.06844e-08
ENSG00000198948	LOC101928198	9.07856e-08
ENSG00000138061	CYP1B1	9.12416e-08
ENSG00000222041	CYTOR	9.28172e-08
ENSG00000134873	CLDN10	9.2829e-08
ENSG00000175707	KDF1	9.40334e-08
ENSG00000139318	DUSP6	9.81155e-08
ENSG00000182718	ANXA2	1.00723e-07
ENSG00000182253	SYNM	1.04129e-07
ENSG00000204264	PSMB8	1.04194e-07
ENSG00000111640	GAPDH	1.04533e-07
ENSG00000179059	ZFP42	1.05468e-07
ENSG00000164099	PRSS12	1.05722e-07
ENSG00000167088	SNRPD1	1.07276e-07
ENSG00000250328	MGC32805	1.08085e-07
ENSG00000228299	HLA-C	1.0845e-07
ENSG00000181026	AEN	1.13443e-07
ENSG00000158769	F11R	1.14759e-07
ENSG00000162073	PAQR4	1.22835e-07
ENSG00000162344	FGF19	1.26401e-07
ENSG00000230651	RGPD4-AS1	1.2915e-07
ENSG00000165617	DACT1	1.29553e-07
ENSG00000135919	SERPINE2	1.30088e-07
ENSG00000229859	PGA3	1.3021e-07
ENSG00000135960	EDAR	1.30887e-07
ENSG00000115738	ID2	1.32142e-07
ENSG00000189398	OR7E12P	1.32189e-07
ENSG00000165480	SKA3	1.33633e-07
ENSG00000105668	UPK1A	1.3407e-07
ENSG00000012171	SEMA3B	1.34929e-07
ENSG00000187514	PTMA	1.37815e-07
ENSG00000176485	PLAAT3	1.39023e-07
ENSG00000108001	EBF3	1.42004e-07
ENSG00000196262	PPIA	1.43724e-07
ENSG00000128050	PAICS	1.45654e-07
ENSG00000238142	LOC105376805	1.45738e-07
ENSG00000145220	LYAR	1.48619e-07
ENSG00000167600	CYP2S1	1.49006e-07
ENSG00000121769	FABP3	1.499e-07
ENSG00000111432	FZD10	1.52501e-07
ENSG00000104722	NEFM	1.5337e-07
ENSG00000246763	RGMB-AS1	1.54073e-07
ENSG00000104371	DKK4	1.55956e-07
ENSG00000198727	CYTB	1.58413e-07
ENSG00000075891	PAX2	1.58536e-07
ENSG00000164120	HPGD	1.61989e-07
ENSG00000133985	TTC9	1.62647e-07
ENSG00000164176	EDIL3	1.65079e-07
ENSG00000167900	TK1	1.67838e-07
ENSG00000116489	CAPZA1	1.73123e-07
ENSG00000143570	SLC39A1	1.73452e-07
ENSG00000188191	PRKAR1B	1.7387e-07
ENSG00000018236	CNTN1	1.76999e-07
ENSG00000111845	PAK1IP1	1.77001e-07
ENSG00000188803	SHISA6	1.78522e-07
ENSG00000111057	KRT18	1.84095e-07
ENSG00000163235	TGFA	1.8435e-07
ENSG00000185811	IKZF1	1.8623e-07
ENSG00000146938	NLGN4X	1.88076e-07
ENSG00000097021	ACOT7	1.89027e-07
ENSG00000187688	TRPV2	1.89822e-07
ENSG00000176678	FOXL1	1.90035e-07
ENSG00000090520	DNAJB11	1.92619e-07
ENSG00000130294	KIF1A	1.93874e-07
ENSG00000232973	CYP1B1-AS1	1.94797e-07
ENSG00000075624	ACTB	1.95125e-07
ENSG00000189120	SP6	1.9663e-07
ENSG00000164142	FHIP1A	1.98195e-07
ENSG00000204711	CFAP95	2.0945e-07
ENSG00000115053	NCL	2.09497e-07
ENSG00000109861	CTSC	2.12541e-07
ENSG00000165029	ABCA1	2.14382e-07
ENSG00000185920	PTCH1	2.15548e-07
ENSG00000169764	UGP2	2.20452e-07
ENSG00000104904	OAZ1	2.23409e-07
ENSG00000170515	PA2G4	2.24315e-07
ENSG00000151012	SLC7A11	2.30006e-07
ENSG00000225444	LINC01867	2.36753e-07
ENSG00000175445	LPL	2.4025e-07
ENSG00000167721	TSR1	2.42118e-07
ENSG00000142556	ZNF614	2.48749e-07
ENSG00000152256	PDK1	2.55896e-07
ENSG00000167601	AXL	2.56715e-07
ENSG00000103257	SLC7A5	2.58382e-07
ENSG00000110092	CCND1	2.61916e-07
ENSG00000172020	GAP43	2.68355e-07
ENSG00000183908	LRRC55	2.68942e-07
ENSG00000118640	VAMP8	2.73307e-07
ENSG00000119403	PHF19	2.737e-07
ENSG00000138413	IDH1	2.76969e-07
ENSG00000226673	LINC01108	2.80375e-07
ENSG00000163378	EOGT	2.88032e-07
ENSG00000133433	GSTT2B	3.0155e-07
ENSG00000198712	COX2	3.0276e-07
ENSG00000196353	CPNE4	3.06102e-07
ENSG00000107438	PDLIM1	3.07694e-07
ENSG00000185847	LINC01405	3.10036e-07
ENSG00000122691	TWIST1	3.10251e-07
ENSG00000123892	RAB38	3.10881e-07
ENSG00000090932	DLL3	3.11523e-07
ENSG00000158480	SPATA2	3.13345e-07
ENSG00000223561	LOC646588	3.22513e-07
ENSG00000103316	CRYM	3.24058e-07
ENSG00000004478	FKBP4	3.29389e-07
ENSG00000081181	ARG2	3.3231e-07
ENSG00000143401	ANP32E	3.34849e-07
ENSG00000186297	GABRA5	3.54432e-07
ENSG00000118785	SPP1	3.55134e-07
ENSG00000215845	TSTD1	3.56634e-07
ENSG00000029993	HMGB3	3.61259e-07
ENSG00000179115	FARSA	3.67214e-07
ENSG00000124532	MRS2	3.69257e-07
ENSG00000106789	CORO2A	3.75458e-07
ENSG00000059804	SLC2A3	3.79429e-07
ENSG00000136960	ENPP2	3.85015e-07
ENSG00000157404	KIT	3.85706e-07
ENSG00000143819	EPHX1	3.89122e-07
ENSG00000081189	MEF2C	3.8951e-07
ENSG00000072210	ALDH3A2	3.95251e-07
ENSG00000112837	TBX18	4.03201e-07
ENSG00000108511	HOXB6	4.20947e-07
ENSG00000137868	STRA6	4.21318e-07
ENSG00000155158	TTC39B	4.21902e-07
ENSG00000154096	THY1	4.2445e-07
ENSG00000132698	RAB25	4.28388e-07
ENSG00000138795	LEF1	4.44867e-07
ENSG00000158373	H2BC5	4.48243e-07
ENSG00000186340	THBS2	4.52666e-07
ENSG00000112759	SLC29A1	4.54877e-07
ENSG00000140937	CDH11	4.57848e-07
ENSG00000075340	ADD2	4.65599e-07
ENSG00000092068	SLC7A8	4.71409e-07
ENSG00000122861	PLAU	4.71942e-07
ENSG00000124216	SNAI1	4.76738e-07
ENSG00000169744	LDB2	4.80617e-07
ENSG00000179750	APOBEC3B	4.88064e-07
ENSG00000130720	FIBCD1	4.90549e-07
ENSG00000100122	CRYBB1	4.95039e-07
ENSG00000185269	NOTUM	4.95122e-07
ENSG00000240849	PEDS1	5.05816e-07
ENSG00000223756	TSSC2	5.08826e-07
ENSG00000120885	CLU	5.11019e-07
ENSG00000161960	EIF4A1	5.18202e-07
ENSG00000140368	PSTPIP1	5.19261e-07
ENSG00000255367	LOC101927708	5.23487e-07
ENSG00000086570	FAT2	5.24828e-07
ENSG00000128567	PODXL	5.27256e-07
ENSG00000109971	HSPA8	5.31517e-07
ENSG00000068078	FGFR3	5.31738e-07
ENSG00000099977	DDTL	5.31937e-07
ENSG00000139343	SNRPF	5.39974e-07
ENSG00000111206	FOXM1	5.40186e-07
ENSG00000118777	ABCG2	5.40554e-07
ENSG00000163637	PRICKLE2	5.57064e-07
ENSG00000092621	PHGDH	5.5859e-07
ENSG00000135763	URB2	5.59197e-07
ENSG00000215612	HMX1	5.73819e-07
ENSG00000165655	ZNF503	5.74016e-07
ENSG00000127124	HIVEP3	5.86951e-07
ENSG00000200087	SNORA73B	5.88633e-07
ENSG00000132669	RIN2	5.93316e-07
ENSG00000178031	ADAMTSL1	6.02038e-07
ENSG00000232956	SNHG15	6.04174e-07
ENSG00000077348	EXOSC5	6.07462e-07
ENSG00000159167	STC1	6.09427e-07
ENSG00000101336	HCK	6.14719e-07
ENSG00000167874	TMEM88	6.41458e-07
ENSG00000198780	FAM169A	6.51946e-07
ENSG00000198846	TOX	6.52699e-07
ENSG00000117395	EBNA1BP2	6.74979e-07
ENSG00000228358	LINC02263	6.78726e-07
ENSG00000188848	BEND4	6.80265e-07
ENSG00000136160	EDNRB	6.84174e-07
ENSG00000166145	SPINT1	6.91766e-07
ENSG00000171766	GATM	6.9774e-07
ENSG00000121057	AKAP1	6.99377e-07
ENSG00000135069	PSAT1	7.0648e-07
ENSG00000148335	NTMT1	7.07822e-07
ENSG00000183691	NOG	7.09959e-07
ENSG00000111704	NANOG	7.11374e-07
ENSG00000165061	ZMAT4	7.21265e-07
ENSG00000228598	MACC1-AS1	7.27109e-07
ENSG00000172867	KRT2	7.40685e-07
ENSG00000136367	ZFHX2	7.48386e-07

## Sheet: Haystack_tsne_DEGs_pvalue
ensembl_id	symbol	Haystack_tsne_DEGs_pvalue
ENSG00000107984	DKK1	2.13129e-10
ENSG00000249532	MIR302CHG	3.73652e-10
ENSG00000265992	ESRG	4.81744e-10
ENSG00000133636	NTS	4.89036e-10
ENSG00000204335	SP5	5.69974e-10
ENSG00000251562	MALAT1	7.07065e-10
ENSG00000069482	GAL	7.19892e-10
ENSG00000137285	TUBB2B	1.16303e-09
ENSG00000006128	TAC1	1.1911e-09
ENSG00000010278	CD9	1.20682e-09
ENSG00000185155	MIXL1	1.21872e-09
ENSG00000164458	TBXT	1.53819e-09
ENSG00000170542	SERPINB9	1.65082e-09
ENSG00000137267	TUBB2A	2.19768e-09
ENSG00000132297	HHLA1	2.88682e-09
ENSG00000141682	PMAIP1	3.06619e-09
ENSG00000121966	CXCR4	3.27187e-09
ENSG00000128683	GAD1	4.17019e-09
ENSG00000240563	L1TD1	4.21252e-09
ENSG00000146374	RSPO3	5.36229e-09
ENSG00000113722	CDX1	5.46085e-09
ENSG00000154237	LRRK1	5.81063e-09
ENSG00000128918	ALDH1A2	5.96855e-09
ENSG00000147869	CER1	6.51415e-09
ENSG00000203396	LOC100128906	6.66231e-09
ENSG00000114115	RBP1	7.58227e-09
ENSG00000241186	TDGF1	7.90318e-09
ENSG00000280707	HPAT5	9.55009e-09
ENSG00000215866	LINC01356	1.02742e-08
ENSG00000163132	MSX1	1.03725e-08
ENSG00000185885	IFITM1	1.04219e-08
ENSG00000156966	B3GNT7	1.0488e-08
ENSG00000166165	CKB	1.16494e-08
ENSG00000164265	SCGB3A2	1.29796e-08
ENSG00000099204	ABLIM1	1.37283e-08
ENSG00000143320	CRABP2	1.38496e-08
ENSG00000151379	MSGN1	1.54448e-08
ENSG00000119888	EPCAM	1.57748e-08
ENSG00000162433	AK4	1.63825e-08
ENSG00000231918	LOC730100	1.67153e-08
ENSG00000254934	LINC00678	1.734e-08
ENSG00000103241	FOXF1	1.7445e-08
ENSG00000077009	NMRK2	1.76508e-08
ENSG00000167642	SPINT2	1.82393e-08
ENSG00000175832	ETV4	1.84347e-08
ENSG00000161249	DMKN	1.87882e-08
ENSG00000105991	HOXA1	1.93754e-08
ENSG00000164300	SERINC5	1.95122e-08
ENSG00000091704	CPA1	1.95361e-08
ENSG00000105426	PTPRS	1.95413e-08
ENSG00000174600	CMKLR1	2.09802e-08
ENSG00000169045	HNRNPH1	2.21076e-08
ENSG00000261780	LINC02582	2.22082e-08
ENSG00000198804	COX1	2.23995e-08
ENSG00000176928	GCNT4	2.43652e-08
ENSG00000134363	FST	2.67404e-08
ENSG00000125148	MT2A	2.88904e-08
ENSG00000145423	SFRP2	3.09985e-08
ENSG00000136603	SKIL	3.12282e-08
ENSG00000184697	CLDN6	3.20443e-08
ENSG00000138650	PCDH10	3.24648e-08
ENSG00000156574	NODAL	3.36541e-08
ENSG00000136110	CNMD	3.40748e-08
ENSG00000138821	SLC39A8	3.4104e-08
ENSG00000103742	IGDCC4	3.53716e-08
ENSG00000026025	VIM	3.54042e-08
ENSG00000164251	F2RL1	3.57673e-08
ENSG00000205542	TMSB4X	3.59202e-08
ENSG00000179111	HES7	3.6314e-08
ENSG00000122877	EGR2	3.64875e-08
ENSG00000128739	SNRPN	3.71485e-08
ENSG00000106538	RARRES2	3.71851e-08
ENSG00000225783	MIAT	3.72874e-08
ENSG00000139219	COL2A1	3.75432e-08
ENSG00000181885	CLDN7	3.80694e-08
ENSG00000168542	COL3A1	3.82781e-08
ENSG00000175426	PCSK1	3.86512e-08
ENSG00000256288	LINC02617	4.00429e-08
ENSG00000172115	CYCS	4.14102e-08
ENSG00000101327	PDYN	4.15734e-08
ENSG00000166347	CYB5A	4.3269e-08
ENSG00000139648	KRT71	4.35705e-08
ENSG00000140807	NKD1	4.38448e-08
ENSG00000125144	MT1G	4.4418e-08
ENSG00000203875	SNHG5	4.473e-08
ENSG00000144485	HES6	4.62315e-08
ENSG00000026508	CD44	4.78474e-08
ENSG00000119866	BCL11A	4.85917e-08
ENSG00000213639	PPP1CB	4.87434e-08
ENSG00000251027	LINC01950	4.89694e-08
ENSG00000111186	WNT5B	4.97675e-08
ENSG00000154277	UCHL1	5.06063e-08
ENSG00000111432	FZD10	5.06069e-08
ENSG00000198719	DLL1	5.07525e-08
ENSG00000094755	GABRP	5.10931e-08
ENSG00000115461	IGFBP5	5.14232e-08
ENSG00000104413	ESRP1	5.1431e-08
ENSG00000096696	DSP	5.2043e-08
ENSG00000125931	CITED1	5.37856e-08
ENSG00000280780	JAKMIP2-AS1	5.53551e-08
ENSG00000171314	PGAM1	5.56474e-08
ENSG00000226792	C13orf42	5.69807e-08
ENSG00000120094	HOXB1	5.71635e-08
ENSG00000165617	DACT1	5.74392e-08
ENSG00000187193	MT1X	5.87485e-08
ENSG00000166450	PRTG	5.96983e-08
ENSG00000104371	DKK4	5.984e-08
ENSG00000160973	FOXH1	6.00102e-08
ENSG00000128294	TPST2	6.1916e-08
ENSG00000147223	RIPPLY1	6.27234e-08
ENSG00000128052	KDR	6.28692e-08
ENSG00000187678	SPRY4	6.28787e-08
ENSG00000117569	PTBP2	6.28906e-08
ENSG00000146386	ABRACL	6.31683e-08
ENSG00000104327	CALB1	6.41476e-08
ENSG00000230798	FOXD3-AS1	6.46272e-08
ENSG00000138795	LEF1	6.46323e-08
ENSG00000166206	GABRB3	6.53243e-08
ENSG00000133980	VRTN	6.58167e-08
ENSG00000048545	LOC118142757	6.75513e-08
ENSG00000141449	GREB1L	6.77379e-08
ENSG00000167601	AXL	6.79992e-08
ENSG00000168298	H1-4	6.8166e-08
ENSG00000164649	CDCA7L	6.88825e-08
ENSG00000146938	NLGN4X	6.99201e-08
ENSG00000169715	MT1E	7.20133e-08
ENSG00000134817	APLNR	7.21903e-08
ENSG00000123416	TUBA1B	7.36201e-08
ENSG00000169764	UGP2	7.37927e-08
ENSG00000039068	CDH1	7.41256e-08
ENSG00000074800	ENO1	7.56559e-08
ENSG00000164687	FABP5	7.77256e-08
ENSG00000198727	CYTB	7.78867e-08
ENSG00000205358	MT1H	7.86086e-08
ENSG00000104112	SCG3	7.86234e-08
ENSG00000163923	RPL39L	8.12864e-08
ENSG00000158710	TAGLN2	8.19787e-08
ENSG00000250328	MGC32805	8.30172e-08
ENSG00000136270	TBRG4	8.31799e-08
ENSG00000152208	GRID2	8.3825e-08
ENSG00000101057	MYBL2	8.73805e-08
ENSG00000113196	HAND1	8.75632e-08
ENSG00000277443	MARCKS	8.85716e-08
ENSG00000006606	CCL26	8.94256e-08
ENSG00000145247	OCIAD2	9.14632e-08
ENSG00000163508	EOMES	9.15441e-08
ENSG00000147676	MAL2	9.19737e-08
ENSG00000135919	SERPINE2	9.64729e-08
ENSG00000232973	CYP1B1-AS1	9.64889e-08
ENSG00000096384	HSP90AB1	9.86035e-08
ENSG00000198805	PNP	9.98674e-08
ENSG00000176887	SOX11	1.00357e-07
ENSG00000075624	ACTB	1.00825e-07
ENSG00000128965	CHAC1	1.01137e-07
ENSG00000054598	FOXC1	1.03606e-07
ENSG00000176485	PLAAT3	1.06313e-07
ENSG00000117394	SLC2A1	1.06703e-07
ENSG00000170961	HAS2	1.06734e-07
ENSG00000170558	CDH2	1.0684e-07
ENSG00000105281	SLC1A5	1.08808e-07
ENSG00000011201	ANOS1	1.09311e-07
ENSG00000131203	IDO1	1.124e-07
ENSG00000138061	CYP1B1	1.15941e-07
ENSG00000006327	TNFRSF12A	1.18053e-07
ENSG00000255794	RMST	1.19313e-07
ENSG00000204531	POU5F1	1.19907e-07
ENSG00000140937	CDH11	1.20043e-07
ENSG00000159251	ACTC1	1.2089e-07
ENSG00000127824	TUBA4A	1.21556e-07
ENSG00000130294	KIF1A	1.23502e-07
ENSG00000183696	UPP1	1.27274e-07
ENSG00000140022	STON2	1.32238e-07
ENSG00000224862	LINC02570	1.34383e-07
ENSG00000146670	CDCA5	1.35716e-07
ENSG00000140650	LOC100130283	1.37051e-07
ENSG00000250947	TRPC7-AS2	1.42076e-07
ENSG00000090520	DNAJB11	1.45254e-07
ENSG00000165556	CDX2	1.45644e-07
ENSG00000198938	COX3	1.4991e-07
ENSG00000118640	VAMP8	1.54048e-07
ENSG00000243678	NME2	1.54102e-07
ENSG00000139318	DUSP6	1.54949e-07
ENSG00000129354	AP1M2	1.55644e-07
ENSG00000210151	MIR12136	1.5599e-07
ENSG00000255367	LOC101927708	1.57013e-07
ENSG00000113356	POLR3G	1.59206e-07
ENSG00000162496	DHRS3	1.59927e-07
ENSG00000137868	STRA6	1.66327e-07
ENSG00000185666	SYN3	1.68532e-07
ENSG00000158769	F11R	1.72772e-07
ENSG00000119705	SLIRP	1.73107e-07
ENSG00000165349	SLC7A3	1.73604e-07
ENSG00000163378	EOGT	1.73903e-07
ENSG00000233429	HOTAIRM1	1.75307e-07
ENSG00000116106	EPHA4	1.77306e-07
ENSG00000117091	CD48	1.80085e-07
ENSG00000143674	MAP3K21	1.88172e-07
ENSG00000225444	LINC01867	1.90042e-07
ENSG00000121570	DPPA4	1.90874e-07
ENSG00000164093	PITX2	1.90936e-07
ENSG00000144381	HSPD1	1.93999e-07
ENSG00000198729	PPP1R14C	1.94642e-07
ENSG00000123119	NECAB1	1.9543e-07
ENSG00000059804	SLC2A3	1.95752e-07
ENSG00000117450	PRDX1	2.00574e-07
ENSG00000106038	EVX1	2.05998e-07
ENSG00000238142	LOC105376805	2.07583e-07
ENSG00000088305	DNMT3B	2.10824e-07
ENSG00000182718	ANXA2	2.18965e-07
ENSG00000267709	LOC101928844	2.19493e-07
ENSG00000167600	CYP2S1	2.19798e-07
ENSG00000165732	DDX21	2.21864e-07
ENSG00000119147	ECRG4	2.21965e-07
ENSG00000240137	ERICH6-AS1	2.24737e-07
ENSG00000115738	ID2	2.26126e-07
ENSG00000115053	NCL	2.30781e-07
ENSG00000163909	HEYL	2.33701e-07
ENSG00000132698	RAB25	2.34422e-07
ENSG00000173905	GOLIM4	2.53428e-07
ENSG00000156508	EEF1A1	2.55221e-07
ENSG00000134775	FHOD3	2.57986e-07
ENSG00000162551	ALPL	2.58045e-07
ENSG00000016082	ISL1	2.59871e-07
ENSG00000092621	PHGDH	2.63813e-07
ENSG00000167553	TUBA1C	2.66909e-07
ENSG00000099977	DDTL	2.74304e-07
ENSG00000164692	COL1A2	2.75354e-07
ENSG00000187514	PTMA	2.78462e-07
ENSG00000109107	ALDOC	2.81097e-07
ENSG00000134333	LDHA	2.91141e-07
ENSG00000120738	EGR1	2.93748e-07
ENSG00000165905	LARGE2	2.94021e-07
ENSG00000142556	ZNF614	2.9446e-07
ENSG00000151729	SLC25A4	3.02225e-07
ENSG00000109861	CTSC	3.03449e-07
ENSG00000135069	PSAT1	3.03735e-07
ENSG00000184357	H1-5	3.06016e-07
ENSG00000228299	HLA-C	3.07552e-07
ENSG00000115758	ODC1	3.10936e-07
ENSG00000126010	GRPR	3.134e-07
ENSG00000198712	COX2	3.14276e-07
ENSG00000226383	LINC01876	3.16668e-07
ENSG00000175745	NR2F1	3.19324e-07
ENSG00000152661	GJA1	3.23448e-07
ENSG00000143570	SLC39A1	3.28559e-07
ENSG00000168646	AXIN2	3.33863e-07
ENSG00000138413	IDH1	3.37389e-07
ENSG00000169442	CD52	3.39645e-07
ENSG00000158089	GALNT14	3.41582e-07
ENSG00000114251	WNT5A	3.41646e-07
ENSG00000155158	TTC39B	3.41975e-07
ENSG00000148926	ADM	3.44038e-07
ENSG00000106341	PPP1R17	3.44701e-07
ENSG00000152256	PDK1	3.54943e-07
ENSG00000122691	TWIST1	3.55895e-07
ENSG00000166073	GPR176	3.57658e-07
ENSG00000172020	GAP43	3.60235e-07
ENSG00000258947	TUBB3	3.62102e-07
ENSG00000183036	PCP4	3.62515e-07
ENSG00000148834	GSTO1	3.63333e-07
ENSG00000128567	PODXL	3.64877e-07
ENSG00000230651	RGPD4-AS1	3.64885e-07
ENSG00000141448	GATA6	3.75922e-07
ENSG00000153363	LINC00467	3.78791e-07
ENSG00000109089	CDR2L	3.81208e-07
ENSG00000173401	GLIPR1L1	3.86756e-07
ENSG00000196353	CPNE4	3.8726e-07
ENSG00000136960	ENPP2	3.89743e-07
ENSG00000034510	TMSB10	3.9369e-07
ENSG00000138772	ANXA3	3.95438e-07
ENSG00000159692	CTBP1	3.96352e-07
ENSG00000136160	EDNRB	4.0278e-07
ENSG00000104722	NEFM	4.02958e-07
ENSG00000115271	GCA	4.04143e-07
ENSG00000145220	LYAR	4.05888e-07
ENSG00000086475	SEPHS1	4.08914e-07
ENSG00000200087	SNORA73B	4.11146e-07
ENSG00000184905	TCEAL2	4.15257e-07
ENSG00000179059	ZFP42	4.17837e-07
ENSG00000151012	SLC7A11	4.18581e-07
ENSG00000125798	FOXA2	4.20957e-07
ENSG00000124588	NQO2	4.22804e-07
ENSG00000181026	AEN	4.28302e-07
ENSG00000124532	MRS2	4.302e-07
ENSG00000175445	LPL	4.32473e-07
ENSG00000166562	SEC11C	4.35306e-07
ENSG00000103257	SLC7A5	4.36735e-07
ENSG00000124942	AHNAK	4.37643e-07
ENSG00000131969	ABHD12B	4.43488e-07
ENSG00000164176	EDIL3	4.45257e-07
ENSG00000164344	KLKB1	4.499e-07
ENSG00000122694	GLIPR2	4.53943e-07
ENSG00000276476	LINC00540	4.5807e-07
ENSG00000111704	NANOG	4.648e-07
ENSG00000104904	OAZ1	4.66384e-07
ENSG00000164761	TNFRSF11B	4.69638e-07
ENSG00000090932	DLL3	4.72885e-07
ENSG00000143947	RPS27A	4.86467e-07
ENSG00000182199	SHMT2	4.89944e-07
ENSG00000124216	SNAI1	5.01903e-07
ENSG00000121057	AKAP1	5.13395e-07
ENSG00000143819	EPHX1	5.14643e-07
ENSG00000112759	SLC29A1	5.15606e-07
ENSG00000176171	BNIP3	5.23859e-07
ENSG00000244342	LINC00698	5.239e-07
ENSG00000072210	ALDH3A2	5.28348e-07
ENSG00000085871	MGST2	5.32482e-07
ENSG00000133107	TRPC4	5.33684e-07
ENSG00000005020	SKAP2	5.4276e-07
ENSG00000149557	STT3A-AS1	5.47033e-07
ENSG00000177156	TALDO1	5.49712e-07
ENSG00000004478	FKBP4	5.5411e-07
ENSG00000083307	GRHL2	5.56046e-07
ENSG00000154639	CXADR	5.60811e-07
ENSG00000128050	PAICS	5.61619e-07
ENSG00000136698	CFC1	5.66378e-07
ENSG00000029993	HMGB3	5.67832e-07
ENSG00000145864	GABRB2	5.73382e-07
ENSG00000170786	SDR16C5	5.77738e-07
ENSG00000196104	SPOCK3	5.78619e-07
ENSG00000138829	FBN2	5.79525e-07
ENSG00000163029	SMC6	5.84736e-07
ENSG00000092068	SLC7A8	5.90246e-07
ENSG00000184224	NDUFV1-DT	5.91649e-07
ENSG00000213694	S1PR3	6.04252e-07
ENSG00000278677	H2AC17	6.04303e-07
ENSG00000248527	MTATP6P1	6.05418e-07
ENSG00000143401	ANP32E	6.10919e-07
ENSG00000214049	UCA1	6.12609e-07
ENSG00000172867	KRT2	6.14088e-07
ENSG00000159167	STC1	6.14347e-07
ENSG00000092820	EZR	6.20164e-07
ENSG00000156049	GNA14	6.25212e-07
ENSG00000137473	TTC29	6.32479e-07
ENSG00000270641	TSIX	6.33263e-07
ENSG00000124839	RAB17	6.3486e-07
ENSG00000124766	SOX4	6.35173e-07
ENSG00000166426	CRABP1	6.36359e-07
ENSG00000169744	LDB2	6.40113e-07
ENSG00000165480	SKA3	6.49473e-07
ENSG00000115339	GALNT3	6.5015e-07
ENSG00000149089	APIP	6.5706e-07
ENSG00000215845	TSTD1	6.65071e-07
ENSG00000182742	HOXB4	6.72174e-07
ENSG00000117395	EBNA1BP2	6.78546e-07
ENSG00000124126	PREX1	6.8511e-07
ENSG00000074071	MRPS34	6.90409e-07
ENSG00000106028	SSBP1	6.94635e-07
ENSG00000110092	CCND1	6.9653e-07
ENSG00000169129	AFAP1L2	7.0979e-07
ENSG00000122733	PHF24	7.19829e-07
ENSG00000043355	ZIC2	7.23314e-07
ENSG00000197279	ZNF165	7.23431e-07
ENSG00000164548	TRA2A	7.3072e-07
ENSG00000107485	GATA3	7.33398e-07
ENSG00000166900	STX3	7.40087e-07
ENSG00000277641	LOC101929777	7.40629e-07
ENSG00000177565	TBL1XR1	7.41254e-07
ENSG00000042493	CAPG	7.42623e-07
ENSG00000157193	LRP8	7.46378e-07
ENSG00000120254	MTHFD1L	7.48081e-07
ENSG00000050405	LIMA1	7.48784e-07
ENSG00000175707	KDF1	7.52848e-07
ENSG00000198417	MT1F	7.64921e-07
ENSG00000147601	TERF1	7.66937e-07
ENSG00000164142	FHIP1A	7.71132e-07
ENSG00000050344	NFE2L3	7.77533e-07
ENSG00000197903	H2BC12	7.78753e-07
ENSG00000129682	FGF13	7.92335e-07
ENSG00000116489	CAPZA1	7.98867e-07
ENSG00000111206	FOXM1	8.07411e-07
ENSG00000111640	GAPDH	8.29733e-07
ENSG00000185920	PTCH1	8.31081e-07
ENSG00000104267	CA2	8.33614e-07
ENSG00000111252	SH2B3	8.41321e-07
ENSG00000134207	SYT6	8.4405e-07
ENSG00000110958	PTGES3	8.44958e-07
ENSG00000165029	ABCA1	8.58759e-07
ENSG00000198093	ZNF649	8.60899e-07
ENSG00000135960	EDAR	8.62338e-07
ENSG00000152137	HSPB8	8.64583e-07
ENSG00000116133	DHCR24	8.66361e-07
ENSG00000124203	ZNF831	8.80531e-07
ENSG00000089195	TRMT6	8.83217e-07
ENSG00000106278	PTPRZ1	8.85017e-07
ENSG00000179051	RCC2	8.85446e-07
ENSG00000158516	CPA2	8.87999e-07
ENSG00000019549	SNAI2	8.92249e-07
ENSG00000166803	PCLAF	9.08048e-07
ENSG00000061492	WNT8A	9.08541e-07
ENSG00000106789	CORO2A	9.10784e-07
ENSG00000228253	ATP8	9.13675e-07
ENSG00000222041	CYTOR	9.16756e-07
ENSG00000240849	PEDS1	9.37433e-07
ENSG00000118785	SPP1	9.41243e-07
ENSG00000127743	IL17B	9.4367e-07
ENSG00000127184	COX7C	9.68619e-07
ENSG00000140157	NIPA2	9.74689e-07
ENSG00000135525	MAP7	9.76277e-07
ENSG00000070669	ASNS	9.8266e-07
ENSG00000140545	MFGE8	9.92446e-07
ENSG00000184344	GDF3	9.95142e-07
ENSG00000157992	KRTCAP3	9.96725e-07
ENSG00000124493	GRM4	9.98669e-07
ENSG00000149925	ALDOA	9.9931e-07
ENSG00000254659	LINC02715	9.99623e-07
ENSG00000174640	SLCO2A1	1.00457e-06
ENSG00000188191	PRKAR1B	1.01119e-06
ENSG00000183779	ZNF703	1.01601e-06
ENSG00000134873	CLDN10	1.03767e-06
ENSG00000223756	TSSC2	1.04132e-06
ENSG00000110446	SLC15A3	1.05025e-06
ENSG00000166831	RBPMS2	1.05136e-06
ENSG00000198146	ZNF770	1.05553e-06
ENSG00000197956	S100A6	1.06249e-06
ENSG00000198899	ATP6	1.08659e-06
ENSG00000189241	TSPYL1	1.08659e-06
ENSG00000161960	EIF4A1	1.10562e-06
ENSG00000198276	UCKL1	1.10636e-06
ENSG00000125848	FLRT3	1.1099e-06
ENSG00000167244	IGF2	1.11228e-06
ENSG00000242125	SNHG3	1.11568e-06
ENSG00000078549	ADCYAP1R1	1.11821e-06
ENSG00000183943	PRKX	1.13984e-06
ENSG00000230987	LOC647132	1.14369e-06
ENSG00000111752	PHC1	1.15298e-06
ENSG00000130165	ELOF1	1.15739e-06
ENSG00000198780	FAM169A	1.16517e-06
ENSG00000154096	THY1	1.16809e-06
ENSG00000105220	GPI	1.17747e-06
ENSG00000130707	ASS1	1.18692e-06
ENSG00000181467	RAP2B	1.18833e-06
ENSG00000100095	SEZ6L	1.2007e-06
ENSG00000102096	PIM2	1.21665e-06
ENSG00000167900	TK1	1.2192e-06
ENSG00000147202	DIAPH2	1.22134e-06
ENSG00000187122	SLIT1	1.22489e-06
ENSG00000168505	GBX2	1.22715e-06
ENSG00000163528	CHCHD4	1.22858e-06
ENSG00000170484	KRT74	1.23409e-06
ENSG00000139343	SNRPF	1.24085e-06
ENSG00000077348	EXOSC5	1.24593e-06
ENSG00000167721	TSR1	1.24756e-06
ENSG00000131389	SLC6A6	1.25106e-06
ENSG00000103044	HAS3	1.25677e-06
ENSG00000272398	CD24	1.26401e-06
ENSG00000188624	IGFL3	1.26838e-06
ENSG00000111845	PAK1IP1	1.26976e-06
ENSG00000174469	CNTNAP2	1.2753e-06
ENSG00000136938	ANP32B	1.27745e-06
ENSG00000111057	KRT18	1.28691e-06
ENSG00000124780	KCNK17	1.29614e-06
ENSG00000075340	ADD2	1.29642e-06
ENSG00000101003	GINS1	1.29729e-06
ENSG00000099194	SCD	1.30379e-06
ENSG00000187840	EIF4EBP1	1.30831e-06
ENSG00000164318	EGFLAM	1.31499e-06
ENSG00000110104	CCDC86	1.31846e-06
ENSG00000097021	ACOT7	1.31961e-06
ENSG00000062038	CDH3	1.32854e-06
ENSG00000189398	OR7E12P	1.34267e-06
ENSG00000255192	NANOGP8	1.34466e-06
ENSG00000236094	LINC00545	1.34662e-06
ENSG00000181234	TMEM132C	1.35155e-06
ENSG00000179115	FARSA	1.35229e-06
ENSG00000100029	PES1	1.35615e-06
ENSG00000163814	CDCP1	1.3567e-06
ENSG00000125977	EIF2S2	1.35862e-06
ENSG00000105997	HOXA3	1.38082e-06
ENSG00000135111	TBX3	1.38944e-06
ENSG00000101608	MYL12A	1.39148e-06
ENSG00000130768	SMPDL3B	1.39934e-06
ENSG00000198042	MAK16	1.40275e-06
ENSG00000219665	ZNF433-AS1	1.40907e-06
ENSG00000138759	FRAS1	1.41379e-06
ENSG00000107438	PDLIM1	1.43269e-06
ENSG00000232301	LNCPRESS1	1.4397e-06
ENSG00000136014	USP44	1.44057e-06
ENSG00000120885	CLU	1.46059e-06
ENSG00000113657	DPYSL3	1.46129e-06
ENSG00000100122	CRYBB1	1.47172e-06
ENSG00000169184	MN1	1.47304e-06
ENSG00000116774	OLFML3	1.47839e-06
ENSG00000258609	LINC-ROR	1.48745e-06
ENSG00000170515	PA2G4	1.49899e-06
ENSG00000135763	URB2	1.503e-06
ENSG00000216490	IFI30	1.52089e-06
ENSG00000165821	SALL2	1.52275e-06
ENSG00000101150	TPD52L2	1.52343e-06
ENSG00000260266	PPIAP46	1.53021e-06
ENSG00000116649	SRM	1.5347e-06
ENSG00000004948	CALCR	1.54128e-06
ENSG00000148335	NTMT1	1.54401e-06
ENSG00000130182	ZSCAN10	1.57594e-06
ENSG00000101336	HCK	1.59388e-06
ENSG00000109971	HSPA8	1.59581e-06
ENSG00000125845	BMP2	1.60252e-06
ENSG00000158815	FGF17	1.60782e-06
ENSG00000198886	ND4	1.61169e-06
ENSG00000052344	PRSS8	1.61842e-06

## Sheet: Haystack_tsne_adv_DEGs_pvalue
ensembl_id	symbol	Haystack_tsne_adv_DEGs_pvalue
ENSG00000125931	CITED1	8.62452e-26
ENSG00000016082	ISL1	5.73247e-24
ENSG00000006128	TAC1	1.23823e-23
ENSG00000120094	HOXB1	1.36651e-23
ENSG00000091704	CPA1	8.85402e-23
ENSG00000107984	DKK1	9.34204e-23
ENSG00000164093	PITX2	1.11786e-22
ENSG00000107485	GATA3	2.1965e-22
ENSG00000163909	HEYL	2.52584e-22
ENSG00000122877	EGR2	2.90986e-22
ENSG00000174600	CMKLR1	3.36805e-22
ENSG00000147223	RIPPLY1	4.82625e-22
ENSG00000249532	MIR302CHG	9.19631e-22
ENSG00000265992	ESRG	2.23621e-21
ENSG00000133636	NTS	2.62253e-21
ENSG00000119147	ECRG4	3.93708e-21
ENSG00000204335	SP5	4.35671e-21
ENSG00000101327	PDYN	4.59735e-21
ENSG00000117091	CD48	9.04495e-21
ENSG00000251562	MALAT1	9.95922e-21
ENSG00000069482	GAL	1.06353e-20
ENSG00000175745	NR2F1	1.78994e-20
ENSG00000137285	TUBB2B	6.57053e-20
ENSG00000010278	CD9	7.7214e-20
ENSG00000185155	MIXL1	8.05906e-20
ENSG00000158516	CPA2	8.77777e-20
ENSG00000103241	FOXF1	1.73611e-19
ENSG00000164458	TBXT	1.91269e-19
ENSG00000170786	SDR16C5	1.91892e-19
ENSG00000170542	SERPINB9	2.70901e-19
ENSG00000179111	HES7	5.25323e-19
ENSG00000137267	TUBB2A	7.30945e-19
ENSG00000122733	PHF24	9.46937e-19
ENSG00000048545	LOC118142757	1.31368e-18
ENSG00000183036	PCP4	1.6769e-18
ENSG00000187122	SLIT1	2.06833e-18
ENSG00000132297	HHLA1	2.12946e-18
ENSG00000175707	KDF1	2.45977e-18
ENSG00000141682	PMAIP1	2.62054e-18
ENSG00000121966	CXCR4	3.19788e-18
ENSG00000139648	KRT71	4.54826e-18
ENSG00000005102	MEOX1	4.81023e-18
ENSG00000214049	UCA1	5.11875e-18
ENSG00000004948	CALCR	6.65e-18
ENSG00000113196	HAND1	7.17345e-18
ENSG00000224862	LINC02570	7.39889e-18
ENSG00000128683	GAD1	7.83283e-18
ENSG00000240563	L1TD1	8.22888e-18
ENSG00000168505	GBX2	1.01289e-17
ENSG00000131203	IDO1	1.05699e-17
ENSG00000146374	RSPO3	1.88407e-17
ENSG00000113722	CDX1	2.09393e-17
ENSG00000256713	PGA5	2.5168e-17
ENSG00000154237	LRRK1	2.57294e-17
ENSG00000188624	IGFL3	2.68871e-17
ENSG00000128918	ALDH1A2	2.88937e-17
ENSG00000164929	BAALC	3.7679e-17
ENSG00000147869	CER1	4.05588e-17
ENSG00000203396	LOC100128906	4.25977e-17
ENSG00000255794	RMST	5.11256e-17
ENSG00000114115	RBP1	7.02861e-17
ENSG00000241186	TDGF1	7.75464e-17
ENSG00000198719	DLL1	9.48597e-17
ENSG00000198729	PPP1R14C	9.72564e-17
ENSG00000095596	CYP26A1	9.9018e-17
ENSG00000100678	SLC8A3	1.02746e-16
ENSG00000139292	LGR5	1.04587e-16
ENSG00000280707	HPAT5	1.5056e-16
ENSG00000280780	JAKMIP2-AS1	1.79156e-16
ENSG00000215866	LINC01356	2.16153e-16
ENSG00000163132	MSX1	2.18847e-16
ENSG00000185885	IFITM1	2.21248e-16
ENSG00000156966	B3GNT7	2.21685e-16
ENSG00000204264	PSMB8	2.44499e-16
ENSG00000253230	MIR124-1HG	2.46039e-16
ENSG00000148926	ADM	2.53707e-16
ENSG00000166165	CKB	3.003e-16
ENSG00000163508	EOMES	3.58486e-16
ENSG00000137273	FOXF2	3.72581e-16
ENSG00000164265	SCGB3A2	4.58011e-16
ENSG00000019991	HGF	4.94999e-16
ENSG00000232301	LNCPRESS1	5.28418e-16
ENSG00000099204	ABLIM1	5.62848e-16
ENSG00000143320	CRABP2	5.99003e-16
ENSG00000152208	GRID2	6.39101e-16
ENSG00000179348	GATA2	7.3809e-16
ENSG00000185847	LINC01405	7.84159e-16
ENSG00000181449	SOX2	7.84479e-16
ENSG00000151379	MSGN1	8.21886e-16
ENSG00000119888	EPCAM	9.09126e-16
ENSG00000205358	MT1H	9.87685e-16
ENSG00000151617	EDNRA	1.0241e-15
ENSG00000162433	AK4	1.10186e-15
ENSG00000165905	LARGE2	1.13866e-15
ENSG00000231918	LOC730100	1.15331e-15
ENSG00000254934	LINC00678	1.23708e-15
ENSG00000077009	NMRK2	1.34705e-15
ENSG00000133107	TRPC4	1.40347e-15
ENSG00000198807	PAX9	1.42669e-15
ENSG00000167642	SPINT2	1.48491e-15
ENSG00000125798	FOXA2	1.52959e-15
ENSG00000175832	ETV4	1.55682e-15
ENSG00000238042	LINC02257	1.62938e-15
ENSG00000161249	DMKN	1.69748e-15
ENSG00000250947	TRPC7-AS2	1.72348e-15
ENSG00000006606	CCL26	1.74678e-15
ENSG00000105991	HOXA1	1.83997e-15
ENSG00000164300	SERINC5	1.89199e-15
ENSG00000105426	PTPRS	1.91596e-15
ENSG00000188803	SHISA6	2.13292e-15
ENSG00000168843	FSTL5	2.15236e-15
ENSG00000230798	FOXD3-AS1	2.46875e-15
ENSG00000169045	HNRNPH1	2.79177e-15
ENSG00000236094	LINC00545	2.79809e-15
ENSG00000133985	TTC9	2.86647e-15
ENSG00000110446	SLC15A3	2.93912e-15
ENSG00000198804	COX1	2.99783e-15
ENSG00000261780	LINC02582	3.04726e-15
ENSG00000176697	BDNF	3.04794e-15
ENSG00000018236	CNTN1	3.15686e-15
ENSG00000226869	LHFPL3-AS1	3.63233e-15
ENSG00000141448	GATA6	3.87136e-15
ENSG00000254659	LINC02715	3.9847e-15
ENSG00000176928	GCNT4	4.26057e-15
ENSG00000130720	FIBCD1	4.39947e-15
ENSG00000134363	FST	5.76886e-15
ENSG00000186564	FOXD2	7.12389e-15
ENSG00000229183	PGA4	7.20336e-15
ENSG00000125148	MT2A	7.36238e-15
ENSG00000156049	GNA14	8.15852e-15
ENSG00000145423	SFRP2	9.57139e-15
ENSG00000255192	NANOGP8	9.87327e-15
ENSG00000136603	SKIL	1.0172e-14
ENSG00000184697	CLDN6	1.06121e-14
ENSG00000249992	TMEM158	1.17873e-14
ENSG00000138650	PCDH10	1.20049e-14
ENSG00000136110	CNMD	1.27676e-14
ENSG00000156574	NODAL	1.32769e-14
ENSG00000177508	IRX3	1.33593e-14
ENSG00000138821	SLC39A8	1.35823e-14
ENSG00000103742	IGDCC4	1.46274e-14
ENSG00000207137	SNORD116-13	1.512e-14
ENSG00000164251	F2RL1	1.524e-14
ENSG00000205542	TMSB4X	1.52413e-14
ENSG00000122145	TBX22	1.57145e-14
ENSG00000026025	VIM	1.58125e-14
ENSG00000184344	GDF3	1.70578e-14
ENSG00000106538	RARRES2	1.73223e-14
ENSG00000128739	SNRPN	1.78712e-14
ENSG00000225783	MIAT	1.78899e-14
ENSG00000106038	EVX1	1.81178e-14
ENSG00000165556	CDX2	1.87844e-14
ENSG00000181885	CLDN7	1.89319e-14
ENSG00000175426	PCSK1	1.99867e-14
ENSG00000139219	COL2A1	2.04599e-14
ENSG00000185666	SYN3	2.0554e-14
ENSG00000168542	COL3A1	2.07989e-14
ENSG00000247809	NR2F2-AS1	2.18488e-14
ENSG00000173917	HOXB2	2.21162e-14
ENSG00000182742	HOXB4	2.26753e-14
ENSG00000256288	LINC02617	2.37286e-14
ENSG00000172115	CYCS	2.54246e-14
ENSG00000101198	NKAIN4	2.72783e-14
ENSG00000184408	KCND2	2.89266e-14
ENSG00000166347	CYB5A	2.95257e-14
ENSG00000133433	GSTT2B	2.96481e-14
ENSG00000140807	NKD1	3.14969e-14
ENSG00000125144	MT1G	3.21598e-14
ENSG00000203875	SNHG5	3.23169e-14
ENSG00000230148	HOXB-AS1	3.23314e-14
ENSG00000173175	ADCY5	3.3251e-14
ENSG00000137834	SMAD6	3.52798e-14
ENSG00000144485	HES6	3.64094e-14
ENSG00000134775	FHOD3	3.76556e-14
ENSG00000103316	CRYM	3.91411e-14
ENSG00000175445	LPL	4.01223e-14
ENSG00000026508	CD44	4.07755e-14
ENSG00000213639	PPP1CB	4.30662e-14
ENSG00000124203	ZNF831	4.40594e-14
ENSG00000119866	BCL11A	4.62769e-14
ENSG00000251027	LINC01950	4.74644e-14
ENSG00000111186	WNT5B	4.79429e-14
ENSG00000154277	UCHL1	4.91647e-14
ENSG00000135960	EDAR	5.00471e-14
ENSG00000111432	FZD10	5.02529e-14
ENSG00000157510	AFAP1L1	5.08901e-14
ENSG00000094755	GABRP	5.26191e-14
ENSG00000169894	MUC3A	5.35468e-14
ENSG00000104413	ESRP1	5.43748e-14
ENSG00000096696	DSP	5.63037e-14
ENSG00000188848	BEND4	5.92755e-14
ENSG00000115461	IGFBP5	5.94163e-14
ENSG00000163235	TGFA	6.1211e-14
ENSG00000169715	MT1E	6.42045e-14
ENSG00000171314	PGAM1	7.09965e-14
ENSG00000226792	C13orf42	7.45548e-14
ENSG00000165617	DACT1	7.71342e-14
ENSG00000178726	THBD	7.76246e-14
ENSG00000127743	IL17B	7.83612e-14
ENSG00000187688	TRPV2	8.30245e-14
ENSG00000187193	MT1X	8.44043e-14
ENSG00000166450	PRTG	9.03051e-14
ENSG00000160973	FOXH1	9.03698e-14
ENSG00000104371	DKK4	9.24637e-14
ENSG00000128294	TPST2	9.75735e-14
ENSG00000145358	DDIT4L	1.00052e-13
ENSG00000117569	PTBP2	1.04193e-13
ENSG00000187678	SPRY4	1.08418e-13
ENSG00000146386	ABRACL	1.09661e-13
ENSG00000128052	KDR	1.14173e-13
ENSG00000104327	CALB1	1.15391e-13
ENSG00000166206	GABRB3	1.15651e-13
ENSG00000138795	LEF1	1.17876e-13
ENSG00000136698	CFC1	1.18251e-13
ENSG00000101665	SMAD7	1.26185e-13
ENSG00000133980	VRTN	1.27768e-13
ENSG00000168298	H1-4	1.35265e-13
ENSG00000164649	CDCA7L	1.36239e-13
ENSG00000167601	AXL	1.36746e-13
ENSG00000141449	GREB1L	1.38689e-13
ENSG00000146938	NLGN4X	1.45527e-13
ENSG00000170484	KRT74	1.48033e-13
ENSG00000092969	TGFB2	1.54257e-13
ENSG00000123416	TUBA1B	1.72417e-13
ENSG00000134817	APLNR	1.72802e-13
ENSG00000261040	WFDC21P	1.73544e-13
ENSG00000106341	PPP1R17	1.75375e-13
ENSG00000158089	GALNT14	1.77238e-13
ENSG00000169764	UGP2	1.80606e-13
ENSG00000039068	CDH1	1.84938e-13
ENSG00000184357	H1-5	1.95677e-13
ENSG00000198727	CYTB	2.07994e-13
ENSG00000074800	ENO1	2.10178e-13
ENSG00000172867	KRT2	2.19184e-13
ENSG00000104112	SCG3	2.20587e-13
ENSG00000164687	FABP5	2.24064e-13
ENSG00000230789	ARHGAP26-IT1	2.26658e-13
ENSG00000158710	TAGLN2	2.42888e-13
ENSG00000163923	RPL39L	2.50874e-13
ENSG00000169442	CD52	2.59319e-13
ENSG00000136270	TBRG4	2.59912e-13
ENSG00000250328	MGC32805	2.67151e-13
ENSG00000101057	MYBL2	3.05357e-13
ENSG00000185130	H2BC13	3.14771e-13
ENSG00000277443	MARCKS	3.28292e-13
ENSG00000135750	KCNK1	3.2955e-13
ENSG00000077274	CAPN6	3.31367e-13
ENSG00000145247	OCIAD2	3.56127e-13
ENSG00000147676	MAL2	3.64117e-13
ENSG00000182253	SYNM	3.66764e-13
ENSG00000185551	NR2F2	3.76538e-13
ENSG00000184905	TCEAL2	4.24681e-13
ENSG00000232973	CYP1B1-AS1	4.32815e-13
ENSG00000186297	GABRA5	4.32886e-13
ENSG00000135919	SERPINE2	4.6354e-13
ENSG00000096384	HSP90AB1	4.63636e-13
ENSG00000145864	GABRB2	4.72705e-13
ENSG00000198805	PNP	4.73607e-13
ENSG00000176887	SOX11	4.79014e-13
ENSG00000128965	CHAC1	4.86177e-13
ENSG00000127124	HIVEP3	4.86233e-13
ENSG00000075624	ACTB	4.88558e-13
ENSG00000115339	GALNT3	5.21047e-13
ENSG00000167641	PPP1R14A	5.31423e-13
ENSG00000054598	FOXC1	5.6969e-13
ENSG00000176485	PLAAT3	5.82836e-13
ENSG00000170961	HAS2	5.89801e-13
ENSG00000155367	PPM1J	6.07628e-13
ENSG00000170558	CDH2	6.14835e-13
ENSG00000117394	SLC2A1	6.41374e-13
ENSG00000105281	SLC1A5	6.43071e-13
ENSG00000011201	ANOS1	6.53551e-13
ENSG00000135363	LMO2	6.84439e-13
ENSG00000106078	COBL	6.93259e-13
ENSG00000099282	TSPAN15	6.93994e-13
ENSG00000183908	LRRC55	7.39521e-13
ENSG00000180447	GAS1	8.053e-13
ENSG00000006327	TNFRSF12A	8.16863e-13
ENSG00000100122	CRYBB1	8.40416e-13
ENSG00000204531	POU5F1	8.55789e-13
ENSG00000145911	N4BP3	8.59406e-13
ENSG00000158246	TENT5B	8.64525e-13
ENSG00000138061	CYP1B1	8.66538e-13
ENSG00000092051	JPH4	8.6661e-13
ENSG00000123689	G0S2	9.06515e-13
ENSG00000127824	TUBA4A	9.0825e-13
ENSG00000140937	CDH11	9.23262e-13
ENSG00000159251	ACTC1	9.26401e-13
ENSG00000130294	KIF1A	9.29414e-13
ENSG00000183696	UPP1	1.04434e-12
ENSG00000226673	LINC01108	1.13273e-12
ENSG00000124780	KCNK17	1.17395e-12
ENSG00000140022	STON2	1.18586e-12
ENSG00000080709	KCNN2	1.19319e-12
ENSG00000128340	RAC2	1.22429e-12
ENSG00000146670	CDCA5	1.30702e-12
ENSG00000140650	LOC100130283	1.34836e-12
ENSG00000105668	UPK1A	1.42388e-12
ENSG00000090520	DNAJB11	1.64124e-12
ENSG00000198938	COX3	1.79184e-12
ENSG00000128886	ELL3	1.9672e-12
ENSG00000243678	NME2	2.02229e-12
ENSG00000129354	AP1M2	2.026e-12
ENSG00000210151	MIR12136	2.03762e-12
ENSG00000118640	VAMP8	2.04152e-12
ENSG00000139318	DUSP6	2.1206e-12
ENSG00000122176	FMOD	2.17635e-12
ENSG00000113356	POLR3G	2.182e-12
ENSG00000147246	HTR2C	2.18457e-12
ENSG00000139438	FAM222A	2.25664e-12
ENSG00000255367	LOC101927708	2.27279e-12
ENSG00000162496	DHRS3	2.37095e-12
ENSG00000133110	POSTN	2.42722e-12
ENSG00000137868	STRA6	2.64202e-12
ENSG00000119705	SLIRP	2.90888e-12
ENSG00000158769	F11R	2.92859e-12
ENSG00000163378	EOGT	2.95012e-12
ENSG00000165349	SLC7A3	2.96678e-12
ENSG00000233429	HOTAIRM1	3.00763e-12
ENSG00000244342	LINC00698	3.11719e-12
ENSG00000116106	EPHA4	3.21282e-12
ENSG00000164651	SP8	3.2922e-12
ENSG00000147256	ARHGAP36	3.32418e-12
ENSG00000148600	CDHR1	3.58321e-12
ENSG00000109705	NKX3-2	3.58815e-12
ENSG00000156453	PCDH1	3.84067e-12
ENSG00000143674	MAP3K21	3.8447e-12
ENSG00000121570	DPPA4	3.99385e-12
ENSG00000225444	LINC01867	4.03772e-12
ENSG00000144381	HSPD1	4.22797e-12
ENSG00000148082	SHC3	4.31988e-12
ENSG00000123119	NECAB1	4.54348e-12
ENSG00000117450	PRDX1	4.59081e-12
ENSG00000059804	SLC2A3	4.6427e-12
ENSG00000251493	FOXD1	4.91019e-12
ENSG00000187801	ZFP69B	4.91672e-12
ENSG00000238142	LOC105376805	5.57775e-12
ENSG00000088305	DNMT3B	5.62351e-12
ENSG00000112782	CLIC5	5.79099e-12
ENSG00000143196	DPT	5.79791e-12
ENSG00000102554	KLF5	5.85826e-12
ENSG00000120149	MSX2	6.14184e-12
ENSG00000167600	CYP2S1	6.22516e-12
ENSG00000165732	DDX21	6.29755e-12
ENSG00000182718	ANXA2	6.32871e-12
ENSG00000267709	LOC101928844	6.37406e-12
ENSG00000240137	ERICH6-AS1	6.49217e-12
ENSG00000115053	NCL	7.21142e-12
ENSG00000115738	ID2	7.28058e-12
ENSG00000132698	RAB25	7.5042e-12
ENSG00000164120	HPGD	8.17358e-12
ENSG00000173905	GOLIM4	9.34707e-12
ENSG00000156508	EEF1A1	9.67924e-12
ENSG00000162551	ALPL	9.9757e-12
ENSG00000182348	ZNF804B	1.00994e-11
ENSG00000148848	ADAM12	1.02691e-11
ENSG00000186340	THBS2	1.03236e-11
ENSG00000150551	LYPD1	1.05658e-11
ENSG00000183779	ZNF703	1.07932e-11
ENSG00000198417	MT1F	1.0802e-11
ENSG00000235207	TUBBP6	1.08974e-11
ENSG00000196189	SEMA4A	1.10355e-11
ENSG00000092621	PHGDH	1.13146e-11
ENSG00000140368	PSTPIP1	1.13645e-11
ENSG00000167553	TUBA1C	1.17638e-11
ENSG00000099977	DDTL	1.25018e-11
ENSG00000188191	PRKAR1B	1.29794e-11
ENSG00000143369	ECM1	1.32321e-11
ENSG00000109107	ALDOC	1.35469e-11
ENSG00000164692	COL1A2	1.37144e-11
ENSG00000187514	PTMA	1.43076e-11
ENSG00000250514	LINC02125	1.45214e-11
ENSG00000112562	SMOC2	1.4583e-11
ENSG00000100505	TRIM9	1.53255e-11
ENSG00000120738	EGR1	1.57876e-11
ENSG00000142556	ZNF614	1.59978e-11
ENSG00000151729	SLC25A4	1.65541e-11
ENSG00000134333	LDHA	1.66411e-11
ENSG00000109861	CTSC	1.6679e-11
ENSG00000135069	PSAT1	1.70329e-11
ENSG00000228299	HLA-C	1.78282e-11
ENSG00000179388	EGR3	1.80174e-11
ENSG00000115758	ODC1	1.88684e-11
ENSG00000198712	COX2	1.89685e-11
ENSG00000226383	LINC01876	1.90125e-11
ENSG00000126010	GRPR	1.94096e-11
ENSG00000157992	KRTCAP3	1.98044e-11
ENSG00000152661	GJA1	2.10337e-11
ENSG00000143570	SLC39A1	2.23232e-11
ENSG00000168646	AXIN2	2.26882e-11
ENSG00000138413	IDH1	2.44638e-11
ENSG00000156113	KCNMA1	2.46063e-11
ENSG00000114251	WNT5A	2.61622e-11
ENSG00000155158	TTC39B	2.61698e-11
ENSG00000168389	MFSD2A	2.66393e-11
ENSG00000172020	GAP43	2.85017e-11
ENSG00000198286	CARD11	2.87947e-11
ENSG00000166073	GPR176	2.89504e-11
ENSG00000258947	TUBB3	2.90436e-11
ENSG00000128567	PODXL	3.0095e-11
ENSG00000152256	PDK1	3.04646e-11
ENSG00000122691	TWIST1	3.08124e-11
ENSG00000101470	TNNC2	3.09178e-11
ENSG00000230651	RGPD4-AS1	3.10529e-11
ENSG00000189398	OR7E12P	3.18855e-11
ENSG00000148834	GSTO1	3.28455e-11
ENSG00000231185	SPRY4-AS1	3.36797e-11
ENSG00000109089	CDR2L	3.4632e-11
ENSG00000141738	GRB7	3.57869e-11
ENSG00000153363	LINC00467	3.69126e-11
ENSG00000173401	GLIPR1L1	3.71045e-11
ENSG00000138772	ANXA3	3.71305e-11
ENSG00000136960	ENPP2	3.76748e-11
ENSG00000196353	CPNE4	3.82964e-11
ENSG00000159692	CTBP1	3.85063e-11
ENSG00000171246	NPTX1	3.92415e-11
ENSG00000034510	TMSB10	3.94236e-11
ENSG00000104722	NEFM	3.9983e-11
ENSG00000115271	GCA	4.02914e-11
ENSG00000136160	EDNRB	4.03581e-11
ENSG00000145220	LYAR	4.1463e-11
ENSG00000103044	HAS3	4.14814e-11
ENSG00000130768	SMPDL3B	4.19208e-11
ENSG00000200087	SNORA73B	4.34243e-11
ENSG00000086475	SEPHS1	4.45095e-11
ENSG00000151012	SLC7A11	4.57019e-11
ENSG00000165061	ZMAT4	4.57123e-11
ENSG00000179059	ZFP42	4.61472e-11
ENSG00000181026	AEN	4.92601e-11
ENSG00000124588	NQO2	4.93182e-11
ENSG00000281453	TGFB2-OT1	4.96739e-11
ENSG00000124532	MRS2	5.10544e-11
ENSG00000166562	SEC11C	5.15038e-11
ENSG00000103257	SLC7A5	5.1884e-11
ENSG00000140459	CYP11A1	5.34218e-11
ENSG00000164176	EDIL3	5.57861e-11
ENSG00000124942	AHNAK	5.62449e-11
ENSG00000131969	ABHD12B	5.69994e-11
ENSG00000250103	PANCR	5.74186e-11
ENSG00000164344	KLKB1	5.78993e-11
ENSG00000276476	LINC00540	6.12978e-11
ENSG00000122694	GLIPR2	6.17113e-11
ENSG00000166106	ADAMTS15	6.27797e-11
ENSG00000101336	HCK	6.30654e-11
ENSG00000111704	NANOG	6.47629e-11
ENSG00000164761	TNFRSF11B	6.73379e-11
ENSG00000229859	PGA3	6.76044e-11
ENSG00000104904	OAZ1	6.78224e-11
ENSG00000116117	PARD3B	6.92651e-11
ENSG00000129991	TNNI3	6.96314e-11
ENSG00000090932	DLL3	7.14916e-11
ENSG00000143947	RPS27A	7.17382e-11
ENSG00000100300	TSPO	7.21067e-11
ENSG00000165655	ZNF503	7.28319e-11
ENSG00000182199	SHMT2	7.50649e-11
ENSG00000124216	SNAI1	8.50425e-11
ENSG00000137142	IGFBPL1	8.51844e-11
ENSG00000112759	SLC29A1	8.54205e-11
ENSG00000080644	CHRNA3	8.60893e-11
ENSG00000121057	AKAP1	8.6851e-11
ENSG00000143819	EPHX1	8.97027e-11
ENSG00000163347	CLDN1	9.04922e-11
ENSG00000120318	ARAP3	9.23312e-11
ENSG00000072210	ALDH3A2	9.47793e-11
ENSG00000136367	ZFHX2	9.73845e-11
ENSG00000272196	H2AC19	9.74886e-11
ENSG00000085871	MGST2	9.92554e-11
ENSG00000135903	PAX3	9.98971e-11
ENSG00000176171	BNIP3	1.01297e-10
ENSG00000168398	BDKRB2	1.04843e-10
ENSG00000005020	SKAP2	1.06229e-10
ENSG00000177156	TALDO1	1.0714e-10
ENSG00000149557	STT3A-AS1	1.08042e-10
ENSG00000154639	CXADR	1.14465e-10
ENSG00000004478	FKBP4	1.14601e-10
ENSG00000119403	PHF19	1.15854e-10
ENSG00000128050	PAICS	1.16723e-10
ENSG00000083307	GRHL2	1.1719e-10
ENSG00000120093	HOXB3	1.1892e-10
ENSG00000029993	HMGB3	1.23818e-10
ENSG00000138829	FBN2	1.30121e-10
ENSG00000092068	SLC7A8	1.31719e-10
ENSG00000103460	TOX3	1.34697e-10
ENSG00000204711	CFAP95	1.35303e-10
ENSG00000130775	THEMIS2	1.35713e-10
ENSG00000184224	NDUFV1-DT	1.35937e-10
ENSG00000163029	SMC6	1.36049e-10
ENSG00000196104	SPOCK3	1.37471e-10
ENSG00000278677	H2AC17	1.42634e-10
ENSG00000106236	NPTX2	1.44883e-10
ENSG00000248527	MTATP6P1	1.45294e-10
ENSG00000213694	S1PR3	1.47703e-10
ENSG00000105427	CNFN	1.51212e-10
ENSG00000143401	ANP32E	1.54118e-10
ENSG00000159167	STC1	1.63133e-10
ENSG00000124839	RAB17	1.6449e-10
ENSG00000137473	TTC29	1.66909e-10
ENSG00000092820	EZR	1.68535e-10
ENSG00000166426	CRABP1	1.71369e-10
ENSG00000270641	TSIX	1.71999e-10

## Sheet: scMEB_DEGs_dist
ensembl_id	symbol	scMEB_DEGs_dist
ENSG00000168542	COL3A1	0.736736
ENSG00000115461	IGFBP5	0.728701
ENSG00000139219	COL2A1	0.718188
ENSG00000104371	DKK4	0.708514
ENSG00000103241	FOXF1	0.700686
ENSG00000164161	HHIP	0.700532
ENSG00000136698	CFC1	0.699701
ENSG00000176692	FOXC2	0.694699
ENSG00000184304	PRKD1	0.693618
ENSG00000183691	NOG	0.691913
ENSG00000147869	CER1	0.689146
ENSG00000152785	BMP3	0.688777
ENSG00000165029	ABCA1	0.682037
ENSG00000185070	FLRT2	0.681852
ENSG00000198804	COX1	0.679342
ENSG00000196104	SPOCK3	0.678813
ENSG00000113361	CDH6	0.678541
ENSG00000121966	CXCR4	0.678328
ENSG00000122691	TWIST1	0.677727
ENSG00000185155	MIXL1	0.676342
ENSG00000167244	IGF2	0.675209
ENSG00000138061	CYP1B1	0.674769
ENSG00000092607	TBX15	0.674365
ENSG00000156574	NODAL	0.672801
ENSG00000113196	HAND1	0.668115
ENSG00000139329	LUM	0.667442
ENSG00000138829	FBN2	0.663865
ENSG00000133636	NTS	0.662836
ENSG00000164458	TBXT	0.661492
ENSG00000053438	NNAT	0.656325
ENSG00000172201	ID4	0.655578
ENSG00000145721	LIX1	0.651215
ENSG00000164692	COL1A2	0.647808
ENSG00000170542	SERPINB9	0.646798
ENSG00000170961	HAS2	0.646323
ENSG00000107984	DKK1	0.644564
ENSG00000134817	APLNR	0.643137
ENSG00000141449	GREB1L	0.641245
ENSG00000124942	AHNAK	0.638837
ENSG00000151379	MSGN1	0.638027
ENSG00000166450	PRTG	0.637757
ENSG00000163508	EOMES	0.634585
ENSG00000164946	FREM1	0.633659
ENSG00000132669	RIN2	0.632692
ENSG00000174136	RGMB	0.631105
ENSG00000169184	MN1	0.625596
ENSG00000146374	RSPO3	0.623592
ENSG00000249532	MIR302CHG	0.61784
ENSG00000185920	PTCH1	0.615702
ENSG00000077943	ITGA8	0.615365
ENSG00000069188	SDK2	0.615352
ENSG00000140937	CDH11	0.614461
ENSG00000125398	SOX9	0.6143
ENSG00000139263	LRIG3	0.613044
ENSG00000134532	SOX5	0.611899
ENSG00000135111	TBX3	0.609302
ENSG00000095739	BAMBI	0.608547
ENSG00000128918	ALDH1A2	0.607443
ENSG00000125848	FLRT3	0.605026
ENSG00000143995	MEIS1	0.601612
ENSG00000128683	GAD1	0.601545
ENSG00000016082	ISL1	0.601072
ENSG00000169122	FAM110B	0.598043
ENSG00000079215	SLC1A3	0.597916
ENSG00000144857	BOC	0.596803
ENSG00000105991	HOXA1	0.595882
ENSG00000106034	CPED1	0.595762
ENSG00000156298	TSPAN7	0.595411
ENSG00000006128	TAC1	0.594556
ENSG00000180730	SHISA2	0.593847
ENSG00000078018	MAP2	0.592246
ENSG00000176928	GCNT4	0.591654
ENSG00000149294	NCAM1	0.589303
ENSG00000198796	ALPK2	0.586954
ENSG00000277641	LOC101929777	0.585682
ENSG00000118257	NRP2	0.584688
ENSG00000076356	PLXNA2	0.583778
ENSG00000155657	TTN	0.583288
ENSG00000180592	SKIDA1	0.58308
ENSG00000162576	MXRA8	0.582647
ENSG00000082397	EPB41L3	0.580751
ENSG00000164619	BMPER	0.580733
ENSG00000115738	ID2	0.579033
ENSG00000019549	SNAI2	0.578224
ENSG00000162944	RFTN2	0.57703
ENSG00000106333	PCOLCE	0.576022
ENSG00000137872	SEMA6D	0.575487
ENSG00000104332	SFRP1	0.574925
ENSG00000137868	STRA6	0.574556
ENSG00000156966	B3GNT7	0.573805
ENSG00000186564	FOXD2	0.573305
ENSG00000277626	WNT3	0.56791
ENSG00000183722	LHFPL6	0.566659
ENSG00000120093	HOXB3	0.566375
ENSG00000138696	BMPR1B	0.564485
ENSG00000163637	PRICKLE2	0.5634
ENSG00000125931	CITED1	0.563366
ENSG00000164761	TNFRSF11B	0.562801
ENSG00000204262	COL5A2	0.562152
ENSG00000135046	ANXA1	0.560811
ENSG00000018625	ATP1A2	0.558563
ENSG00000175426	PCSK1	0.556421
ENSG00000174721	FGFBP3	0.556341
ENSG00000164318	EGFLAM	0.555858
ENSG00000198075	SULT1C4	0.555058
ENSG00000026025	VIM	0.55393
ENSG00000147223	RIPPLY1	0.551307
ENSG00000125968	ID1	0.548023
ENSG00000123119	NECAB1	0.546025
ENSG00000114251	WNT5A	0.545836
ENSG00000181234	TMEM132C	0.541824
ENSG00000198712	COX2	0.54091
ENSG00000159167	STC1	0.540419
ENSG00000113722	CDX1	0.540419
ENSG00000154529	CNTNAP3B	0.539152
ENSG00000197769	MAP1LC3C	0.536991
ENSG00000066468	FGFR2	0.536557
ENSG00000005102	MEOX1	0.53573
ENSG00000049192	ADAMTS6	0.534419
ENSG00000081479	LRP2	0.530435
ENSG00000092969	TGFB2	0.528314
ENSG00000163132	MSX1	0.528278
ENSG00000090932	DLL3	0.527415
ENSG00000196159	FAT4	0.525967
ENSG00000276644	DACH1	0.525328
ENSG00000120149	MSX2	0.525079
ENSG00000274429	DLG5	0.524152
ENSG00000117091	CD48	0.522857
ENSG00000185885	IFITM1	0.520133
ENSG00000116106	EPHA4	0.519853
ENSG00000054598	FOXC1	0.518211
ENSG00000150995	ITPR1	0.518157
ENSG00000118733	OLFM3	0.517688
ENSG00000105997	HOXA3	0.517334
ENSG00000152207	CYSLTR2	0.516589
ENSG00000256713	PGA5	0.515603
ENSG00000138670	RASGEF1B	0.513745
ENSG00000169116	PARM1	0.513458
ENSG00000198938	COX3	0.512726
ENSG00000241186	TDGF1	0.512581
ENSG00000173706	HEG1	0.512261
ENSG00000198727	CYTB	0.512052
ENSG00000197956	S100A6	0.511624
ENSG00000103742	IGDCC4	0.511015
ENSG00000165617	DACT1	0.510014
ENSG00000265992	ESRG	0.503041
ENSG00000164093	PITX2	0.502947
ENSG00000204682	MIR1915HG	0.500544
ENSG00000075213	SEMA3A	0.498387
ENSG00000100095	SEZ6L	0.497535
ENSG00000134363	FST	0.496424
ENSG00000118777	ABCG2	0.495774
ENSG00000116132	PRRX1	0.495563
ENSG00000184906	LOC101929583	0.495244
ENSG00000104435	STMN2	0.495156
ENSG00000144668	ITGA9	0.493245
ENSG00000104267	CA2	0.492844
ENSG00000126778	SIX1	0.492683
ENSG00000215866	LINC01356	0.492271
ENSG00000060718	COL11A1	0.49221
ENSG00000071205	ARHGAP10	0.490382
ENSG00000128591	FLNC	0.488127
ENSG00000182168	UNC5C	0.487359
ENSG00000185585	OLFML2A	0.487261
ENSG00000174600	CMKLR1	0.486255
ENSG00000165194	PCDH19	0.485965
ENSG00000096696	DSP	0.48566
ENSG00000170017	ALCAM	0.484729
ENSG00000138795	LEF1	0.484238
ENSG00000166147	FBN1	0.484168
ENSG00000170381	SEMA3E	0.483003
ENSG00000182492	BGN	0.481415
ENSG00000106571	GLI3	0.481136
ENSG00000182718	ANXA2	0.480616
ENSG00000169902	TPST1	0.480049
ENSG00000136603	SKIL	0.478907
ENSG00000138650	PCDH10	0.478686
ENSG00000167034	NKX3-1	0.478542
ENSG00000130635	COL5A1	0.478263
ENSG00000197321	SVIL	0.478105
ENSG00000273707	CDKN1C	0.477436
ENSG00000077616	NAALAD2	0.476886
ENSG00000111432	FZD10	0.475036
ENSG00000128573	FOXP2	0.474382
ENSG00000167601	AXL	0.473286
ENSG00000140807	NKD1	0.472467
ENSG00000143248	RGS5	0.47242
ENSG00000122694	GLIPR2	0.471036
ENSG00000169851	PCDH7	0.470457
ENSG00000113721	PDGFRB	0.468866
ENSG00000120693	SMAD9	0.468526
ENSG00000148516	ZEB1	0.468097
ENSG00000196562	SULF2	0.467633
ENSG00000145864	GABRB2	0.465342
ENSG00000111913	RIPOR2	0.464373
ENSG00000121039	RDH10	0.462832
ENSG00000116667	C1orf21	0.461709
ENSG00000154556	SORBS2	0.461408
ENSG00000107485	GATA3	0.461283
ENSG00000111186	WNT5B	0.461122
ENSG00000167874	TMEM88	0.460404
ENSG00000240563	L1TD1	0.460022
ENSG00000021645	NRXN3	0.458954
ENSG00000136928	GABBR2	0.458941
ENSG00000185483	ROR1	0.458022
ENSG00000174640	SLCO2A1	0.456689
ENSG00000265972	TXNIP	0.45568
ENSG00000114861	FOXP1	0.453808
ENSG00000115758	ODC1	0.453471
ENSG00000135919	SERPINE2	0.452398
ENSG00000138434	ITPRID2	0.452384
ENSG00000162998	FRZB	0.452289
ENSG00000136960	ENPP2	0.45225
ENSG00000171345	KRT19	0.450812
ENSG00000184672	RALYL	0.44941
ENSG00000108821	COL1A1	0.449323
ENSG00000079102	RUNX1T1	0.448523
ENSG00000198795	ZNF521	0.447617
ENSG00000204335	SP5	0.446963
ENSG00000231918	LOC730100	0.446685
ENSG00000087303	NID2	0.445055
ENSG00000149256	TENM4	0.444225
ENSG00000181744	DIPK2A	0.440938
ENSG00000196353	CPNE4	0.440347
ENSG00000151617	EDNRA	0.439575
ENSG00000166963	MAP1A	0.439294
ENSG00000136205	TNS3	0.438286
ENSG00000169129	AFAP1L2	0.438261
ENSG00000109472	CPE	0.437465
ENSG00000120094	HOXB1	0.436446
ENSG00000166165	CKB	0.436119
ENSG00000114115	RBP1	0.434742
ENSG00000048052	HDAC9	0.433823
ENSG00000124212	PTGIS	0.433271
ENSG00000113580	NR3C1	0.43025
ENSG00000114279	FGF12	0.428504
ENSG00000187068	C3orf70	0.42831
ENSG00000162496	DHRS3	0.428228
ENSG00000120738	EGR1	0.428149
ENSG00000116729	WLS	0.427822
ENSG00000115525	ST3GAL5	0.426437
ENSG00000137267	TUBB2A	0.425797
ENSG00000122642	FKBP9	0.425765
ENSG00000145147	SLIT2	0.425194
ENSG00000049089	COL9A2	0.424048
ENSG00000162433	AK4	0.423957
ENSG00000196781	TLE1	0.423613
ENSG00000117318	ID3	0.422757
ENSG00000105894	PTN	0.422629
ENSG00000124126	PREX1	0.4226
ENSG00000171617	ENC1	0.422259
ENSG00000164684	ZNF704	0.419877
ENSG00000258017	LOC105369760	0.419409
ENSG00000099260	PALMD	0.419376
ENSG00000246859	STARD4-AS1	0.419044
ENSG00000168646	AXIN2	0.418977
ENSG00000120885	CLU	0.417992
ENSG00000152217	SETBP1	0.417991
ENSG00000255248	MIR100HG	0.417967
ENSG00000153721	CNKSR3	0.416248
ENSG00000153071	LOC112267931	0.415007
ENSG00000137501	SYTL2	0.414689
ENSG00000143320	CRABP2	0.414656
ENSG00000240184	PCDHGC3	0.414357
ENSG00000233429	HOTAIRM1	0.414194
ENSG00000026508	CD44	0.414184
ENSG00000229183	PGA4	0.413699
ENSG00000211448	DIO2	0.413546
ENSG00000153904	DDAH1	0.413177
ENSG00000221866	PLXNA4	0.412867
ENSG00000153363	LINC00467	0.412518
ENSG00000079150	FKBP7	0.41184
ENSG00000076770	MBNL3	0.411702
ENSG00000013297	CLDN11	0.411588
ENSG00000198807	PAX9	0.411276
ENSG00000100097	LGALS1	0.411133
ENSG00000091656	ZFHX4	0.40892
ENSG00000124216	SNAI1	0.408044
ENSG00000036672	USP2	0.404996
ENSG00000078114	NEBL	0.404007
ENSG00000171724	VAT1L	0.403469
ENSG00000245532	NEAT1	0.403248
ENSG00000134253	TRIM45	0.40239
ENSG00000280780	JAKMIP2-AS1	0.402013
ENSG00000137473	TTC29	0.401746
ENSG00000146197	SCUBE3	0.401024
ENSG00000169242	EFNA1	0.399367
ENSG00000168209	DDIT4	0.397365
ENSG00000229859	PGA3	0.397188
ENSG00000123191	ATP7B	0.396885
ENSG00000175040	CHST2	0.395458
ENSG00000267534	S1PR2	0.394104
ENSG00000128052	KDR	0.393859
ENSG00000168772	CXXC4	0.393734
ENSG00000147257	GPC3	0.393373
ENSG00000141448	GATA6	0.393065
ENSG00000125170	DOK4	0.392106
ENSG00000075388	FGF4	0.390346
ENSG00000112902	SEMA5A	0.389773
ENSG00000163155	LYSMD1	0.388552
ENSG00000155980	KIF5A	0.387913
ENSG00000124780	KCNK17	0.387709
ENSG00000118495	PLAGL1	0.387249
ENSG00000213694	S1PR3	0.386907
ENSG00000145730	PAM	0.386258
ENSG00000146373	RNF217	0.386106
ENSG00000125378	BMP4	0.38562
ENSG00000184349	EFNA5	0.38555
ENSG00000166426	CRABP1	0.385042
ENSG00000075223	SEMA3C	0.384394
ENSG00000074590	NUAK1	0.383818
ENSG00000149591	TAGLN	0.382833
ENSG00000125845	BMP2	0.382206
ENSG00000117461	PIK3R3	0.382174
ENSG00000255794	RMST	0.381551
ENSG00000128849	CGNL1	0.381127
ENSG00000139174	PRICKLE1	0.379881
ENSG00000078596	ITM2A	0.379002
ENSG00000069493	CLEC2D	0.377465
ENSG00000144485	HES6	0.376495
ENSG00000134853	PDGFRA	0.37612
ENSG00000165757	JCAD	0.375812
ENSG00000007062	PROM1	0.375457
ENSG00000124145	SDC4	0.375072
ENSG00000131203	IDO1	0.37502
ENSG00000158089	GALNT14	0.374962
ENSG00000165186	PTCHD1	0.374566
ENSG00000242852	ZNF709	0.374293
ENSG00000106038	EVX1	0.373937
ENSG00000134775	FHOD3	0.373847
ENSG00000168843	FSTL5	0.373278
ENSG00000150347	ARID5B	0.373165
ENSG00000133110	POSTN	0.373138
ENSG00000198719	DLL1	0.372664
ENSG00000154856	APCDD1	0.372636
ENSG00000169071	ROR2	0.372173
ENSG00000145431	PDGFC	0.372049
ENSG00000236849	LINC01474	0.371832
ENSG00000008311	AASS	0.371808
ENSG00000139793	MBNL2	0.371309
ENSG00000140022	STON2	0.37122
ENSG00000090776	EFNB1	0.370632
ENSG00000090097	PCBP4	0.370598
ENSG00000120708	TGFBI	0.370546
ENSG00000041982	TNC	0.370442
ENSG00000134871	COL4A2	0.370205
ENSG00000138119	MYOF	0.369596
ENSG00000143196	DPT	0.36948
ENSG00000137573	SULF1	0.369153
ENSG00000112280	COL9A1	0.369136
ENSG00000058668	ATP2B4	0.368583
ENSG00000164292	RHOBTB3	0.368381
ENSG00000226726	TMEM256P2	0.367664
ENSG00000247809	NR2F2-AS1	0.366966
ENSG00000064042	LIMCH1	0.365857
ENSG00000250722	SELENOP	0.365233
ENSG00000047346	FAM214A	0.364545
ENSG00000132386	SERPINF1	0.363335
ENSG00000170345	FOS	0.362985
ENSG00000114315	HES1	0.362984
ENSG00000116774	OLFML3	0.362957
ENSG00000165556	CDX2	0.362506
ENSG00000160145	KALRN	0.361826
ENSG00000197301	HMGA2-AS1	0.361716
ENSG00000135333	EPHA7	0.361594
ENSG00000187498	COL4A1	0.361472
ENSG00000157514	TSC22D3	0.360882
ENSG00000173068	BNC2	0.360671
ENSG00000205213	LGR4	0.359676
ENSG00000064225	ST3GAL6	0.358877
ENSG00000144749	LRIG1	0.358852
ENSG00000007944	MYLIP	0.357542
ENSG00000185559	DLK1	0.357033
ENSG00000267313	KC6	0.356634
ENSG00000112175	BMP5	0.355719
ENSG00000184005	ST6GALNAC3	0.353999
ENSG00000148935	GAS2	0.353545
ENSG00000143512	HHIPL2	0.352725
ENSG00000163638	ADAMTS9	0.352668
ENSG00000064309	CDON	0.35211
ENSG00000156804	FBXO32	0.351722
ENSG00000048740	CELF2	0.350655
ENSG00000171723	GPHN	0.350397
ENSG00000260930	LINC01416	0.349287
ENSG00000106341	PPP1R17	0.349212
ENSG00000131773	KHDRBS3	0.349132
ENSG00000178031	ADAMTSL1	0.348581
ENSG00000151693	ASAP2	0.348513
ENSG00000196912	ANKRD36B	0.348203
ENSG00000121440	PDZRN3	0.347394
ENSG00000122870	BICC1	0.347382
ENSG00000005108	THSD7A	0.34727
ENSG00000175471	MCTP1	0.346947
ENSG00000151150	ANK3	0.346165
ENSG00000155974	GRIP1	0.345916
ENSG00000133195	SLC39A11	0.345279
ENSG00000152818	UTRN	0.344194
ENSG00000162407	PLPP3	0.344188
ENSG00000139117	CPNE8	0.344187
ENSG00000162520	SYNC	0.343872
ENSG00000187800	PEAR1	0.343785
ENSG00000009694	TENM1	0.34351
ENSG00000105855	ITGB8	0.342871
ENSG00000138411	HECW2	0.342765
ENSG00000137831	UACA	0.341392
ENSG00000172020	GAP43	0.341089
ENSG00000151650	VENTX	0.340754
ENSG00000173320	STOX2	0.340603
ENSG00000135903	PAX3	0.340552
ENSG00000169047	IRS1	0.34007
ENSG00000055732	MCOLN3	0.339139
ENSG00000116962	NID1	0.338775
ENSG00000182670	TTC3	0.33876
ENSG00000134686	PHC2	0.338564
ENSG00000149922	TBX6	0.338327
ENSG00000234456	MAGI2-AS3	0.338278
ENSG00000135929	CYP27A1	0.337865
ENSG00000101493	ZNF516	0.337336
ENSG00000151388	ADAMTS12	0.337162
ENSG00000179833	SERTAD2	0.336758
ENSG00000204711	CFAP95	0.336194
ENSG00000267679	EIF5AP2	0.334298
ENSG00000276476	LINC00540	0.333234
ENSG00000182118	FAM89A	0.332984
ENSG00000165424	ZCCHC24	0.332552
ENSG00000169442	CD52	0.332498
ENSG00000136014	USP44	0.33173
ENSG00000152061	RABGAP1L	0.330759
ENSG00000122507	BBS9	0.330721
ENSG00000154319	FAM167A	0.33068
ENSG00000166033	HTRA1	0.330628
ENSG00000156475	PPP2R2B	0.330509
ENSG00000261040	WFDC21P	0.330211
ENSG00000125629	INSIG2	0.330199
ENSG00000225444	LINC01867	0.329828
ENSG00000105270	CLIP3	0.329257
ENSG00000175745	NR2F1	0.328445
ENSG00000249188	ENPP7P1	0.328137
ENSG00000229544	NKX1-2	0.327798
ENSG00000249781	LINC02112	0.327556
ENSG00000139318	DUSP6	0.327276
ENSG00000140416	TPM1	0.327124
ENSG00000117298	ECE1	0.326972
ENSG00000145681	HAPLN1	0.326898
ENSG00000077279	DCX	0.326393
ENSG00000085871	MGST2	0.325898
ENSG00000272870	SAP30-DT	0.324895
ENSG00000117394	SLC2A1	0.324497
ENSG00000184347	SLIT3	0.32427
ENSG00000224914	LINC00863	0.324102
ENSG00000005020	SKAP2	0.323989
ENSG00000115414	FN1	0.323618
ENSG00000095596	CYP26A1	0.32315
ENSG00000135678	CPM	0.323096
ENSG00000248329	APELA	0.3224
ENSG00000110693	SOX6	0.322267
ENSG00000128567	PODXL	0.322244
ENSG00000164176	EDIL3	0.321525
ENSG00000197467	COL13A1	0.320628
ENSG00000125354	SEPTIN6	0.320605
ENSG00000164251	F2RL1	0.319737
ENSG00000230798	FOXD3-AS1	0.318838
ENSG00000165338	HECTD2	0.318759
ENSG00000112936	C7	0.318435
ENSG00000127920	GNG11	0.318077
ENSG00000111452	ADGRD1	0.317805
ENSG00000139211	AMIGO2	0.317449
ENSG00000120675	DNAJC15	0.31724
ENSG00000198168	SVIP	0.315491
ENSG00000150471	ADGRL3	0.315452
ENSG00000117707	PROX1	0.315174
ENSG00000152256	PDK1	0.314526
ENSG00000159788	RGS12	0.312952
ENSG00000109339	MAPK10	0.312563
ENSG00000185551	NR2F2	0.311881
ENSG00000159388	BTG2	0.311797
ENSG00000227560	RPS15AP30	0.311382
ENSG00000198960	ARMCX6	0.309918
ENSG00000113369	ARRDC3	0.309818
ENSG00000182752	PAPPA	0.309684
ENSG00000230461	PROX1-AS1	0.309105
ENSG00000128512	DOCK4	0.307094
ENSG00000148468	FAM171A1	0.30709
ENSG00000105974	CAV1	0.306905
ENSG00000166073	GPR176	0.306719
ENSG00000197245	FAM110D	0.305911
ENSG00000175093	SPSB4	0.305903
ENSG00000105877	DNAH11	0.305591
ENSG00000109787	KLF3	0.30512
ENSG00000054793	ATP9A	0.305094
ENSG00000148737	TCF7L2	0.305046
ENSG00000177990	DPY19L2	0.304447
ENSG00000184226	PCDH9	0.304273
ENSG00000010278	CD9	0.303854
ENSG00000143333	RGS16	0.303536
ENSG00000203778	FAM229B	0.303465
ENSG00000134352	IL6ST	0.303429
ENSG00000154237	LRRK1	0.302927
ENSG00000149212	SESN3	0.301789
ENSG00000140848	CPNE2	0.301486

## Sheet: MarcoPolo_DEGs_rank
ensembl_id	symbol	MarcoPolo_DEGs_rank
ENSG00000243173	RN7SL861P	0
ENSG00000215374	FAM66B	1
ENSG00000231148	HMGB1P7	2
ENSG00000188508	KRTDAP	3
ENSG00000267201	LINC01775	4
ENSG00000253394	LINC00534	5
ENSG00000185070	FLRT2	6
ENSG00000255571	MIR9-3HG	7
ENSG00000243678	NME2	8
ENSG00000248555	LINC01339	9
ENSG00000226950	DANCR	10
ENSG00000204839	MROH6	11
ENSG00000272494	OR1X1P	12
ENSG00000215089	KRT18P11	13
ENSG00000131238	PPT1	14
ENSG00000252062	RNU6-469P	15
ENSG00000123416	TUBA1B	16
ENSG00000189058	APOD	17
ENSG00000270429	KNOP1P2	18
ENSG00000201499	RNU6-312P	19
ENSG00000265992	ESRG	20
ENSG00000132432	SEC61G	21
ENSG00000240502	RN7SL837P	22
ENSG00000225683	PACRG-AS3	23
ENSG00000130066	SAT1	24
ENSG00000084623	EIF3I	25
ENSG00000139344	AMDHD1	26
ENSG00000155657	TTN	27
ENSG00000231817	LINC01198	28
ENSG00000104371	DKK4	29
ENSG00000177699	LOC100129540	30
ENSG00000060237	WNK1	31
ENSG00000267855	NDUFA7	32
ENSG00000253167	WASHC5-AS1	33
ENSG00000101608	MYL12A	34
ENSG00000223979	SMCR2	35
ENSG00000143106	PSMA5	36
ENSG00000236039	LINC02889	37
ENSG00000159199	ATP5MC1	38
ENSG00000231776	LINC01611	39
ENSG00000236869	ZKSCAN7-AS1	40
ENSG00000179933	C14orf119	41
ENSG00000237665	GRM7-AS2	42
ENSG00000134333	LDHA	43
ENSG00000167863	ATP5PD	44
ENSG00000121905	HPCA	45
ENSG00000117410	ATP6V0B	46
ENSG00000151893	CACUL1	47
ENSG00000196620	UGT2B15	48
ENSG00000118113	MMP8	49
ENSG00000187258	NPSR1	50
ENSG00000183423	LRIT3	51
ENSG00000228317	FKTN-AS1	52
ENSG00000243968	RN7SL402P	53
ENSG00000128050	PAICS	54
ENSG00000207031	SNORD59A	55
ENSG00000116396	KCNC4	56
ENSG00000261302	NUP93-DT	57
ENSG00000170515	PA2G4	58
ENSG00000138083	SIX3	59
ENSG00000275350	TUBB6P1	60
ENSG00000152661	GJA1	61
ENSG00000233485	FHAD1-AS1	62
ENSG00000143771	CNIH4	63
ENSG00000251538	LINC02201	64
ENSG00000170606	HSPA4	65
ENSG00000261752	AGGF1P8	66
ENSG00000154237	LRRK1	67
ENSG00000173207	CKS1B	68
ENSG00000173578	XCR1	69
ENSG00000008311	AASS	70
ENSG00000029993	HMGB3	71
ENSG00000242560	RN7SL797P	72
ENSG00000168002	POLR2G	73
ENSG00000264933	RN7SL190P	74
ENSG00000272398	CD24	75
ENSG00000249923	LINC02891	76
ENSG00000111906	HDDC2	77
ENSG00000182718	ANXA2	78
ENSG00000073146	MOV10L1	79
ENSG00000166233	ARIH1	80
ENSG00000105677	TMEM147	81
ENSG00000249032	LINC00533	82
ENSG00000131018	SYNE1	83
ENSG00000173436	MICOS10	84
ENSG00000239577	RN7SL388P	85
ENSG00000169714	CNBP	86
ENSG00000242430	RN7SL274P	87
ENSG00000115484	CCT4	88
ENSG00000277443	MARCKS	89
ENSG00000204248	COL11A2	90
ENSG00000264251	RN7SL819P	91
ENSG00000117448	AKR1A1	92
ENSG00000281491	DNAJB5-DT	93
ENSG00000168542	COL3A1	94
ENSG00000120265	PCMT1	95
ENSG00000125965	GDF5	96
ENSG00000102144	PGK1	97
ENSG00000120727	PAIP2	98
ENSG00000139055	ERP27	99
ENSG00000254999	BRK1	100
ENSG00000122035	RASL11A	101
ENSG00000143442	POGZ	102
ENSG00000114686	MRPL3	103
ENSG00000170542	SERPINB9	104
ENSG00000207392	SNORA20	105
ENSG00000229694	LINC00484	106
ENSG00000100784	RPS6KA5	107
ENSG00000207870	MIR221	108
ENSG00000154719	MRPL39	109
ENSG00000281880	PAUPAR	110
ENSG00000116898	MRPS15	111
ENSG00000101361	NOP56	112
ENSG00000167553	TUBA1C	113
ENSG00000239822	RN7SL754P	114
ENSG00000168259	DNAJC7	115
ENSG00000266553	RN7SL356P	116
ENSG00000237267	LINC01519	117
ENSG00000147601	TERF1	118
ENSG00000127884	ECHS1	119
ENSG00000065911	MTHFD2	120
ENSG00000135870	RC3H1	121
ENSG00000106603	COA1	122
ENSG00000261934	PCDHGA9	123
ENSG00000203878	CHIAP2	124
ENSG00000138495	COX17	125
ENSG00000206585	RNVU1-7	126
ENSG00000136897	MRPL50	127
ENSG00000125998	FAM83C	128
ENSG00000253633	LOC107986898	129
ENSG00000197894	ADH5	130
ENSG00000250564	LOC102546229	131
ENSG00000138413	IDH1	132
ENSG00000101204	CHRNA4	133
ENSG00000186472	PCLO	134
ENSG00000140105	WARS1	135
ENSG00000227337	RPL23AP43	136
ENSG00000164300	SERINC5	137
ENSG00000248300	LINC02360	138
ENSG00000102172	SMS	139
ENSG00000128739	SNRPN	140
ENSG00000242199	RPS26P22	141
ENSG00000145012	LPP	142
ENSG00000129214	SHBG	143
ENSG00000225611	CCDC13-AS2	144
ENSG00000134375	TIMM17A	145
ENSG00000101951	PAGE4	146
ENSG00000143549	TPM3	147
ENSG00000151131	NOPCHAP1	148
ENSG00000105220	GPI	149
ENSG00000233496	SYNJ2-IT1	150
ENSG00000214872	SMTNL1	151
ENSG00000185591	SP1	152
ENSG00000226240	LINC00381	153
ENSG00000241156	RN7SL582P	154
ENSG00000188786	MTF1	155
ENSG00000242989	RN7SL332P	156
ENSG00000165609	NUDT5	157
ENSG00000204544	MUC21	158
ENSG00000038427	VCAN	159
ENSG00000198668	CALM1	160
ENSG00000172137	CALB2	161
ENSG00000152818	UTRN	162
ENSG00000241582	RPL23AP8	163
ENSG00000164934	DCAF13	164
ENSG00000138080	EMILIN1	165
ENSG00000170871	KIAA0232	166
ENSG00000100142	POLR2F	167
ENSG00000006659	LGALS14	168
ENSG00000092964	DPYSL2	169
ENSG00000227039	ITGB2-AS1	170
ENSG00000185885	IFITM1	171
ENSG00000109861	CTSC	172
ENSG00000197061	H4C3	173
ENSG00000173821	RNF213	174
ENSG00000114850	SSR3	175
ENSG00000201433	RNU6-335P	176
ENSG00000175387	SMAD2	177
ENSG00000213719	CLIC1	178
ENSG00000140443	IGF1R	179
ENSG00000238482	RNU6-1208P	180
ENSG00000280989	LINC00581	181
ENSG00000163882	POLR2H	182
ENSG00000226835	ARHGAP29-AS1	183
ENSG00000167258	CDK12	184
ENSG00000070614	NDST1	185
ENSG00000112333	NR2E1	186
ENSG00000166135	HIF1AN	187
ENSG00000162402	USP24	188
ENSG00000231690	LINC00574	189
ENSG00000128881	TTBK2	190
ENSG00000124767	GLO1	191
ENSG00000008324	SS18L2	192
ENSG00000026025	VIM	193
ENSG00000231839	DPY19L4P2	194
ENSG00000127603	MACF1	195
ENSG00000115944	COX7A2L	196
ENSG00000196634	LUADT1	197
ENSG00000171914	TLN2	198
ENSG00000099341	PSMD8	199
ENSG00000228828	TLK2P2	200
ENSG00000077152	UBE2T	201
ENSG00000211699	TRGV3	202
ENSG00000198799	LRIG2	203
ENSG00000125977	EIF2S2	204
ENSG00000229914	RPS10P8	205
ENSG00000114209	PDCD10	206
ENSG00000206885	SNORA75	207
ENSG00000241159	RN7SL160P	208
ENSG00000221214	MIR548E	209
ENSG00000156966	B3GNT7	210
ENSG00000142233	NTN5	211
ENSG00000169564	PCBP1	212
ENSG00000267743	LOC105372143	213
ENSG00000241735	FABP5P3	214
ENSG00000124486	USP9X	215
ENSG00000103035	PSMD7	216
ENSG00000249341	LOC100506444	217
ENSG00000147869	CER1	218
ENSG00000186509	OR9Q1	219
ENSG00000185920	PTCH1	220
ENSG00000259112	NDUFC2-KCTD14	221
ENSG00000099800	TIMM13	222
ENSG00000205542	TMSB4X	223
ENSG00000226355	LOC105376291	224
ENSG00000234478	ACBD3-AS1	225
ENSG00000139219	COL2A1	226
ENSG00000113361	CDH6	227
ENSG00000076344	RGS11	228
ENSG00000166803	PCLAF	229
ENSG00000231416	RPL34P5	230
ENSG00000079102	RUNX1T1	231
ENSG00000165837	ERICH6B	232
ENSG00000172428	COPS9	233
ENSG00000160862	AZGP1	234
ENSG00000166197	NOLC1	235
ENSG00000164161	HHIP	236
ENSG00000257164	LINC02451	237
ENSG00000139668	WDFY2	238
ENSG00000180245	RRH	239
ENSG00000165186	PTCHD1	240
ENSG00000138829	FBN2	241
ENSG00000169764	UGP2	242
ENSG00000244425	RN7SL268P	243
ENSG00000100523	DDHD1	244
ENSG00000271841	RNU7-10P	245
ENSG00000167996	FTH1	246
ENSG00000239504	RN7SL583P	247
ENSG00000163636	PSMD6	248
ENSG00000073150	PANX2	249
ENSG00000169122	FAM110B	250
ENSG00000163170	BOLA3	251
ENSG00000159339	PADI4	252
ENSG00000160551	TAOK1	253
ENSG00000131236	CAP1	254
ENSG00000212125	TAS2R15P	255
ENSG00000145495	MARCHF6	256
ENSG00000258512	LINC00239	257
ENSG00000091986	CCDC80	258
ENSG00000116095	PLEKHA3	259
ENSG00000104904	OAZ1	260
ENSG00000178732	GP5	261
ENSG00000166263	STXBP4	262
ENSG00000108826	MRPL27	263
ENSG00000164692	COL1A2	264
ENSG00000082153	BZW1	265
ENSG00000212190	RNU6-298P	266
ENSG00000122484	RPAP2	267
ENSG00000172115	CYCS	268
ENSG00000263815	RN7SL426P	269
ENSG00000153037	SRP19	270
ENSG00000245532	NEAT1	271
ENSG00000201183	RNVU1-3	272
ENSG00000108064	TFAM	273
ENSG00000168275	COA6	274
ENSG00000270904	ATP6V1G1P5	275
ENSG00000213585	VDAC1	276
ENSG00000222990	RNU4-22P	277
ENSG00000166450	PRTG	278
ENSG00000246528	LOC101929759	279
ENSG00000083857	FAT1	280
ENSG00000207046	RNU6-886P	281
ENSG00000154358	OBSCN	282
ENSG00000117118	SDHB	283
ENSG00000204934	ATP6V0E2-AS1	284
ENSG00000064309	CDON	285
ENSG00000165704	HPRT1	286
ENSG00000124181	PLCG1	287
ENSG00000139329	LUM	288
ENSG00000278615	C11orf98	289
ENSG00000107984	DKK1	290
ENSG00000181577	C6orf223	291
ENSG00000135821	GLUL	292
ENSG00000065526	SPEN	293
ENSG00000162511	LAPTM5	294
ENSG00000171466	ZNF562	295
ENSG00000222365	SNORD12B	296
ENSG00000199990	VTRNA1-1	297
ENSG00000115414	FN1	298
ENSG00000131876	SNRPA1	299
ENSG00000277062	RN7SL88P	300
ENSG00000240563	L1TD1	301
ENSG00000188937	NYX	302
ENSG00000114735	HEMK1	303
ENSG00000053438	NNAT	304
ENSG00000281910	SNORA50A	305
ENSG00000227692	MED28P3	306
ENSG00000175029	CTBP2	307
ENSG00000113946	CLDN16	308
ENSG00000099977	DDTL	309
ENSG00000184349	EFNA5	310
ENSG00000115677	HDLBP	311
ENSG00000115053	NCL	312
ENSG00000153944	MSI2	313
ENSG00000086598	TMED2	314
ENSG00000239948	RN7SL368P	315
ENSG00000066926	FECH	316
ENSG00000135069	PSAT1	317
ENSG00000213064	SFT2D2	318
ENSG00000106460	TMEM106B	319
ENSG00000198818	SFT2D1	320
ENSG00000249698	MTCO3P9	321
ENSG00000100749	VRK1	322
ENSG00000232662	LDHBP1	323
ENSG00000117724	CENPF	324
ENSG00000224261	RPSAP18	325
ENSG00000226629	LINC00974	326
ENSG00000259704	LOC105370969	327
ENSG00000118922	KLF12	328
ENSG00000100441	KHNYN	329
ENSG00000165935	SMCO2	330
ENSG00000124875	CXCL6	331
ENSG00000116133	DHCR24	332
ENSG00000203896	LIME1	333
ENSG00000187555	USP7	334
ENSG00000203760	CENPW	335
ENSG00000178429	RPS3AP5	336
ENSG00000138363	ATIC	337
ENSG00000143776	CDC42BPA	338
ENSG00000085662	AKR1B1	339
ENSG00000078747	ITCH	340
ENSG00000180817	PPA1	341
ENSG00000102245	CD40LG	342
ENSG00000108518	PFN1	343
ENSG00000224101	ELMO1-AS1	344
ENSG00000126001	CEP250	345
ENSG00000069667	RORA	346
ENSG00000132646	PCNA	347
ENSG00000243976	RN7SL523P	348
ENSG00000174004	NRROS	349
ENSG00000103489	XYLT1	350
ENSG00000170855	TRIAP1	351
ENSG00000257510	LINC02402	352
ENSG00000275221	H2AC15	353
ENSG00000154639	CXADR	354
ENSG00000129235	TXNDC17	355
ENSG00000174567	GOLT1A	356
ENSG00000258502	LINC02290	357
ENSG00000139726	DENR	358
ENSG00000170961	HAS2	359
ENSG00000171314	PGAM1	360
ENSG00000165732	DDX21	361
ENSG00000270773	LOC100421508	362
ENSG00000196860	TOMM20L	363
ENSG00000127946	HIP1	364
ENSG00000224292	PORCN-DT	365
ENSG00000003436	TFPI	366
ENSG00000269067	ZNF728	367
ENSG00000198691	ABCA4	368
ENSG00000138448	ITGAV	369
ENSG00000183770	FOXL2	370
ENSG00000172795	DCP2	371
ENSG00000164687	FABP5	372
ENSG00000224511	LINC00365	373
ENSG00000071282	LMCD1	374
ENSG00000241186	TDGF1	375
ENSG00000183458	PKD1P3	376
ENSG00000154478	GPR26	377
ENSG00000252351	RNU6ATAC12P	378
ENSG00000140835	CHST4	379
ENSG00000124203	ZNF831	380
ENSG00000198948	LOC101928198	381
ENSG00000067334	DNTTIP2	382
ENSG00000121570	DPPA4	383
ENSG00000229794	MTCYBP32	384
ENSG00000101843	PSMD10	385
ENSG00000066427	ATXN3	386
ENSG00000121964	GTDC1	387
ENSG00000221520	MIR1285-1	388
ENSG00000136213	CHST12	389
ENSG00000253831	ETV3L	390
ENSG00000186184	POLR1D	391
ENSG00000169018	FEM1B	392
ENSG00000102908	NFAT5	393
ENSG00000149357	LAMTOR1	394
ENSG00000123908	AGO2	395
ENSG00000196756	SNHG17	396
ENSG00000011083	SLC6A7	397
ENSG00000135837	CEP350	398
ENSG00000180730	SHISA2	399
ENSG00000131379	C3orf20	400
ENSG00000178209	PLEC	401
ENSG00000171060	C8orf74	402
ENSG00000104290	FZD3	403
ENSG00000100554	ATP6V1D	404
ENSG00000206402	LY6G6F-LY6G6D	405
ENSG00000096696	DSP	406
ENSG00000180992	MRPL14	407
ENSG00000224862	LINC02570	408
ENSG00000274429	DLG5	409
ENSG00000207633	MIR505	410
ENSG00000255650	FAM222A-AS1	411
ENSG00000185155	MIXL1	412
ENSG00000197816	CCDC180	413
ENSG00000169967	MAP3K2	414
ENSG00000222038	POTEJ	415
ENSG00000265763	ZNF488	416
ENSG00000250548	LINC01303	417
ENSG00000111752	PHC1	418
ENSG00000200525	RNU6-1209P	419
ENSG00000123066	MED13L	420
ENSG00000111371	SLC38A1	421
ENSG00000252947	SCARNA1	422
ENSG00000260439	LMF1-AS1	423
ENSG00000163938	GNL3	424
ENSG00000152217	SETBP1	425
ENSG00000204261	PSMB8-AS1	426
ENSG00000081479	LRP2	427
ENSG00000124839	RAB17	428
ENSG00000247498	GPRC5D-AS1	429
ENSG00000159131	GART	430
ENSG00000211450	SELENOH	431
ENSG00000197361	FBXL22	432
ENSG00000234076	TPRG1-AS1	433
ENSG00000136014	USP44	434
ENSG00000128652	HOXD3	435
ENSG00000092607	TBX15	436
ENSG00000136869	TLR4	437
ENSG00000111237	VPS29	438
ENSG00000175820	CCDC168	439
ENSG00000131747	TOP2A	440
ENSG00000179909	ZNF154	441
ENSG00000255986	MT1JP	442
ENSG00000273542	H4C12	443
ENSG00000120137	PANK3	444
ENSG00000256188	TAS2R30	445
ENSG00000133110	POSTN	446
ENSG00000187240	DYNC2H1	447
ENSG00000168453	HR	448
ENSG00000124942	AHNAK	449
ENSG00000099260	PALMD	450
ENSG00000065183	WDR3	451
ENSG00000124302	CHST8	452
ENSG00000151914	DST	453
ENSG00000272676	OR5AO1P	454
ENSG00000225383	SFTA1P	455
ENSG00000172867	KRT2	456
ENSG00000175782	SLC35E3	457
ENSG00000196950	SLC39A10	458
ENSG00000149591	TAGLN	459
ENSG00000213782	DDX47	460
ENSG00000265327	RN7SL411P	461
ENSG00000167601	AXL	462
ENSG00000167085	PHB	463
ENSG00000125144	MT1G	464
ENSG00000197386	HTT	465
ENSG00000155438	NIFK	466
ENSG00000224257	VWC2L-IT1	467
ENSG00000159217	IGF2BP1	468
ENSG00000120280	TASL	469
ENSG00000132297	HHLA1	470
ENSG00000160299	PCNT	471
ENSG00000272269	NUP153-AS1	472
ENSG00000060982	BCAT1	473
ENSG00000048162	NOP16	474
ENSG00000006128	TAC1	475
ENSG00000138758	SEPTIN11	476
ENSG00000112096	SOD2	477
ENSG00000134352	IL6ST	478
ENSG00000065154	OAT	479
ENSG00000136698	CFC1	480
ENSG00000139180	NDUFA9	481
ENSG00000254166	PCAT2	482
ENSG00000089775	ZBTB25	483
ENSG00000197345	MRPL21	484
ENSG00000206314	GPSM3	485
ENSG00000136522	MRPL47	486
ENSG00000165511	ZNF22-AS1	487
ENSG00000249990	MTCO2P24	488
ENSG00000003402	CFLAR	489
ENSG00000224307	LOC101929331	490
ENSG00000146373	RNF217	491
ENSG00000231876	LOC102723536	492
ENSG00000197576	HOXA4	493
ENSG00000252980	RNU6-367P	494
ENSG00000119547	ONECUT2	495
ENSG00000254934	LINC00678	496
ENSG00000264028	RN7SL744P	497
ENSG00000205358	MT1H	498
ENSG00000138771	SHROOM3	499
