# Supplementary material for: scMEB: a fast and clustering-independent method for detecting differentially expressed genes in single-cell RNA-seq data
Source: BMC Genomics. 2023 May 25;24:280. doi: 10.1186/s12864-023-09374-6 (PMC10210493; doi:10.1186/s12864-023-09374-6)
Supplement: Supplementary file 3 — Additional file 3. [file 12864_2023_9374_MOESM3_ESM.xlsx]

## Sheet: SEGs_Kumar
ensembl_id	symbol	Haystack_pvalue	Haystack.adv_pvalue	Haystack.tsne_pvalue	Haystack.tsne.adv_pvalue	scMEB_dist	MarcoPolo_rank
ENSMUSG00000021218	Gdi2	0.817058	0.968857	0.43067	0.970728	-0.0735107	27632
ENSMUSG00000024073	Birc6	0.0812629	0.0319607	0.00135758	0.00129138	-0.107035	27337
ENSMUSG00000034088	Hdlbp	0.206032	0.311686	0.0507158	0.508274	-0.123135	26465
ENSMUSG00000039630	Hnrnpu	0.141398	0.357171	0.0144259	0.147299	-0.0937552	27405
ENSMUSG00000033147	Slc22a15	0.00552265	0.178434	0.000219561	4.22108e-06	-0.140009	26041
ENSMUSG00000022961	Son	0.0126297	0.0231495	0.000712224	0.000199061	-0.158184	27774
ENSMUSG00000028788	Ptp4a2	0.0453513	0.0659002	0.00806844	0.062876	-0.112507	27561
ENSMUSG00000060373	Hnrnpc	0.863709	0.940402	0.328122	0.948861	-0.0934409	27664
ENSMUSG00000034349	Smc4	0.0852364	0.195086	0.00415225	0.0187847	-0.0680296	27049
ENSMUSG00000027620	Rbm39	0.155856	0.603872	0.0933831	0.706386	-0.0814543	27480
ENSMUSG00000061136	Prpf40a	0.0277546	0.0188442	0.00265199	0.0068426	-0.0804691	27089
ENSMUSG00000024974	Smc3	0.00964518	0.0345981	0.000657723	0.000157219	-0.120389	27737
ENSMUSG00000024387	Csnk2b	0.00323844	0.00149843	0.000100217	1.88669e-07	-0.0873802	21668
ENSMUSG00000084786	Ubl5	0.354857	0.842797	0.280135	0.93537	-0.222856	27608
ENSMUSG00000024740	Ddb1	0.133392	0.258265	0.0637021	0.590489	-0.126422	27476
ENSMUSG00000054405	Dnajc8	0.124168	0.428412	0.0222713	0.25027	-0.12008	27654
ENSMUSG00000022858	Tra2b	0.358956	0.525275	0.141026	0.819862	-0.0985375	27627
ENSMUSG00000006740	Kif5b	0.0787782	0.052935	0.00276294	0.00784817	-0.0859224	27758
ENSMUSG00000037236	Matr3	0.0695482	0.0942279	0.00773105	0.0582825	-0.0311826	27235
ENSMUSG00000058407	Txndc9	0.0130224	0.0187297	0.000312704	1.46151e-05	-0.0652667	26314
ENSMUSG00000001440	Kpnb1	0.0546241	0.170758	0.0068368	0.0485093	-0.119617	25041
ENSMUSG00000068823	Csde1	0.0169653	0.132685	0.000900805	0.000446437	-0.0560338	27719
ENSMUSG00000040225	Prrc2c	0.518843	0.814038	0.966777	0.997225	-0.0804245	27570
ENSMUSG00000010608	Rbm25	0.447163	0.755544	0.164276	0.85108	-0.0741109	27471
ENSMUSG00000025393	Atp5b	0.00214058	0.000926054	7.2576e-05	5.1828e-08	-0.0298019	27709
ENSMUSG00000021037	Ahsa1	0.00838254	0.0759435	0.000714989	0.000229233	-0.113055	27063
ENSMUSG00000007815	Rhoa	0.00480226	0.00245376	0.000199329	2.67295e-06	-0.0565075	23870
ENSMUSG00000062203	Gspt1	0.590555	0.625982	0.100939	0.736335	-0.142257	26453
ENSMUSG00000058655	Eif4b	0.0757554	0.480703	0.00522297	0.0299324	-0.155112	27831
ENSMUSG00000025982	Sf3b1	0.00498938	0.0391269	0.000520212	7.70927e-05	-0.0603193	26844
ENSMUSG00000001383	Zmat2	0.133133	0.471821	0.0475787	0.488282	-0.228247	27506
ENSMUSG00000001924	Uba1	0.346362	0.542213	0.0145888	0.152294	-0.101469	27284
ENSMUSG00000057236	Rbbp4	0.344675	0.553417	0.492936	0.977938	-0.0895821	27644
ENSMUSG00000029152	Ociad1	0.278532	0.340174	0.0197765	0.217916	-0.168564	26765
ENSMUSG00000038374	Rbm8a	0.0334911	0.444203	0.000918596	0.000480311	-0.102849	27727
ENSMUSG00000029038	Ssu72	0.0507542	0.167965	0.00650752	0.0437275	-0.113907	27295
ENSMUSG00000057561	Eif1a	0.0113209	0.114063	0.000337007	2.03027e-05	-0.049133	26747
ENSMUSG00000009549	Srp14	0.00841132	0.0668984	0.000757933	0.000249414	-0.202499	27940
ENSMUSG00000020719	Ddx5	0.00480781	0.0511743	0.00193949	0.00336508	-0.120022	27610
ENSMUSG00000063870	Chd4	0.232415	0.422986	0.0180688	0.195056	-0.125274	27900
ENSMUSG00000026083	Eif5b	0.0989031	0.0364912	0.00267532	0.00696406	-0.176956	27342
ENSMUSG00000001289	Pfdn5	0.0377464	0.103291	0.0127265	0.125933	-0.214203	27290
ENSMUSG00000051391	Ywhag	0.000523778	0.000310756	3.80716e-05	2.95439e-09	-0.126942	27827
ENSMUSG00000020745	Pafah1b1	0.0647417	0.057658	0.00290412	0.00868415	-0.0760292	24154
ENSMUSG00000028820	Sfpq	0.0788849	0.642573	0.0464059	0.486327	-0.147776	26345
ENSMUSG00000042406	Atf4	0.0282496	0.0782947	0.00136809	0.00137119	-0.157841	27830
ENSMUSG00000058799	Nap1l1	0.0531338	0.0777482	0.0187192	0.203808	-0.0579794	27401
ENSMUSG00000008333	Snrpb2	0.0713331	0.50187	0.00305722	0.0102099	-0.199661	27144
ENSMUSG00000024853	Sf3b2	0.0936646	0.0932434	0.011503	0.108861	-0.164741	27575
ENSMUSG00000037475	Thoc2	0.0103597	0.00801949	0.000493153	6.35541e-05	-0.160342	27820
ENSMUSG00000004651	Tyr	0.0780175	0.0965791	0.00578946	0.034447	-0.000114379	2851
ENSMUSG00000043284	Tmem11	0.141041	0.723652	0.10574	0.743597	-0.128495	26901
ENSMUSG00000018326	Ywhab	0.0722724	0.157859	0.0188056	0.20662	-0.224282	27593
ENSMUSG00000004096	Cwc15	0.566705	0.674726	0.310675	0.946183	-0.194858	27423
ENSMUSG00000067847	Romo1	0.0392156	0.0270452	0.00408282	0.0180655	-0.215615	28129
ENSMUSG00000028433	Ubap2	0.00368644	0.00115083	8.42175e-05	9.5514e-08	-0.16198	27251
ENSMUSG00000030655	Smg1	0.017898	0.00660968	0.000552053	9.14782e-05	-0.19947	26839
ENSMUSG00000028426	Rad23b	0.00262239	0.00122051	0.000144545	7.93668e-07	-0.187751	28032
ENSMUSG00000021840	Mapk1ip1l	0.117197	0.32808	0.0389348	0.424132	-0.203562	27948
ENSMUSG00000006412	Pfdn2	0.0246934	0.022119	0.00104111	0.000610331	-0.207649	27972
ENSMUSG00000029191	Rfc1	0.107208	0.393698	0.0367403	0.40005	-0.141173	27511
ENSMUSG00000022403	St13	0.0220784	0.0423894	0.000691695	0.000197145	-0.065829	27660
ENSMUSG00000026353	Ubxn4	0.0828443	0.429026	0.0182076	0.193553	-0.148575	26232
ENSMUSG00000020849	Ywhae	4.83612e-05	3.01929e-05	5.46531e-06	2.43821e-13	-0.0385516	27384
ENSMUSG00000020074	Ccar1	0.102313	0.664833	0.042891	0.459605	-0.151808	26904
ENSMUSG00000005610	Eif4g2	0.263078	0.909478	0.138899	0.815908	-0.0703138	26971
ENSMUSG00000051695	Pcbp1	0.119705	0.182451	0.0484399	0.493883	-0.217414	27933
ENSMUSG00000006498	Ptbp1	0.0202944	0.2948	0.00174975	0.00255635	-0.132704	18639
ENSMUSG00000006005	Tpr	0.151715	0.334911	0.0133681	0.132868	-0.125011	27547
ENSMUSG00000033228	Scaf11	0.304783	0.865178	0.752609	0.992285	-0.210753	26892
ENSMUSG00000027206	Cops2	0.914149	0.970867	0.923117	0.996354	-0.166201	26556
ENSMUSG00000005683	Cs	0.0595345	0.140826	0.00207626	0.00412991	-0.109945	27329
ENSMUSG00000029405	G3bp2	0.273612	0.665648	0.0472811	0.483201	-0.0738672	27305
ENSMUSG00000028798	Eif3i	0.140521	0.588727	0.105999	0.74768	-0.104775	27283
ENSMUSG00000027433	Xrn2	0.0080663	0.00964123	0.000481251	6.15193e-05	-0.0524477	25952
ENSMUSG00000019818	Cd164	0.0947588	0.234122	0.00962379	0.0863315	-0.138155	24987
ENSMUSG00000028180	Zranb2	0.0005951	7.8301e-05	2.29631e-05	2.86847e-10	-0.103112	25177
ENSMUSG00000027479	Mapre1	0.545299	0.919747	0.256892	0.92478	-0.11804	26376
ENSMUSG00000024613	Tcof1	0.0291427	0.312267	0.00528828	0.0290506	-0.191263	27921
ENSMUSG00000021039	Snw1	0.108085	0.0839962	0.00794819	0.0616526	-0.160999	27502
ENSMUSG00000029623	Pdap1	0.00160924	0.0999843	2.91163e-05	1.04218e-09	-0.103921	27081
ENSMUSG00000037935	Smarce1	0.0334591	0.00615232	0.000940305	0.000480549	-0.179058	28141
ENSMUSG00000051396	Hspa14	0.14212	0.447614	0.0516085	0.517583	-0.123493	27760
ENSMUSG00000027968	Larp7	0.0359348	0.465416	0.00503519	0.0278237	-0.193989	27992
ENSMUSG00000022698	Naa50	0.72031	0.973677	0.0807071	0.670131	-0.15861	27165
ENSMUSG00000026245	Farsb	0.117806	0.722315	0.00235752	0.00563231	-0.133236	26603
ENSMUSG00000025337	Sbds	0.475934	0.714077	0.108691	0.755842	-0.126647	25699
ENSMUSG00000052997	Uba2	0.00119177	0.000368953	3.53255e-05	2.26648e-09	-0.0320423	23933
ENSMUSG00000028676	Srsf10	0.0298557	0.267604	0.00406497	0.0182163	-0.110471	27183
ENSMUSG00000028333	Anp32b	0.00138562	0.0123569	0.000140708	7.36928e-07	-0.134419	27481
ENSMUSG00000028409	Smu1	0.0171437	0.0294809	0.00119188	0.000937146	-0.0630486	26941
ENSMUSG00000018583	G3bp1	0.00822009	0.242852	0.000328964	1.8675e-05	-0.0921457	27020
ENSMUSG00000040681	Hmgn1	0.00124415	0.00227115	1.57015e-05	5.20001e-11	2.09205e-05	22176
ENSMUSG00000027706	Sec62	0.0549814	0.0292447	0.000843391	0.00033695	-0.201597	26599
ENSMUSG00000024474	Ik	0.0279116	0.0179565	0.00102938	0.000610105	-0.192541	27934
ENSMUSG00000029777	Gars	0.114837	0.466024	0.0269681	0.308398	-0.182193	27968
ENSMUSG00000005846	Rsl1d1	0.0127712	0.0206423	0.000226507	4.64318e-06	-0.0420603	26811
ENSMUSG00000026615	Eprs	0.00123651	0.00132307	8.57717e-05	9.88232e-08	-0.0392288	27313
ENSMUSG00000064326	Siva1	0.00197018	0.0216025	6.88616e-05	4.61239e-08	-0.0389163	26016
ENSMUSG00000052428	Tmco1	0.158047	0.618631	0.0300034	0.343205	-0.0659403	25854
ENSMUSG00000026275	Ppp1r7	0.0175016	0.309762	0.00186274	0.00309922	-0.0070835	22837
ENSMUSG00000024359	Hspa9	0.180935	0.26321	0.0282137	0.317175	-0.0583092	27658
ENSMUSG00000027746	Ufm1	0.00963119	0.055419	0.000524566	8.3994e-05	0.000377297	22314
ENSMUSG00000005656	Snx6	0.00353845	0.00470636	0.000284438	9.89973e-06	-0.174015	26925
ENSMUSG00000066037	Hnrnpr	0.0525464	0.0821981	0.0104558	0.0942273	-0.0981046	25919
ENSMUSG00000005312	Ubqln1	0.0772454	0.0645844	0.00105092	0.00069083	-0.107898	26491
ENSMUSG00000029062	Cdk11b	0.0282805	0.095628	0.00277312	0.00775266	-0.176295	27982
ENSMUSG00000042520	Ubap2l	0.0357638	0.0843505	0.00122255	0.000959014	-0.0933994	27392
ENSMUSG00000000568	Hnrnpd	0.0757277	0.170824	0.00456393	0.0223447	-0.20964	27979
ENSMUSG00000031948	Kars	0.00388917	0.0775171	0.000208659	3.68212e-06	-0.0013994	27227
ENSMUSG00000006599	Gtf2h1	0.0383213	0.206102	0.00297225	0.00917273	-0.150973	28109
ENSMUSG00000022314	Rad21	0.228219	0.428119	0.0204519	0.231151	-0.174986	27096
ENSMUSG00000041453	Rpl21	0.00346935	0.00467321	4.06965e-05	4.35344e-09	-0.0747754	26763
ENSMUSG00000020349	Ppp2ca	0.181118	0.626362	0.194735	0.884557	-0.183267	26482
ENSMUSG00000035242	Oaz1	0.000402136	0.00940419	1.25786e-05	1.87653e-11	-0.00475064	27328
ENSMUSG00000076432	Ywhaq	0.388603	0.522556	0.0463773	0.483506	-0.0707198	27491
ENSMUSG00000041133	Smc1a	0.0648223	0.037075	0.00351257	0.0125777	-0.157272	27871
ENSMUSG00000038812	Trmt112	0.887257	0.69861	0.542974	0.982361	-0.217071	28026
ENSMUSG00000002052	Supt6	0.934438	0.978581	0.181629	0.870982	-0.246286	27268
ENSMUSG00000022812	Gsk3b	0.002191	0.000854184	0.000131159	5.45157e-07	-0.0755581	24762
ENSMUSG00000028044	Cks1b	0.0503265	0.442443	0.00159787	0.00207192	-0.0899323	26712
ENSMUSG00000028809	Srrm1	0.000494924	0.000224956	3.02109e-05	1.04182e-09	-0.0922189	27067
ENSMUSG00000027184	Caprin1	0.244241	0.310942	0.0370755	0.406372	-0.0941797	27489
ENSMUSG00000035297	Cops4	0.189619	0.793463	0.0353948	0.394868	-0.108552	27168
ENSMUSG00000021500	Ddx46	0.365012	0.752061	0.0427224	0.452714	-0.189713	27990
ENSMUSG00000022100	Xpo7	0.0767785	0.802168	0.110351	0.757672	-0.189038	27375
ENSMUSG00000025855	Prkar1b	0.00960566	0.0158737	0.000952788	0.000505207	3.92509e-05	20805
ENSMUSG00000002129	Sf3a1	0.340688	0.546386	0.0712576	0.627624	-0.133898	25328
ENSMUSG00000036513	Commd2	0.193658	0.477074	0.0230555	0.25941	-0.188518	26545
ENSMUSG00000028639	Ybx1	0.000389965	0.000400463	2.62776e-05	5.57914e-10	-0.0783761	27396
ENSMUSG00000030654	Arl6ip1	0.000451285	8.36699e-05	3.11525e-05	1.19746e-09	9.7437e-05	22414
ENSMUSG00000031403	Dkc1	0.232144	0.817027	0.0670671	0.611708	-0.0589295	27527
ENSMUSG00000000827	Tpd52l2	0.154291	0.171519	0.0303589	0.342524	-0.164093	27891
ENSMUSG00000036781	Rps27l	0.00900982	0.0276578	0.000177184	1.93568e-06	-0.0502093	26979
ENSMUSG00000036550	Cnot1	0.00550726	0.0204713	0.000528233	8.43479e-05	-0.12883	27256
ENSMUSG00000013160	Atp6v0d1	0.742782	0.840032	0.381075	0.962683	-9.92451e-05	20893
ENSMUSG00000038683	Pak1ip1	0.0728229	0.407616	0.00383562	0.0165341	-0.135258	26931
ENSMUSG00000030298	Sec13	0.00993428	0.097156	0.000536438	9.31668e-05	-0.0821463	27819
ENSMUSG00000031696	Vps35	0.181909	0.637633	0.228301	0.909321	-0.0894528	27109
ENSMUSG00000024949	Sf1	0.0101432	0.00177765	0.000501392	6.73286e-05	-0.247697	26961
ENSMUSG00000031731	Ap1g1	0.0642107	0.291345	0.0890978	0.693331	0.000117178	22378
ENSMUSG00000024498	Tcerg1	0.284923	0.712664	0.0790191	0.661996	-0.198771	27920
ENSMUSG00000025724	Sec11a	0.0071491	0.00119049	0.000539033	8.568e-05	-0.107803	27932
ENSMUSG00000029169	Dhx15	0.345061	0.334642	0.710045	0.990946	-0.17603	27458
ENSMUSG00000030216	Wbp11	0.00159864	0.000659775	0.000156199	1.08023e-06	-0.190381	27977
ENSMUSG00000053453	Thoc7	0.400988	0.950456	0.217333	0.900343	-0.24579	26821
ENSMUSG00000035202	Lars2	0.000859052	0.000136988	3.03256e-05	1.09692e-09	-0.000222555	20356
ENSMUSG00000020078	Vps26a	0.0639531	0.0245991	0.00169345	0.00237161	-0.136554	26885
ENSMUSG00000003299	Mrpl4	0.0660916	0.332789	0.0477274	0.49732	-0.193265	27212
ENSMUSG00000047412	Zbtb44	0.00246333	0.00158148	0.000114012	3.05585e-07	-0.172483	28073
ENSMUSG00000001445	Mrpl10	0.140178	0.131369	0.0121537	0.118779	-0.0122326	23445
ENSMUSG00000000787	Ddx3x	0.24154	0.689955	0.068486	0.61574	-0.068759	27311
ENSMUSG00000048170	Mcmbp	0.294127	0.561648	0.103847	0.735994	-0.201143	26577
ENSMUSG00000027193	Api5	0.10483	0.432977	0.0297382	0.340402	-0.191835	26697
ENSMUSG00000040667	Nup88	0.114279	0.415421	0.00708246	0.0524441	-0.0975281	27335
ENSMUSG00000000278	Scpep1	0.000770653	0.000554764	1.84034e-05	1.13729e-10	0.000416996	27798
ENSMUSG00000031697	Orc6	0.121071	0.486642	0.0208972	0.235701	-0.0937791	26048
ENSMUSG00000031311	Nono	0.0305479	0.365311	0.00147155	0.00170903	-0.048706	26947
ENSMUSG00000077450	Rab11b	0.0417072	0.0574422	0.00537231	0.030579	-0.0582341	26025
ENSMUSG00000033499	Larp4b	0.0406709	0.136782	0.00607278	0.0374197	-0.168779	26530
ENSMUSG00000030619	Eed	0.0132588	0.0192727	0.000776268	0.000276447	-0.0861931	26479
ENSMUSG00000037058	Paip2	8.1082e-05	5.91775e-06	4.08237e-06	4.71578e-14	-0.00231707	25557
ENSMUSG00000032560	Dnajc13	0.106434	0.167234	0.00426885	0.0190868	-0.171815	24636
ENSMUSG00000021111	Papola	0.0409756	0.0133917	0.00242374	0.00559469	-0.162988	27865
ENSMUSG00000060992	Copz1	0.00400741	0.0534905	0.000532763	9.08358e-05	-7.149e-05	26610
ENSMUSG00000055850	Rnf181	0.000528474	0.000339056	3.60494e-05	2.37918e-09	-0.175645	23301
ENSMUSG00000059119	Nap1l4	0.00309092	0.0167517	0.000382794	2.81334e-05	-0.163747	26032
ENSMUSG00000002477	Snrpd1	0.0231821	0.372552	0.00187394	0.00320354	-0.0747991	27270
ENSMUSG00000022914	Brwd1	0.00885214	0.00295574	0.000187674	2.1711e-06	-0.000241997	20820
ENSMUSG00000029110	Rnf4	0.19584	0.686073	0.0187983	0.211291	-0.0885197	27242
ENSMUSG00000054717	Hmgb2	0.000278254	0.00018575	2.2146e-05	2.46527e-10	-0.0379726	27043
ENSMUSG00000033020	Polr2f	0.075867	0.317458	0.0143433	0.148597	-0.207449	27616
ENSMUSG00000060743	H3f3a	0.0696346	0.287495	0.0106462	0.0963371	-0.0309917	26965
ENSMUSG00000022710	Usp7	0.0139813	0.00972381	0.00137763	0.00142562	-0.0610524	25483
ENSMUSG00000010376	Nedd8	0.00770329	0.0749197	0.00045591	5.56657e-05	-0.192924	27528
ENSMUSG00000028851	Nudc	0.0080533	0.016946	0.000410883	3.63959e-05	-0.115755	27057
ENSMUSG00000020198	Ap3d1	0.0220566	0.346454	0.001914	0.00339413	-0.0865005	22496
ENSMUSG00000024188	Luc7l	0.10104	0.359402	0.0808218	0.664255	-0.204197	28038
ENSMUSG00000033732	Sf3b3	0.281553	0.469364	0.0155013	0.164932	-0.111756	22654
ENSMUSG00000015804	Med28	0.00879713	0.003874	9.13728e-05	1.38616e-07	-0.142063	27837
ENSMUSG00000023106	Denr	0.630935	0.848462	0.252738	0.921872	-0.158214	27119
ENSMUSG00000031590	Frg1	0.527069	0.956514	0.276632	0.933317	-0.149722	26531
ENSMUSG00000009013	Dynll1	0.0682843	0.589939	0.0252864	0.286453	-0.042511	26983
ENSMUSG00000039703	Nploc4	0.0322577	0.050232	0.00171286	0.0023342	-0.0394634	25105
ENSMUSG00000036371	Serbp1	0.0954738	0.234885	0.017685	0.196871	-0.0950067	27687
ENSMUSG00000022774	Ncbp2	0.17942	0.37975	0.0232748	0.261384	-0.0955139	26398
ENSMUSG00000029472	Anapc5	0.0651699	0.0992333	0.0016824	0.00229783	-0.143098	27424
ENSMUSG00000025261	Huwe1	0.0011053	0.00143893	6.69588e-05	3.53653e-08	-0.027009	27733
ENSMUSG00000019961	Tmpo	0.161447	0.255176	0.100514	0.734639	-0.199321	28117
ENSMUSG00000007656	Arpp19	0.127343	0.503542	0.0294866	0.335658	-0.196232	27818
ENSMUSG00000042396	Rbm7	0.328581	0.904712	0.441645	0.972001	-0.0826838	23552
ENSMUSG00000024067	Dpy30	0.0870392	0.0426258	0.00834679	0.0682156	-0.0629556	27672
ENSMUSG00000022360	Atad2	0.0484851	0.0702508	0.0176975	0.187387	-0.101881	27114
ENSMUSG00000010095	Slc3a2	0.208002	0.506497	0.221913	0.904896	-0.174313	26764
ENSMUSG00000020152	Actr2	0.00436016	0.036387	0.00010412	2.51907e-07	-0.0132531	27393
ENSMUSG00000025786	Zdhhc3	0.0169641	0.203202	0.00086612	0.000406025	-0.0843318	1280
ENSMUSG00000041781	Cpsf2	0.0646567	0.0645986	0.0105073	0.0944124	-0.180392	27254
ENSMUSG00000028580	Pum1	0.0280016	0.0835982	0.00215652	0.00417668	-0.171734	28063
ENSMUSG00000024360	Etf1	0.00302631	0.0483277	0.000364388	2.64719e-05	-0.0759906	26608
ENSMUSG00000037487	Ubr5	0.00519714	0.00123479	0.000202827	2.97608e-06	-0.12838	27797
ENSMUSG00000004980	Hnrnpa2b1	0.260029	0.384701	0.130543	0.802995	-0.0662041	27646
ENSMUSG00000055531	Cpsf6	0.865364	0.996142	0.964449	0.997162	-0.111023	25270
ENSMUSG00000028577	Plaa	0.26892	0.646129	0.0805628	0.669207	-0.20603	26547
ENSMUSG00000031939	Taf1d	0.00131338	0.000244494	3.6158e-05	2.46314e-09	-0.148188	23987
ENSMUSG00000027363	Usp8	0.0329185	0.0179944	0.00227381	0.00471929	-0.238878	25276
ENSMUSG00000031691	Tnpo2	0.0013089	0.000410714	1.58022e-05	5.3814e-11	-0.0729562	24268
ENSMUSG00000022706	Mrpl40	0.0116068	0.110816	0.00104093	0.000676335	-0.0994235	26643
ENSMUSG00000075266	Cenpw	0.0209256	0.152346	0.000868873	0.000370086	-0.223462	26726
ENSMUSG00000010517	Faf1	0.0737439	0.206256	0.0141443	0.148803	-0.123023	22681
ENSMUSG00000019210	Atp6v1e1	0.0769094	0.357956	0.00986546	0.0892425	-0.199906	28003
ENSMUSG00000030435	U2af2	0.0015231	0.00648757	0.000126788	4.96964e-07	-0.241238	28155
ENSMUSG00000027509	Rae1	0.186881	0.397726	0.2394	0.913456	-0.140417	25786
ENSMUSG00000031715	Smarca5	0.352503	0.512279	0.0689322	0.618922	-0.0842161	23018
ENSMUSG00000032397	Tipin	0.0062697	0.00896889	0.000121886	4.74548e-07	-0.0384473	26815
ENSMUSG00000027680	Fxr1	0.00203271	0.000705025	9.9721e-05	1.79408e-07	-0.0972825	27728
ENSMUSG00000022312	Eif3h	0.10591	0.131947	0.011739	0.111345	-0.105474	27461
ENSMUSG00000030516	Tjp1	0.110471	0.310973	0.0391532	0.417203	-0.119184	19957
ENSMUSG00000009535	Rnmt	0.328707	0.76991	0.327531	0.950487	-0.213026	27207
ENSMUSG00000028034	Fubp1	0.0436223	0.536455	0.0046425	0.0240452	-0.0660409	27483
ENSMUSG00000001674	Ddx18	0.00171608	0.0023364	7.50123e-05	6.2157e-08	-0.124338	26100
ENSMUSG00000026229	Psmd1	0.563076	0.820844	0.819707	0.994084	-0.101908	27542
ENSMUSG00000019494	Cops6	0.006198	0.00272154	0.000311687	1.35232e-05	-0.132172	27744
ENSMUSG00000014355	Anapc1	0.000562783	0.000112594	6.25052e-05	2.56001e-08	-0.0573897	27656
ENSMUSG00000039218	Srrm2	0.00423549	0.00550364	0.000539098	8.9325e-05	-0.0858556	26990
ENSMUSG00000015668	Pdzd11	0.000367528	0.000855276	3.3157e-05	1.69962e-09	-0.00989288	28095
ENSMUSG00000032458	Copb2	0.00304401	0.00327823	0.000364866	2.33009e-05	-0.152489	26267
ENSMUSG00000026127	Imp4	0.00632555	0.0776997	0.000293491	1.23765e-05	-0.0876447	25663
ENSMUSG00000016308	Ube2a	0.0289195	0.100318	0.00188083	0.003244	-0.137502	25992
ENSMUSG00000038762	Abcf1	0.211724	0.476013	0.0134997	0.139247	-0.154043	27470
ENSMUSG00000021114	Atp6v1d	0.00194585	0.000715061	0.000167499	1.41228e-06	-0.174292	26574
ENSMUSG00000034101	Ctnnd1	0.567006	0.809914	0.205966	0.891415	-0.132109	25448
ENSMUSG00000025047	Pdcd11	0.000592463	0.0018935	6.42888e-05	3.10796e-08	-0.253145	26409
ENSMUSG00000032481	Smarcc1	0.0666156	0.118878	0.00506485	0.0276867	-0.145003	26704
ENSMUSG00000037608	Bclaf1	0.0258833	0.126026	0.00286847	0.0088906	-0.0383062	27271
ENSMUSG00000061360	Phf5a	0.00116175	0.000583418	1.72709e-05	8.18691e-11	0.000123677	24556
ENSMUSG00000009575	Cbx5	0.0560751	0.384835	0.015184	0.158375	-0.0636181	26830
ENSMUSG00000002064	Sdf2	0.297221	0.775895	0.00389651	0.0171254	5.82795e-05	21415
ENSMUSG00000027080	Med19	0.0667925	0.183588	0.00789786	0.0618944	-0.212578	25221
ENSMUSG00000022682	Rrn3	0.000564654	0.0308518	3.40165e-05	2.07357e-09	-0.0236234	27336
ENSMUSG00000071662	Polr2g	0.00591448	0.00896356	0.000152557	1.0914e-06	-0.153936	27752
ENSMUSG00000001016	Ilf2	0.130237	0.740813	0.0586788	0.567233	-0.0922802	27231
ENSMUSG00000014402	Tsg101	0.440388	0.970045	0.862515	0.995112	-0.11291	26348
ENSMUSG00000045983	Eif4g1	7.7335e-05	2.37183e-05	7.15902e-06	9.52591e-13	-0.112506	27770
ENSMUSG00000006932	Ctnnb1	0.2566	0.281281	0.0219141	0.247102	-0.171408	27174
ENSMUSG00000019777	Hdac2	0.302155	0.68729	0.264223	0.928092	-0.208736	26281
ENSMUSG00000032604	Qars	0.0930584	0.133243	0.00723122	0.0528238	-0.0430719	24992
ENSMUSG00000007850	Hnrnph1	0.0915858	0.0933277	0.0162303	0.177363	-0.160134	27276
ENSMUSG00000031353	Rbbp7	0.0133292	0.00967863	0.000879368	0.000377936	-0.0390107	25710
ENSMUSG00000001416	Cct3	0.616317	0.934813	0.891228	0.995708	-0.0760321	27625
ENSMUSG00000024767	Otub1	0.159447	0.473292	0.0565196	0.54771	-0.195964	27914
ENSMUSG00000001472	Tcf25	0.0977093	0.569555	0.00379782	0.0161075	-0.11415	26755
ENSMUSG00000030750	Nsmce1	0.0702734	0.107008	0.00229497	0.00483717	-0.222958	28078
ENSMUSG00000028945	Rheb	0.0738925	0.115118	0.00986901	0.0891265	-0.15552	26554
ENSMUSG00000055436	Srsf11	0.260617	0.46755	0.102776	0.740135	-0.118505	27127
ENSMUSG00000019897	Ccdc59	0.0449928	0.210596	0.00525358	0.0294281	-0.174722	25819
ENSMUSG00000026553	Copa	0.377071	0.43932	0.0285487	0.318232	-0.170859	26457
ENSMUSG00000015341	Golga7	0.488264	0.919356	0.661316	0.988987	-0.122511	26880
ENSMUSG00000024091	Vapa	0.00620136	0.0390752	0.000461666	5.81198e-05	-0.127595	26881
ENSMUSG00000047459	Dynlrb1	0.0114448	0.00334777	0.000313206	1.42126e-05	-0.165087	27341
ENSMUSG00000039087	Rreb1	0.0100353	0.00728516	0.00039055	2.91241e-05	-0.0373171	3091
ENSMUSG00000005198	Polr2a	0.053418	0.0821789	0.00173122	0.00249884	-0.139028	26290
ENSMUSG00000022247	Brix1	0.00625953	0.0402403	0.000558079	0.000105771	-0.053062	26902
ENSMUSG00000068882	Ssb	0.00808582	0.174612	0.000513594	8.21912e-05	-0.0717139	27170
ENSMUSG00000022533	Atp13a3	0.0329354	0.0630705	0.00151086	0.00166394	-0.0253312	1620
ENSMUSG00000020307	Cdc34	0.00502078	0.212982	0.000599202	0.000129361	-0.179866	27012
ENSMUSG00000041459	Tardbp	7.0975e-05	0.000249326	8.36463e-06	2.08264e-12	-0.0886152	27771
ENSMUSG00000027852	Nras	0.109892	0.33591	0.00971011	0.0834814	-0.0748763	27306
ENSMUSG00000063273	Naa15	0.0114312	0.123469	0.00217899	0.00439396	-0.162099	26910
ENSMUSG00000029840	Mtpn	0.45362	0.619789	0.565754	0.984013	-0.170706	24853
ENSMUSG00000020869	Lrrc59	0.559246	0.99069	0.193221	0.882916	-0.164576	26209
ENSMUSG00000030521	Mphosph10	0.0638419	0.505828	0.00667973	0.0464713	-0.208413	28107
ENSMUSG00000026021	Sumo1	0.0217311	0.0976586	0.00105568	0.000703043	-0.0620664	27533
ENSMUSG00000034681	Rnps1	0.0432921	0.313237	0.00118475	0.000982337	-0.115066	27765
ENSMUSG00000033943	Mga	0.0119989	0.00717782	0.000404599	3.32689e-05	-0.0601405	27734
ENSMUSG00000022673	Mcm4	0.0129105	0.182461	0.000482897	6.67693e-05	-0.0730342	26937
ENSMUSG00000028394	Pole3	0.0355143	0.57457	0.00448111	0.0220869	-0.169732	23482
ENSMUSG00000021149	Gtpbp4	0.16649	0.696886	0.134581	0.80931	-0.133374	27195
ENSMUSG00000022205	Sub1	0.00462046	0.100414	9.42995e-05	1.70024e-07	-0.0482984	27224
ENSMUSG00000030697	Ppp4c	0.00449459	0.000545163	8.60063e-05	9.96536e-08	-0.0959429	24825
ENSMUSG00000029920	Smarcad1	0.598501	0.608572	0.101317	0.737379	-0.00503053	18549
ENSMUSG00000026034	Clk1	0.00553597	0.00172526	0.00105137	0.000687813	-0.0812078	27828
ENSMUSG00000052459	Atp6v1a	0.0784475	0.279526	0.00382354	0.0156434	-0.0752674	18429
ENSMUSG00000024384	Iws1	0.0164417	0.0376118	0.00146576	0.00160097	-0.225949	26625
ENSMUSG00000021134	Srsf5	0.060136	0.243493	0.0273462	0.314964	-0.0347336	25931
ENSMUSG00000059325	Hopx	0.266175	0.781187	0.0168529	0.186437	-0.000294544	12954
ENSMUSG00000056851	Pcbp2	0.00305806	0.00150267	0.000188294	2.31196e-06	-0.0872604	27653
ENSMUSG00000027668	Mfn1	0.0242976	0.0716828	0.00244715	0.00578296	-0.2099	22420
ENSMUSG00000041278	Ttc1	0.1014	0.673181	0.0268894	0.301433	-0.15337	28087
ENSMUSG00000074698	Csnk2a1	0.113153	0.351424	0.00821388	0.0645723	-0.157876	27359
ENSMUSG00000032112	Trappc4	0.278578	0.395602	0.0211929	0.23866	-0.18807	27205
ENSMUSG00000031386	Hcfc1	0.0133645	0.00238741	0.000192655	2.38766e-06	-0.102518	27810
ENSMUSG00000031059	Ndufb11	0.0104203	0.00879752	0.00078553	0.000284544	-0.188575	28019
ENSMUSG00000030127	Cops7a	0.0898017	0.374151	0.006608	0.046607	-0.171896	27824
ENSMUSG00000035885	Cox8a	0.0489118	0.0681014	0.0172406	0.185067	-0.080444	27689
ENSMUSG00000023932	Cdc5l	0.0585908	0.460796	0.0126109	0.126941	-0.0879234	27563
ENSMUSG00000022111	Uchl3	0.000654293	0.0190792	8.75332e-05	1.1772e-07	-0.092772	27147
ENSMUSG00000027162	Lin7c	0.347113	0.41088	0.123889	0.78861	-0.0790978	23472
ENSMUSG00000000001	Gnai3	0.34243	0.655715	0.613067	0.986601	-0.0473015	26370
ENSMUSG00000074781	Ube2n	0.00681599	0.169101	0.00072667	0.000237921	-0.130288	27482
ENSMUSG00000030795	Fus	0.00722026	0.00048674	0.000193331	2.48671e-06	-0.207901	27039
ENSMUSG00000039367	Sec24c	0.247242	0.793897	0.0134214	0.138618	-0.114477	24213
ENSMUSG00000031917	Nip7	0.00110957	0.00103162	4.9287e-05	9.95631e-09	2.76875e-05	20378
ENSMUSG00000035325	Sec31a	0.104132	0.25494	0.00570319	0.0342469	-0.208404	28077
ENSMUSG00000020982	Nemf	0.0200158	0.0355198	0.00300996	0.00945746	-0.187329	27377
ENSMUSG00000029063	Nadk	0.933899	0.996336	0.593788	0.985535	-0.183703	25340
ENSMUSG00000007670	Khsrp	0.0480772	0.141946	0.00374873	0.014427	-0.0928409	24938
ENSMUSG00000063358	Mapk1	0.15262	0.128014	0.0047736	0.0238749	-0.000215312	484
ENSMUSG00000002870	Mcm2	0.252887	0.434197	0.0187455	0.207174	-0.12043	27041
ENSMUSG00000020914	Top2a	0.129917	0.335156	0.106097	0.746032	-0.0415233	27373
ENSMUSG00000023068	Nus1	0.946929	0.989303	0.518102	0.980022	-0.21713	24633
ENSMUSG00000020224	Llph	0.137512	0.372294	0.00852204	0.0700072	-0.207333	27310
ENSMUSG00000028772	Zcchc17	0.341223	0.827084	0.0298708	0.336722	-0.216113	24073
ENSMUSG00000032187	Smarca4	0.00599582	0.000980773	0.000384087	2.77647e-05	-0.190309	27860
ENSMUSG00000007458	M6pr	0.449243	0.643056	0.252507	0.921403	-0.116268	26897
ENSMUSG00000020368	Canx	0.000634665	0.00104519	8.66624e-05	1.16107e-07	1.03919e-05	27465
ENSMUSG00000012483	Rpa3	0.555217	0.812253	0.219893	0.902027	-0.241807	27263
ENSMUSG00000018965	Ywhah	0.12657	0.905805	0.42288	0.969517	-0.166648	27040
ENSMUSG00000025326	Ube3a	0.267563	0.681798	0.0462232	0.4849	-0.11778	25905
ENSMUSG00000029422	Rsrc2	0.0356838	0.0903835	0.00443743	0.0208889	-0.198752	27949
ENSMUSG00000045482	Trrap	0.0444876	0.134362	0.00491043	0.0267491	-0.078333	25685
ENSMUSG00000041815	Poldip3	0.234569	0.839718	0.396309	0.964589	-0.141381	27273
ENSMUSG00000027770	Dhx36	0.172065	0.0632453	0.00514543	0.0275793	-0.198493	26455
ENSMUSG00000027067	Ssrp1	0.00139456	0.00318794	0.000184001	2.00893e-06	-0.121941	27766
ENSMUSG00000020611	Gna13	0.00284114	0.00116072	0.00012665	4.61393e-07	0.00016851	4539
ENSMUSG00000020166	Cnot2	0.146974	0.260753	0.522488	0.980638	-0.177373	26192
ENSMUSG00000020790	Ankfy1	0.000800322	0.00886604	3.90149e-05	3.47515e-09	-0.130892	25468
ENSMUSG00000049658	Bdp1	0.226305	0.615614	0.813584	0.993841	-0.0952669	25084
ENSMUSG00000006273	Atp6v1b2	0.0191772	0.00869774	0.00263465	0.00691484	-0.159507	27884
ENSMUSG00000026234	Ncl	0.00173978	0.00228348	0.000447675	4.73223e-05	-0.000204426	27677
ENSMUSG00000030291	Med21	0.531992	0.874108	0.0815044	0.667339	-0.192894	28064
ENSMUSG00000005625	Psmd4	0.000969818	0.00116729	6.08018e-05	2.49488e-08	-0.058197	26890
ENSMUSG00000026966	Ssna1	0.0117341	0.0114534	0.000680641	0.000178932	-0.113818	23012
ENSMUSG00000022142	Nup155	0.0409675	0.246895	0.00667734	0.0458319	-0.239851	28153
ENSMUSG00000030204	Ddx47	0.439541	0.600499	0.400358	0.966248	-0.172657	26549
ENSMUSG00000020458	Rtn4	0.102925	0.177029	0.00321902	0.0109915	-0.188508	26191
ENSMUSG00000029388	Eif2b1	0.371417	0.909076	0.0808778	0.670154	-0.162444	26969
ENSMUSG00000024392	Bag6	0.00175293	8.44377e-05	7.09481e-05	4.33483e-08	-0.22814	28093
ENSMUSG00000042323	Pbrm1	0.00519734	0.00138217	0.000160869	1.25492e-06	-0.0160514	19397
ENSMUSG00000000581	C1d	0.0334113	0.423453	0.00335086	0.0122882	-0.0581494	22840
ENSMUSG00000079614	Seh1l	0.279681	0.588818	0.0231302	0.26009	-0.142333	27068
ENSMUSG00000042699	Dhx9	0.00872239	0.0410898	0.00014225	8.45452e-07	-0.0233554	22846
ENSMUSG00000039771	Polr2j	0.0664781	0.544026	0.00659238	0.0458899	-0.205632	27318
ENSMUSG00000035726	Supt16	0.0320658	0.156441	0.00638361	0.0423261	-0.0775774	27670
ENSMUSG00000032218	Ccnb2	0.0388313	0.0447526	0.00138617	0.00139343	-0.121221	27365
ENSMUSG00000030304	Ergic2	0.0485126	0.140688	0.0402143	0.432368	-0.0962038	27021
ENSMUSG00000026511	Srp9	0.00947622	0.569062	0.000796357	0.000316722	-0.10177	26401
ENSMUSG00000024081	Cebpz	0.287521	0.52779	0.0562487	0.550375	-0.184988	27056
ENSMUSG00000040760	Appl1	0.810069	0.971417	0.349221	0.955378	-0.0708463	18488
ENSMUSG00000022338	Eny2	0.246745	0.596078	0.00909697	0.0765551	-0.13311	26566
ENSMUSG00000026473	Glul	0.148403	0.32355	0.025356	0.286288	-0.099777	24733
ENSMUSG00000029642	Polr1d	0.225209	0.631304	0.0621573	0.584568	-0.187083	27454
ENSMUSG00000035024	Ncapd3	0.000306688	3.87741e-05	2.21801e-05	2.42129e-10	-0.144634	28059
ENSMUSG00000038722	Bud31	0.0299015	0.359898	0.000999461	0.000609588	-0.0465641	23658
ENSMUSG00000021686	Ap3b1	0.00467019	0.00618333	0.000177594	1.86342e-06	-0.0580857	25321
ENSMUSG00000026457	Adipor1	0.0290556	0.155709	0.000887134	0.00042691	-0.153734	26162
ENSMUSG00000018160	Med1	0.561119	0.911765	0.234297	0.912181	-0.140795	25901
ENSMUSG00000039000	Ube3c	0.398065	0.688206	0.089752	0.701475	-0.204532	26586
ENSMUSG00000024841	Eif1ad	0.0755591	0.702674	0.00508327	0.0284805	0.000103278	25479
ENSMUSG00000029701	Rbm28	0.419476	0.9379	0.707246	0.990779	-0.156666	26090
ENSMUSG00000032555	Topbp1	0.00138846	0.000496744	5.34886e-05	1.43356e-08	-0.0314063	240
ENSMUSG00000061479	Snrpa	0.272867	0.697589	0.0329867	0.369329	-0.183784	27445
ENSMUSG00000052488	Cherp	0.00421194	0.00427157	0.000125952	4.58151e-07	-0.133352	28127
ENSMUSG00000005354	Txn2	0.019145	0.0742381	0.000280056	1.01329e-05	-0.153183	25925
ENSMUSG00000024287	Thoc1	0.238699	0.417709	0.101173	0.737407	-0.202312	26474
ENSMUSG00000020516	Rps6kb1	0.136443	0.0326308	0.00377554	0.0151185	-0.221101	25770
ENSMUSG00000022255	Mtdh	0.121047	0.402383	0.0769729	0.650251	-0.232267	28027
ENSMUSG00000002768	Mea1	0.100377	0.259028	0.0222597	0.255987	-0.13649	27182
ENSMUSG00000029076	Sdf4	0.0425452	0.450634	0.00741472	0.0557102	-0.116844	25875
ENSMUSG00000069089	Cdk7	0.0686536	0.645088	0.00686093	0.0497278	-0.17588	27338
ENSMUSG00000015749	Anp32e	0.00351762	0.00185911	0.00124391	0.00103942	1.03979e-05	21267
ENSMUSG00000015733	Capza2	0.0575893	0.378254	0.0036353	0.0141831	-0.0900274	27325
ENSMUSG00000028649	Macf1	0.00239816	0.000250748	8.20191e-05	8.06682e-08	-0.0763981	24981
ENSMUSG00000021115	Vrk1	0.610036	0.749395	0.066988	0.607177	-0.181326	27219
ENSMUSG00000020107	Anapc16	0.0837236	0.058793	0.00165115	0.00222208	-0.134012	25752
ENSMUSG00000051223	Bzw1	0.00625732	0.0086004	0.000215027	3.97841e-06	-0.0255696	26112
ENSMUSG00000037278	Tmem97	0.136569	0.262587	0.0478325	0.495189	-0.125466	26871
ENSMUSG00000030846	Tial1	0.00764523	0.0197816	0.000828136	0.000325009	-0.167227	25463
ENSMUSG00000001105	Ift20	0.0057	0.0294662	0.000508151	7.45309e-05	-0.0248659	25968
ENSMUSG00000020994	Pnn	0.00838116	0.144605	0.00112806	0.000796312	-0.142025	26557
ENSMUSG00000109336	Samd4b	0.00577314	0.0019618	0.0002351	4.9294e-06	-0.0678398	22575
ENSMUSG00000020390	Ube2b	0.00491503	0.0036035	0.0001137	3.46032e-07	-0.0627263	28103
ENSMUSG00000038803	Ost4	0.00946084	0.078775	0.000867229	0.000403532	-0.179282	27859
ENSMUSG00000059586	Nsmce2	0.0100083	0.0403212	0.00245401	0.00580664	-0.234224	28081
ENSMUSG00000015165	Hnrnpl	0.00450776	0.00114793	0.000113425	3.19334e-07	-0.230125	27915
ENSMUSG00000020089	Ppa1	0.00455886	0.0110157	6.73517e-05	4.06403e-08	-0.0897837	26538
ENSMUSG00000022119	Rbm26	0.00864823	0.00353349	0.00039562	3.03704e-05	-0.147418	27963
ENSMUSG00000041763	Tpp2	0.0933932	0.298185	0.0241921	0.274221	-0.200383	27985
ENSMUSG00000040481	Bptf	0.271695	0.740566	0.34447	0.955048	-0.147499	26828
ENSMUSG00000030512	Snrpa1	0.000433519	0.00495753	3.97047e-05	3.96224e-09	-0.116365	27200
ENSMUSG00000039191	Rbpj	0.926965	0.982087	0.365719	0.960208	-0.0508267	26987
ENSMUSG00000037313	Tacc3	0.139161	0.0563786	0.0131011	0.127684	-0.142842	27208
ENSMUSG00000040025	Ythdf2	0.373091	0.985194	0.0410728	0.443606	-0.186224	27076
ENSMUSG00000036893	Ehmt1	0.213574	0.298661	0.229647	0.90981	-0.144094	25886
ENSMUSG00000030870	Ubfd1	0.105346	0.326711	0.00862558	0.0698285	-0.193374	26845
ENSMUSG00000039361	Picalm	0.0643287	0.0357999	0.143845	0.822859	-0.16463	18543
ENSMUSG00000003039	Fam32a	0.0113539	0.0289641	0.000593588	0.000115233	-0.0986945	24586
ENSMUSG00000045624	Esf1	0.0151551	0.0295254	0.00128714	0.00112018	-0.22621	28016
ENSMUSG00000049470	Aff4	0.0115479	0.0431584	0.000491287	6.2795e-05	-0.129698	18654
ENSMUSG00000040028	Elavl1	0.582642	0.876028	0.698301	0.990462	-0.200709	27421
ENSMUSG00000056770	Setd3	0.0140305	0.036237	0.000466427	5.32149e-05	-0.200356	23742
ENSMUSG00000034928	Rnf44	0.193985	0.660372	0.011056	0.105592	-0.191347	26615
ENSMUSG00000034120	Srsf2	0.0307792	0.192004	0.00383429	0.0164013	-0.152462	27536
ENSMUSG00000063410	Stk24	0.0387891	0.0504829	0.00183617	0.00288691	-0.0430476	22456
ENSMUSG00000040945	Rcc2	0.00248897	0.014312	0.000430684	4.32415e-05	-0.161701	26383
ENSMUSG00000055065	Ddx17	0.00301599	0.000581637	4.91124e-05	9.28049e-09	-0.0745652	24800
ENSMUSG00000022141	Nipbl	0.0248521	0.00673044	0.000585236	0.000113529	-0.145262	26068
ENSMUSG00000036391	Sec24a	0.00437703	0.00588372	0.000596829	0.000123795	-0.0753113	21317
ENSMUSG00000033294	Noc4l	0.00107258	9.72486e-05	1.47119e-05	3.60773e-11	-0.000213942	640
ENSMUSG00000020817	Rabep1	0.00952729	0.00327924	0.000398067	3.07057e-05	-0.14403	25033
ENSMUSG00000030447	Cyfip1	0.0671986	0.0504091	0.00298956	0.00887279	-0.138303	18616
ENSMUSG00000031781	Ciapin1	0.0124015	0.0121679	0.000567057	0.000104082	-0.0939262	25719
ENSMUSG00000032621	Srek1	0.0744245	0.0337933	0.00196622	0.00352326	-0.161565	28072
ENSMUSG00000013736	Trnt1	0.210019	0.7715	0.0477873	0.496752	-0.12129	25978
ENSMUSG00000029823	Luc7l2	0.308302	0.892305	0.107292	0.753548	-0.000181105	22745
ENSMUSG00000000131	Xpo6	0.0359707	0.178319	0.00369643	0.0147181	-0.180534	28055
ENSMUSG00000030224	Strap	0.737504	0.688917	0.744179	0.991971	-0.127589	26147
ENSMUSG00000036777	Anln	0.0107614	0.00651316	0.000876524	0.000368794	-0.109673	25829
ENSMUSG00000037570	Mcrs1	0.540949	0.650513	0.303665	0.943224	-0.0570102	24465
ENSMUSG00000004356	Utp20	0.0711954	0.581208	0.00665363	0.0469581	-0.199703	25606
ENSMUSG00000003435	Supt5	0.894955	0.985892	0.884153	0.995514	-0.203804	27239
ENSMUSG00000002015	Bcap31	0.00816293	0.058207	0.00137032	0.00130023	-0.0979074	26804
ENSMUSG00000009907	Vps4b	0.0931674	0.304279	0.0598921	0.567815	-0.207816	28044
ENSMUSG00000029610	Aimp2	0.152035	0.383217	0.00912537	0.0748708	-0.0894078	25392
ENSMUSG00000029513	Prkab1	0.0214898	0.00785334	0.000326194	1.59431e-05	-0.141606	26688
ENSMUSG00000021810	Ecd	0.0715529	0.117823	0.00274749	0.00780467	-0.0641611	25563
ENSMUSG00000031585	Gtf2e2	0.050583	0.0871955	0.0035493	0.0137376	-0.163861	27858
ENSMUSG00000022295	Atp6v1c1	0.840641	0.987037	0.286072	0.93718	-0.139287	26502
ENSMUSG00000023723	Mrps23	0.777183	0.704101	0.663628	0.989075	-0.0824857	25585
ENSMUSG00000024258	Polr2d	0.0109883	0.0247388	0.000146721	9.48739e-07	-0.000493505	26294
ENSMUSG00000015672	Mrpl32	0.220782	0.115331	0.0125706	0.123558	-0.0663022	25943
ENSMUSG00000024583	Txnl1	0.200229	0.911751	0.051731	0.523706	-0.146359	27409
ENSMUSG00000040746	Rnf167	0.617721	0.409785	0.0320123	0.35892	-0.13009	23478
ENSMUSG00000007050	Lsm2	0.0395567	0.342324	0.00181478	0.00293575	-0.0939133	26007
ENSMUSG00000020677	Ddx52	0.644724	0.930852	0.974074	0.997388	-0.188206	25853
ENSMUSG00000002845	Tmem39a	0.0639229	0.412035	0.00381671	0.0160379	-0.101308	24740
ENSMUSG00000035351	Nup37	0.26425	0.551331	0.0301901	0.338384	-0.0846463	26043
ENSMUSG00000020358	Hnrnpab	0.101487	0.349772	0.00272559	0.00791785	-0.1145	27583
ENSMUSG00000027828	Ssr3	0.016511	0.0745954	0.00190818	0.00324508	-0.188587	27331
ENSMUSG00000072582	Ptrh2	0.179784	0.696531	0.301991	0.941737	-0.162877	25945
ENSMUSG00000031314	Taf1	8.67866e-05	7.8284e-05	9.79733e-06	4.62044e-12	-0.0289856	22856
ENSMUSG00000020634	Ubxn2a	0.00016813	0.000780928	1.13375e-05	9.85008e-12	-0.000156539	6347
ENSMUSG00000052681	Rap1b	0.61914	0.919259	0.995818	0.99808	-0.103768	24842
ENSMUSG00000031954	Cfdp1	0.00189397	0.0187957	0.000191011	2.43814e-06	-0.0697602	27198
ENSMUSG00000027671	Actl6a	0.16988	0.575553	0.0494409	0.50176	-0.110046	27395
ENSMUSG00000026915	Strbp	0.369358	0.268043	0.0624198	0.582456	-0.184186	27447
ENSMUSG00000022404	Slc25a17	0.488665	0.59588	0.408843	0.967439	-3.29819e-06	24308
ENSMUSG00000034880	Mrpl34	0.421682	0.955954	0.0362313	0.398344	-0.15112	27151
ENSMUSG00000052752	Traf7	0.228768	0.611705	0.00424883	0.0196083	-0.0339382	230
ENSMUSG00000063334	Krr1	0.0344322	0.123523	0.000937237	0.000508953	-0.181121	26012
ENSMUSG00000041997	Tlk1	0.289986	0.520623	0.0574606	0.551424	-0.216235	25246
ENSMUSG00000024604	Rbm22	0.0430874	0.0491998	0.00255863	0.00637295	-0.227362	25245
ENSMUSG00000021484	Lman2	0.00637374	0.035022	0.00073445	0.00022605	-0.160375	26069
ENSMUSG00000020664	Dld	0.152248	0.834855	0.430384	0.970549	-0.197517	26978
ENSMUSG00000018882	Mrpl45	0.473262	0.922627	0.053633	0.532597	-0.108848	27436
ENSMUSG00000026516	Nvl	0.346382	0.518901	0.0323037	0.361402	-0.118901	25911
ENSMUSG00000003226	Ranbp2	0.11097	0.123036	0.0299431	0.343444	-0.196106	26466
ENSMUSG00000019173	Rab5c	0.0280793	0.014167	0.000806887	0.000297304	-0.0544585	22762
ENSMUSG00000043535	Setx	0.71892	0.782742	0.173791	0.858682	-0.127102	23912
ENSMUSG00000020917	Acly	0.00219257	0.000655917	7.93583e-05	7.07541e-08	-0.0773394	27759
ENSMUSG00000032897	Nfyc	0.10779	0.25034	0.00304277	0.00947425	-0.0417034	24124
ENSMUSG00000039737	Prkrip1	0.10909	0.224225	0.00511863	0.0279747	-0.154913	22776
ENSMUSG00000030706	Mrpl48	0.581427	0.781349	0.191452	0.881022	-0.17543	28000
ENSMUSG00000001280	Sp1	0.0053838	0.00134688	0.000207626	3.19571e-06	-0.130244	23218
ENSMUSG00000032217	Rnf111	0.081306	0.0421049	0.00305612	0.00926255	-0.126735	25243
ENSMUSG00000012443	Kif11	0.118839	0.352268	0.0429907	0.453497	-0.160283	26800
ENSMUSG00000028902	Sf3a3	0.184079	0.456828	0.00551524	0.0331099	-0.158684	203
ENSMUSG00000030180	Kdm5a	0.0235279	0.0246726	0.000694895	0.000194991	-0.0627889	22091
ENSMUSG00000024811	Tnks2	0.0276794	0.0137902	0.00152186	0.00172684	3.13586e-05	152
ENSMUSG00000034243	Golgb1	0.0312137	0.0157789	0.0014592	0.0015895	-0.0110865	23927
ENSMUSG00000027287	Snap23	0.112713	0.16551	0.0873066	0.692811	-0.0526859	843
ENSMUSG00000031065	Cdk16	0.00947845	0.00772198	0.000292009	1.10607e-05	-0.151221	22280
ENSMUSG00000022023	Wbp4	0.31826	0.599079	0.163282	0.851312	-0.176936	26930
ENSMUSG00000000346	Dazap2	0.00134316	0.000222094	1.67911e-05	7.42463e-11	9.55201e-05	20251
ENSMUSG00000054693	Adam10	0.006118	0.00252143	0.000102651	2.13019e-07	-0.0614511	23637
ENSMUSG00000002949	Timm44	0.748769	0.999974	0.887379	0.995615	-0.196644	26682
ENSMUSG00000067873	Htatsf1	0.438486	0.927219	0.614657	0.98646	-0.144621	25487
ENSMUSG00000051329	Nup160	0.0482686	0.0407884	0.0124487	0.120666	-0.13718	25004
ENSMUSG00000068798	Rap1a	0.0472807	0.0495292	0.00311888	0.00999246	-0.0760281	22740
ENSMUSG00000025868	Higd2a	0.00466475	0.00673748	0.000347211	2.05689e-05	-0.18526	26243
ENSMUSG00000021374	Nup153	0.122772	0.585357	0.0358084	0.388765	-0.0931305	22994
ENSMUSG00000042229	Rabif	0.138939	0.342979	0.00895453	0.0749423	-0.153749	24059
ENSMUSG00000058392	Rrp1b	0.0352424	0.288317	0.0157709	0.165602	-0.0792841	27095
ENSMUSG00000040549	Ckap5	0.001174	0.00142568	0.000164104	1.28591e-06	-0.0696905	27815
ENSMUSG00000047714	Ppp1r2	0.334624	0.781077	0.0446743	0.474045	-0.136588	24076
ENSMUSG00000008373	Prpf31	0.0890457	0.512815	0.00427564	0.0206626	-0.0837739	25013
ENSMUSG00000036850	Mrpl41	0.548366	0.98717	0.250606	0.921181	-0.170294	26079
ENSMUSG00000033099	Nol12	0.48114	0.960117	0.0688147	0.619592	-0.141692	23950
ENSMUSG00000054604	Cggbp1	0.00104711	0.00318827	0.000130286	5.65645e-07	-0.0784802	20183
ENSMUSG00000027823	Gmps	0.0852465	0.380558	0.0044154	0.0219376	-0.0669726	27403
ENSMUSG00000033382	Trappc8	0.0746578	0.0777652	0.00540107	0.0302039	-0.0322808	21778
ENSMUSG00000026867	Gapvd1	0.189535	0.33697	0.0100807	0.0881274	-0.212873	25607
ENSMUSG00000031683	Lsm6	0.271807	0.56174	0.00887334	0.0721822	-0.156413	26894
ENSMUSG00000027774	Gfm1	0.390771	0.763032	0.111809	0.764171	-0.0751882	23833
ENSMUSG00000040043	Rbms2	0.157814	0.185694	0.00572146	0.0354001	-0.172582	25346
ENSMUSG00000063801	Ap3s2	0.648814	0.98956	0.16248	0.851442	-0.12554	21876
ENSMUSG00000059005	Hnrnpa3	0.000220618	0.000654391	2.83404e-05	8.22974e-10	-0.051773	26028
ENSMUSG00000029535	Triap1	0.213278	0.632831	0.0104392	0.0974215	-0.000127471	22147
ENSMUSG00000032097	Ddx6	0.00184794	0.00494207	0.000136874	6.57309e-07	-0.171792	25838
ENSMUSG00000066440	Zfyve26	0.0045743	0.00279016	0.000335206	1.73306e-05	-0.133675	24272
ENSMUSG00000021870	Slmap	0.0182756	0.0501816	0.000910671	0.000421262	-0.143901	22071
ENSMUSG00000074088	Snrnp40	0.0185852	0.123334	0.000342529	2.13604e-05	-0.143315	25091
ENSMUSG00000020705	Ddx42	0.174863	0.799886	0.0644039	0.597443	-0.208015	26613
ENSMUSG00000040843	Tiprl	0.210798	0.372138	0.0348039	0.388263	-0.100849	26026
ENSMUSG00000017428	Psmd11	0.304016	0.736453	0.420546	0.968828	-0.0835661	27626
ENSMUSG00000001158	Snrnp27	0.0216028	0.0376029	0.00220713	0.00442145	-0.265291	26768
ENSMUSG00000036940	Kdm1a	0.00718459	0.00528132	0.000239172	5.60075e-06	-0.210767	27971
ENSMUSG00000005483	Dnajb1	0.28612	0.389301	0.06064	0.568927	-0.138647	23789
ENSMUSG00000029817	Tra2a	0.00774968	0.00621409	0.000141569	7.54538e-07	-0.164103	26299
ENSMUSG00000037503	Fam168b	0.00909698	0.0225069	0.000962873	0.000506536	-0.145052	18570
ENSMUSG00000035295	Wdr38	0.633279	0.891234	0.276402	0.931985	0.000217974	9157
ENSMUSG00000055884	Fancm	0.000245398	0.000179471	3.23259e-05	1.44322e-09	-0.0696274	19571
ENSMUSG00000002455	Prpf6	0.136528	0.585842	0.0275501	0.308715	-0.0905631	25382
ENSMUSG00000052533	Nup188	0.000952229	0.000539616	8.84996e-05	1.14015e-07	-0.0333007	22469
ENSMUSG00000020739	Nup85	0.278591	0.632465	0.320143	0.947479	-0.159014	26123
ENSMUSG00000060739	Nsa2	0.179012	0.422511	0.0279566	0.320695	-0.233003	28029
ENSMUSG00000038628	Polr3k	0.880428	0.974955	0.341227	0.954186	-0.149072	25892
ENSMUSG00000042605	Atxn2	0.00149648	0.000450818	5.96805e-05	2.13321e-08	-0.0287495	25415
ENSMUSG00000014349	Ube2z	0.0323432	0.0404267	0.0013265	0.00121608	-0.147923	25056
ENSMUSG00000032096	Arcn1	0.00426717	0.00105538	8.70574e-05	1.04776e-07	0.0002428	177
ENSMUSG00000053841	Txlna	8.68951e-05	0.000172567	8.9738e-06	3.10005e-12	-0.0665628	2636
ENSMUSG00000016831	Tox4	0.0835794	0.08489	0.000991457	0.000534599	-0.0949322	27929
ENSMUSG00000039456	Morc3	0.00351607	0.00177823	0.000242605	5.50247e-06	-0.161313	27863
ENSMUSG00000027379	Bub1	0.094692	0.140214	0.00843258	0.0675182	-0.158081	26425
ENSMUSG00000027349	Fam98b	0.0135585	0.014714	0.00131284	0.00122496	-0.108186	24242
ENSMUSG00000054302	Eapp	0.828981	0.997334	0.60815	0.986282	-0.0787533	27082
ENSMUSG00000022808	Snx4	0.180415	0.526843	0.0555261	0.547613	-0.120788	24313
ENSMUSG00000020018	Snrpf	0.0598955	0.427174	0.00209107	0.00424536	-0.190665	27498
ENSMUSG00000020946	Gosr2	0.26426	0.731361	0.0436323	0.464218	0.000183192	5976
ENSMUSG00000079562	Maea	0.661737	0.738094	0.979066	0.997526	-0.139357	24741
ENSMUSG00000041247	Lamp3	0.470245	0.891586	0.0907939	0.703935	-0.000304591	15411
ENSMUSG00000039748	Exo1	0.00313113	0.0161818	0.000463143	5.32713e-05	-0.0987004	24745
ENSMUSG00000027498	Cstf1	0.374206	0.829038	0.779081	0.993055	-0.142121	24784
ENSMUSG00000068184	Ndufaf2	0.0104934	0.00704337	0.000418871	3.6735e-05	-0.092093	26073
ENSMUSG00000001687	Ubl3	0.671401	0.8094	0.516993	0.980181	-0.14028	26056
ENSMUSG00000001151	Pcnt	0.00205756	9.68442e-05	7.82554e-05	6.60023e-08	-0.178459	25473
ENSMUSG00000021518	Ptdss1	0.686975	0.986758	0.84832	0.994649	-1.57742e-05	22454
ENSMUSG00000044221	Grsf1	0.000532392	0.000264022	5.24104e-05	1.23416e-08	-0.0918623	21932
ENSMUSG00000031754	Nudt21	0.0322312	0.319567	0.00259076	0.00694459	-0.160331	27197
ENSMUSG00000008763	Man1a2	0.101096	0.391244	0.0437672	0.460852	-5.28765e-05	18790
ENSMUSG00000027881	Prpf38b	0.00841639	0.00486605	0.000494759	6.42704e-05	-0.1073	24997
ENSMUSG00000022674	Ube2v2	0.302881	0.385995	0.0447579	0.470078	-0.126073	27055
ENSMUSG00000051256	Jagn1	0.00886836	0.0776381	0.00126102	0.00111982	1.40504e-05	20974
ENSMUSG00000021171	Esyt2	0.0380456	0.107517	0.00652831	0.0437103	-0.0898163	21921
ENSMUSG00000034602	Mon2	0.080931	0.0974765	0.00561266	0.0338601	-0.157146	24112
ENSMUSG00000032126	Hmbs	0.255277	0.732726	0.107493	0.751135	-0.154275	27137
ENSMUSG00000017615	Tnfaip1	0.381934	0.35498	0.027625	0.316385	-0.0840415	23101
ENSMUSG00000029050	Ski	0.0146412	0.00819653	0.00117719	0.00085157	-0.15349	24475
ENSMUSG00000027177	Hipk3	0.118537	0.180204	0.00377973	0.0151223	-0.000149104	6562
ENSMUSG00000022855	Senp2	0.709743	0.692959	0.159312	0.846752	-0.200902	25549
ENSMUSG00000007817	Zmiz1	0.00127499	0.000228762	7.62024e-05	5.87361e-08	-0.000200264	19443
ENSMUSG00000024271	Elp2	0.0830076	0.0765583	0.0129917	0.127779	-0.158654	25891
ENSMUSG00000027599	Armc1	0.134127	0.639834	0.0233319	0.267638	-0.174375	26201
ENSMUSG00000002718	Cse1l	0.471292	0.439146	0.141342	0.820354	-0.178743	27379
ENSMUSG00000036352	Ubac1	0.121674	0.156803	0.00693895	0.0481438	-0.130085	26309
ENSMUSG00000024695	Zfp91	0.0210101	0.0143907	0.000376921	2.6439e-05	-0.205163	26242
ENSMUSG00000026095	Asnsd1	0.0950691	0.39805	0.0140467	0.145376	-0.197751	25544
ENSMUSG00000021124	Vti1b	0.115875	0.111543	0.016197	0.170796	-0.169807	25365
ENSMUSG00000021079	Timm9	0.421147	0.71846	0.0491936	0.507343	-0.000211811	24240
ENSMUSG00000025860	Xiap	0.0268779	0.0391216	0.000660678	0.000171466	-0.133685	24075
ENSMUSG00000031578	Mak16	0.0378785	0.0461793	0.000714888	0.000218278	-0.145922	25866
ENSMUSG00000028140	Mrpl9	0.0219625	0.0092025	0.000659092	0.000166923	-0.0311612	933
ENSMUSG00000032580	Rbm5	0.319628	0.330376	0.174401	0.864065	-0.0236086	24068
ENSMUSG00000022536	Glyr1	0.226595	0.486925	0.0440005	0.461123	-0.226374	26923
ENSMUSG00000007476	Lrrc8a	0.0184612	0.00380981	0.000271993	8.6453e-06	-0.173683	26316
ENSMUSG00000024218	Taf11	0.429362	0.819793	0.0207034	0.234996	0.000253822	22356
ENSMUSG00000047187	Rab2a	0.0255898	0.0539444	0.000781775	0.00028267	-0.167809	25902
ENSMUSG00000040661	Rad54l2	0.00394416	0.00497436	0.000194871	2.60106e-06	-0.169876	23273
ENSMUSG00000027933	Ints3	0.0423534	0.0801221	0.00113048	0.0007622	-0.178508	24438
ENSMUSG00000043241	Upf2	0.0444843	0.0404625	0.00341244	0.0125187	-0.114625	21684
ENSMUSG00000022020	Naa16	0.65582	0.704003	0.415342	0.967254	-0.0973869	22195
ENSMUSG00000074182	Znhit6	5.00555e-05	2.73364e-06	2.91766e-06	7.81743e-15	-0.00584013	27892
ENSMUSG00000030613	Ccdc90b	0.17191	0.13086	0.00812693	0.0642801	-0.0441831	22514
ENSMUSG00000040383	Aqr	0.178009	0.658553	0.0837077	0.678027	-0.162405	25715
ENSMUSG00000029387	Gtf2h3	0.15037	0.547219	0.0191408	0.216272	-0.174177	26711
ENSMUSG00000080268	Brms1	0.441966	0.984841	0.209907	0.896631	0.000196723	22441
ENSMUSG00000034211	Mrps17	0.224553	0.560662	0.29633	0.939507	-0.150382	26137
ENSMUSG00000058301	Upf1	0.00432923	0.000430758	0.000146382	8.28655e-07	-0.230748	25973
ENSMUSG00000004069	Dnaja3	0.0777968	0.0594078	0.00469654	0.02355	-0.198202	24852
ENSMUSG00000020755	Sap30bp	0.00287233	0.00123143	0.000181795	1.92167e-06	-0.000162836	24820
ENSMUSG00000027002	Nckap1	0.154464	0.0777376	0.00648487	0.0424182	-0.200219	25598
ENSMUSG00000060904	Arl1	0.0887643	0.479323	0.103571	0.744006	-0.131258	26480
ENSMUSG00000029176	Anapc4	0.271878	0.909915	0.1141	0.766833	-0.208776	26973
ENSMUSG00000019795	Pcmt1	0.746845	0.930573	0.971519	0.99734	-6.0489e-05	125
ENSMUSG00000035278	Plekhj1	0.0253197	0.0593643	0.00302608	0.00960812	-0.227678	26003
ENSMUSG00000028760	Eif4g3	0.0321643	0.036012	0.00201776	0.00348771	-0.199496	22041
ENSMUSG00000030986	Dhx32	0.000998457	0.00119208	4.25301e-05	4.93004e-09	-0.0544262	2554
ENSMUSG00000019951	Uhrf1bp1l	0.0311051	0.039908	0.000748728	0.000238411	-0.173057	24464
ENSMUSG00000027598	Itch	0.000981886	0.000758419	5.77857e-05	2.04389e-08	-0.000180427	102
ENSMUSG00000039671	Zmynd8	0.0706818	0.153033	0.00418155	0.0187125	-0.113426	26781
ENSMUSG00000039585	Myo9a	0.0376755	0.0484813	0.00491528	0.0258926	-0.000225738	1960
ENSMUSG00000038902	Pogz	0.0165514	0.0177842	0.00102621	0.000593941	-0.132872	21361
ENSMUSG00000015757	Ppil4	0.534682	0.889754	0.0566607	0.547713	-0.122969	26774
ENSMUSG00000025332	Kdm5c	0.0815521	0.0431323	0.00501026	0.0261859	-0.155131	26055
ENSMUSG00000063952	Brpf3	0.0127733	0.0119232	0.000806518	0.000292176	-0.000105508	4552
ENSMUSG00000020547	Bzw2	0.654097	0.951308	0.107718	0.748551	-0.17023	27877
ENSMUSG00000091512	Lamtor3	0.497202	0.878512	0.788877	0.993365	-0.156946	26483
ENSMUSG00000031622	Sin3b	0.0112271	0.0105768	0.000490248	6.3803e-05	-0.168096	27026
ENSMUSG00000020697	Lig3	0.00123709	0.000131668	9.65012e-05	1.60182e-07	-0.116691	28164
ENSMUSG00000020330	Hmmr	0.013331	0.0106452	0.000917698	0.000436241	-0.0783408	27841
ENSMUSG00000060679	Mrps9	0.0962668	0.134878	0.0244572	0.275807	-0.24269	26841
ENSMUSG00000024487	Yipf5	0.312069	0.627073	0.0288292	0.327882	0.000289829	24443
ENSMUSG00000055319	Sec23ip	0.00877418	0.00614375	0.000997361	0.00056713	-0.0153441	22592
ENSMUSG00000037725	Ckap2	0.0110361	0.0890707	0.00124303	0.00112256	-0.000242829	22427
ENSMUSG00000029621	Arpc1a	0.0142139	0.0150296	0.00113544	0.000813034	-0.0145239	19807
ENSMUSG00000041769	Ppp2r2d	0.14606	0.362429	0.0304925	0.340877	-0.19166	25993
ENSMUSG00000029440	Psmd9	0.0263598	0.0409987	0.0114463	0.109302	-0.00797377	21410
ENSMUSG00000046573	Lyrm4	0.0710526	0.534423	0.0111055	0.107061	-0.0216058	24451
ENSMUSG00000041319	Thoc6	0.309547	0.988185	0.507049	0.979325	-0.114393	26247
ENSMUSG00000025001	Hells	0.0304586	0.0966267	0.00120088	0.00101952	-0.0760631	27340
ENSMUSG00000027304	Rtf1	0.0692951	0.0495734	0.00592647	0.0362845	-0.13983	21838
ENSMUSG00000040767	Snrnp25	0.0829328	0.269956	0.00305469	0.00994366	-0.0232386	19634
ENSMUSG00000028568	Btf3l4	0.589066	0.816636	0.53019	0.980857	-0.142735	26729
ENSMUSG00000028863	Meaf6	0.521096	0.636758	0.101735	0.726909	-0.199797	25226
ENSMUSG00000042305	Tmem183a	0.0598047	0.61524	0.00580379	0.0369991	-0.129926	22298
ENSMUSG00000020859	Spag9	0.0118966	0.00526597	0.000555683	9.23352e-05	-0.027113	20753
ENSMUSG00000032468	Armc8	0.134111	0.347494	0.0155645	0.162676	-0.14191	20264
ENSMUSG00000041231	Ublcp1	0.431725	0.870481	0.142078	0.822417	-0.0931646	23672
ENSMUSG00000018040	Rrp7a	0.0377322	0.552896	0.00811366	0.0651512	-0.0974918	21796
ENSMUSG00000000826	Dnajc5	0.406317	0.883712	0.210109	0.896367	-0.183006	24134
ENSMUSG00000017774	Myo1c	0.0708393	0.096558	0.00263411	0.00678575	-0.144497	25060
ENSMUSG00000034160	Ogt	0.0176164	0.00830415	0.000415051	3.64396e-05	-0.017526	23852
ENSMUSG00000057522	Spop	0.497806	0.481045	0.0734138	0.630305	-0.101247	22109
ENSMUSG00000026842	Abl1	0.118927	0.187029	0.0186698	0.207009	-0.105113	955
ENSMUSG00000040188	Scamp2	0.14367	0.470081	0.00550697	0.0313656	0.00013517	19426
ENSMUSG00000018923	Med11	0.0448281	0.544083	0.00642102	0.0438459	-0.0110713	22710
ENSMUSG00000057177	Gsk3a	0.00117728	0.000707482	6.43134e-05	2.92291e-08	-0.000131535	7881
ENSMUSG00000026761	Orc4	0.334935	0.701885	0.174627	0.862215	-0.187958	26949
ENSMUSG00000039148	Sart1	0.191528	0.281728	0.00818932	0.0640488	-0.121563	23695
ENSMUSG00000058835	Abi1	0.019228	0.0190806	0.00111416	0.000751048	-0.168828	25143
ENSMUSG00000040565	Btaf1	0.390986	0.475334	0.0931817	0.7081	-0.133958	23128
ENSMUSG00000032757	Bet1	0.132521	0.292282	0.037835	0.415952	-0.0527684	19307
ENSMUSG00000027323	Rad51	0.149168	0.419205	0.0322477	0.359798	-0.162643	26119
ENSMUSG00000019943	Atp2b1	0.012571	0.0023238	0.000273282	8.73109e-06	-0.139879	24856
ENSMUSG00000017119	Nbr1	0.142504	0.423702	0.0161933	0.174626	-0.197471	25488
ENSMUSG00000020271	Fbxw11	0.0991769	0.315919	0.0352988	0.386135	-0.0175383	8296
ENSMUSG00000031154	Otud5	0.276846	0.813639	0.0786614	0.658077	0.000292861	18577
ENSMUSG00000018076	Med13l	0.00180245	0.000413708	0.000107708	2.55186e-07	-0.167562	28023
ENSMUSG00000037364	Srrt	0.0118986	0.0133784	0.000585516	0.000112554	-0.189972	27899
ENSMUSG00000026810	Dpm2	0.0235999	0.378178	0.0018297	0.00306547	-0.0394703	23303
ENSMUSG00000021707	Dhfr	0.11261	0.812446	0.00769143	0.0603519	-0.13004	26250
ENSMUSG00000027109	Sp3	0.0683225	0.230068	0.00918337	0.0798336	-0.17281	24481
ENSMUSG00000094936	Rbm4	0.585397	0.972489	0.333206	0.9524	0.000113004	21535
ENSMUSG00000031902	Nfatc3	0.0710221	0.0686086	0.0065846	0.0433346	-0.0577922	22317
ENSMUSG00000029461	Fam168a	0.0608831	0.15084	0.00238202	0.0052068	-1.7741e-05	18875
ENSMUSG00000038290	Smg6	0.215093	0.429327	0.0120722	0.118148	-0.161943	23598
ENSMUSG00000052301	Doc2a	0.0407487	0.0705475	0.00443217	0.0208972	0.000425235	15885
ENSMUSG00000028252	Ccnc	0.0170257	0.185032	0.000846353	0.000376455	-0.129986	25155
ENSMUSG00000018425	Dhx40	0.189335	0.910769	0.0491469	0.503905	-0.166451	26181
ENSMUSG00000024483	Ankhd1	0.0395397	0.128749	0.0326409	0.368016	-0.0939247	26262
ENSMUSG00000079003	Samd1	0.0426818	0.0319865	0.000990822	0.000530021	-0.0134687	23459
ENSMUSG00000020392	Cdkn2aipnl	0.606036	0.953543	0.755128	0.992401	-0.159467	26887
ENSMUSG00000032939	Nup93	0.149353	0.451063	0.0214958	0.241987	-0.148585	25831
ENSMUSG00000022248	Rad1	0.2739	0.380646	0.0183858	0.205449	-0.0744718	23504
ENSMUSG00000038039	Gcc2	0.60064	0.864967	0.295758	0.939926	-0.136405	22056
ENSMUSG00000030868	Dctn5	0.41126	0.858902	0.63516	0.987856	-0.171273	23934
ENSMUSG00000024581	Napg	0.109065	0.236842	0.00770212	0.0565555	-0.223044	23583
ENSMUSG00000026766	Mmadhc	0.211237	0.442585	0.174788	0.863386	-0.155609	26035
ENSMUSG00000028165	Cisd2	0.611655	0.916906	0.938996	0.996634	-0.199007	26359
ENSMUSG00000063406	Tmed5	0.00325931	0.0022793	0.000221847	4.09023e-06	-0.000355767	63
ENSMUSG00000003421	Nosip	0.0924031	0.0371391	0.0108023	0.0995264	-0.185844	26177
ENSMUSG00000009090	Ap1b1	0.0799052	0.37354	0.0134331	0.134398	-0.223342	24244
ENSMUSG00000021051	Ppp2r5e	0.0144634	0.00884048	0.000686981	0.000178973	-0.109262	22232
ENSMUSG00000020064	Herc4	0.114229	0.211341	0.00607305	0.0387837	-0.153641	26221
ENSMUSG00000024976	Shoc2	0.0134702	0.00887077	0.000538677	8.56445e-05	-0.104212	24501
ENSMUSG00000030888	Rrp8	0.139874	0.767828	0.00699111	0.0514496	-0.0177763	20199
ENSMUSG00000037343	Taf2	0.0834666	0.181092	0.00724689	0.0513238	-0.127715	22342
ENSMUSG00000037720	Tmem33	0.636468	0.970081	0.437845	0.971814	-0.134572	24542
ENSMUSG00000031753	Cog4	0.20859	0.529537	0.0350948	0.389297	-0.159376	26403
ENSMUSG00000075376	Rc3h2	0.00657038	0.00927009	0.000246475	6.12399e-06	-0.222889	27978
ENSMUSG00000020397	Med7	0.207695	0.58396	0.816157	0.99404	-0.12318	24743
ENSMUSG00000021901	Bap1	0.194334	0.295866	0.049687	0.503472	-0.182825	25006
ENSMUSG00000029363	Rfc5	0.0279926	0.345268	0.00119883	0.000999973	-0.04049	25197
ENSMUSG00000026803	Ttf1	0.039219	0.0731064	0.000895162	0.000418287	-0.114498	22783
ENSMUSG00000031672	Got2	0.00627658	0.00244534	0.000147686	9.45059e-07	-0.140437	28046
ENSMUSG00000032612	Usp4	0.0803281	0.307339	0.0107781	0.0970857	-0.139812	26233
ENSMUSG00000020171	Yeats4	0.372911	0.794043	0.107156	0.747846	-0.0631377	24814
ENSMUSG00000020918	Kat2a	0.253692	0.687184	0.0571845	0.552757	-0.0827131	22351
ENSMUSG00000048922	Cdca2	0.0324787	0.0367298	0.00176864	0.00260975	-0.0576855	27944
ENSMUSG00000040725	Hnrnpul1	3.21266e-05	5.59283e-06	2.46678e-06	2.988e-15	8.36182e-05	27952
ENSMUSG00000029068	Ccnl2	0.664643	0.543217	0.4469	0.973127	-0.155129	25391
ENSMUSG00000027286	Lrrc57	0.128238	0.185047	0.0114242	0.104418	-0.0603299	20567
ENSMUSG00000026429	Ube2t	0.158394	0.13195	0.00273791	0.00758974	-0.123635	25538
ENSMUSG00000040548	Tex2	0.00766885	0.00176468	0.000140073	7.13655e-07	-6.34708e-05	19840
ENSMUSG00000062232	Rapgef2	0.123073	0.23398	0.00497635	0.0269043	-0.195979	24854
ENSMUSG00000074030	Exoc8	0.0474284	0.0297665	0.00154639	0.00187519	-0.169637	24696
ENSMUSG00000042508	Dmtf1	0.134552	0.253509	0.0172455	0.186165	0.000204857	1158
ENSMUSG00000030538	Cib1	0.00154416	0.00686011	0.000114281	3.312e-07	-0.124425	28137
ENSMUSG00000041164	Zmiz2	0.00283462	0.0039039	0.000458162	4.98457e-05	-0.232048	24071
ENSMUSG00000041241	Mul1	0.17955	0.802153	0.0294521	0.330169	-0.0676959	7988
ENSMUSG00000021418	Rpp40	0.0715316	0.585995	0.0415063	0.449214	0.000244728	19180
ENSMUSG00000025162	Csnk1d	0.861545	0.557373	0.187011	0.873602	-0.164702	24693
ENSMUSG00000041870	Ankrd13a	0.0035483	0.00410926	0.000203243	2.84896e-06	-0.137249	25179
ENSMUSG00000033885	Pxk	0.11822	0.719695	0.047033	0.487347	0.000111294	19344
ENSMUSG00000032316	Clk3	0.0235175	0.0265978	0.00150395	0.00167422	-0.0219279	19982
ENSMUSG00000005299	Letm1	0.0709693	0.138842	0.00402064	0.0177912	-0.256621	26579
ENSMUSG00000027176	Cstf3	0.213674	0.667158	0.0138308	0.142374	-0.157531	24477
ENSMUSG00000002741	Ykt6	0.0151261	0.0400807	0.000686834	0.000181376	-0.133486	22781
ENSMUSG00000047417	Rexo1	0.00922459	0.00243549	0.000164153	1.37389e-06	-0.151922	25417
ENSMUSG00000048833	Slc39a9	0.21453	0.440904	0.0112549	0.10168	-0.0133684	19198
ENSMUSG00000003200	Sh3gl1	0.194714	0.958556	0.0270474	0.311271	-0.0283572	23261
ENSMUSG00000036672	Cenpt	0.0491465	0.185382	0.00339573	0.0128217	-0.108324	24893
ENSMUSG00000022214	Dcaf11	0.0359386	0.0304686	0.00159166	0.00192854	-0.132741	23727
ENSMUSG00000015522	Arnt	0.0210933	0.0389963	0.00143267	0.00154239	-0.114069	20793
ENSMUSG00000055401	Fbxo6	0.0208915	0.0188993	0.000737544	0.000228337	-0.049653	22679
ENSMUSG00000074748	Atxn7l3b	0.473145	0.861712	0.868081	0.99513	-0.192198	24606
ENSMUSG00000025728	Pigq	0.0745657	0.0931683	0.0019762	0.00343656	-0.182245	24388
ENSMUSG00000045302	Preb	0.163084	0.282604	0.0164798	0.175917	-0.163103	24159
ENSMUSG00000041961	Znrf3	0.0127291	0.00377356	0.000258463	7.48935e-06	-0.0889739	24394
ENSMUSG00000045751	Mms22l	0.0118583	0.0185901	0.0016749	0.00237926	-0.171794	25211
ENSMUSG00000029714	Gigyf1	0.000735548	0.000119482	1.11803e-05	9.61772e-12	0.000232095	20867
ENSMUSG00000010914	Pdhx	0.0208325	0.132443	0.00238168	0.00537035	-0.151405	24409
ENSMUSG00000062949	Atp11c	0.134633	0.0854366	0.00380905	0.0151182	-0.0173848	19692
ENSMUSG00000046722	Cdc42se1	0.413352	0.943156	0.323152	0.949352	-0.108473	23058
ENSMUSG00000030602	Pak4	0.0134999	0.0113273	0.000935082	0.000457473	-0.107899	21997
ENSMUSG00000028099	Polr3c	0.984384	0.96711	0.541839	0.9816	-0.1237	24634

## Sheet: Haystack_DEGs_pvalue
ensembl_id	symbol	Haystack_DEGs_pvalue
ENSMUSG00000080575	Mir1190	1.45333e-05
ENSMUSG00000031616	Ednra	1.47915e-05
ENSMUSG00000097804	Gm16685	1.59418e-05
ENSMUSG00000025104	Hdgfl3	1.71642e-05
ENSMUSG00000057050	Olfr397	1.75505e-05
ENSMUSG00000025473	Adam8	1.96518e-05
ENSMUSG00000025371	Chmp6	1.97938e-05
ENSMUSG00000037940	Inpp4b	1.9843e-05
ENSMUSG00000034254	Agpat1	1.98444e-05
ENSMUSG00000020034	Tcp11l2	2.02115e-05
ENSMUSG00000002365	Snx9	2.05058e-05
ENSMUSG00000024600	Slc27a6	2.08918e-05
ENSMUSG00000074733	Zfp950	2.12672e-05
ENSMUSG00000037341	Slc9a7	2.21389e-05
ENSMUSG00000066892	Fbxl12	2.21391e-05
ENSMUSG00000032911	Cspg4	2.2918e-05
ENSMUSG00000010307	Tmem86a	2.31596e-05
ENSMUSG00000001988	Npas1	2.34162e-05
ENSMUSG00000026718	Stam	2.36059e-05
ENSMUSG00000028423	Nfx1	2.36983e-05
ENSMUSG00000050296	Abca12	2.37249e-05
ENSMUSG00000022993	Tex49	2.41197e-05
ENSMUSG00000030067	Foxp1	2.41267e-05
ENSMUSG00000021223	Papln	2.45179e-05
ENSMUSG00000090125	Pou3f1	2.4627e-05
ENSMUSG00000060534	Dcc	2.47666e-05
ENSMUSG00000011118	Panx3	2.50656e-05
ENSMUSG00000059562	Ccdc154	2.54569e-05
ENSMUSG00000044365	Cxxc4	2.59186e-05
ENSMUSG00000030201	Lrp6	2.5954e-05
ENSMUSG00000086022	Rad51ap2	2.61897e-05
ENSMUSG00000027164	Traf6	2.62103e-05
ENSMUSG00000049517	Rps23	2.64322e-05
ENSMUSG00000041460	Cacna2d4	2.64886e-05
ENSMUSG00000091034	Gm17660	2.6566e-05
ENSMUSG00000048826	Dact2	2.65902e-05
ENSMUSG00000042010	Acacb	2.65968e-05
ENSMUSG00000049985	Ankrd55	2.67231e-05
ENSMUSG00000021716	Srek1ip1	2.67979e-05
ENSMUSG00000022887	Masp1	2.69667e-05
ENSMUSG00000099994	1700024B18Rik	2.69758e-05
ENSMUSG00000026009	Icos	2.71662e-05
ENSMUSG00000038696	Mapkap1	2.72342e-05
ENSMUSG00000031849	Comp	2.72681e-05
ENSMUSG00000040569	Slc26a7	2.73391e-05
ENSMUSG00000098952	Mir6405	2.74207e-05
ENSMUSG00000100121	1700025N23Rik	2.77808e-05
ENSMUSG00000051758	4930544M13Rik	2.79018e-05
ENSMUSG00000015437	Gzmb	2.81233e-05
ENSMUSG00000029622	Arpc1b	2.81682e-05
ENSMUSG00000034902	Pip5k1c	2.81752e-05
ENSMUSG00000040732	Erg	2.84111e-05
ENSMUSG00000059273	Zc3h4	2.8633e-05
ENSMUSG00000004709	Cd244a	2.89207e-05
ENSMUSG00000096393	Fam240a	2.93715e-05
ENSMUSG00000018412	Kansl1	2.94654e-05
ENSMUSG00000042564	Fam227a	2.9493e-05
ENSMUSG00000059883	Irak4	2.95618e-05
ENSMUSG00000034449	Dhrs11	2.96777e-05
ENSMUSG00000090137	Uba52	3.01753e-05
ENSMUSG00000081633	Gm8522	3.04853e-05
ENSMUSG00000080936	Olfr337-ps1	3.08395e-05
ENSMUSG00000053693	Mast1	3.13584e-05
ENSMUSG00000049604	Hoxb13	3.13808e-05
ENSMUSG00000053399	Adamts18	3.15938e-05
ENSMUSG00000034472	Rasd2	3.15984e-05
ENSMUSG00000044664	Prss42	3.17695e-05
ENSMUSG00000099158	Mir6368	3.18279e-05
ENSMUSG00000024505	Dtwd2	3.18597e-05
ENSMUSG00000085125	Gm16070	3.19775e-05
ENSMUSG00000033871	Ppargc1b	3.20049e-05
ENSMUSG00000023999	Kif6	3.21188e-05
ENSMUSG00000040725	Hnrnpul1	3.21266e-05
ENSMUSG00000021239	Vsx2	3.24533e-05
ENSMUSG00000053395	Cacng8	3.24874e-05
ENSMUSG00000021730	Hcn1	3.25821e-05
ENSMUSG00000049939	Lrrc4	3.25846e-05
ENSMUSG00000026357	Rgs18	3.26225e-05
ENSMUSG00000024774	Ankrd22	3.27451e-05
ENSMUSG00000027751	Supt20	3.27526e-05
ENSMUSG00000081260	Gm13149	3.29118e-05
ENSMUSG00000027652	Ralgapb	3.29708e-05
ENSMUSG00000036622	Atp13a2	3.3051e-05
ENSMUSG00000028228	Cpne3	3.3212e-05
ENSMUSG00000050190	Adam34l	3.32273e-05
ENSMUSG00000030556	Lrrc28	3.33116e-05
ENSMUSG00000047419	Cmya5	3.34017e-05
ENSMUSG00000052889	Prkcb	3.37824e-05
ENSMUSG00000007038	Neu1	3.37842e-05
ENSMUSG00000070683	Lactbl1	3.38021e-05
ENSMUSG00000029179	Zcchc4	3.38485e-05
ENSMUSG00000043439	Epop	3.38857e-05
ENSMUSG00000053146	Olfr352	3.3928e-05
ENSMUSG00000085589	A430078I02Rik	3.39811e-05
ENSMUSG00000013483	Card14	3.40632e-05
ENSMUSG00000026380	Tfcp2l1	3.41499e-05
ENSMUSG00000096956	Snhg18	3.42589e-05
ENSMUSG00000024851	Pitpnm1	3.44694e-05
ENSMUSG00000019865	Nmbr	3.4512e-05
ENSMUSG00000053420	Gm4792	3.46466e-05
ENSMUSG00000033222	Ttf2	3.47172e-05
ENSMUSG00000044288	Cnr1	3.47285e-05
ENSMUSG00000061410	Zcchc14	3.48682e-05
ENSMUSG00000049491	Slc36a3	3.49254e-05
ENSMUSG00000017400	Stac2	3.49257e-05
ENSMUSG00000025557	Slc15a1	3.49373e-05
ENSMUSG00000028300	C9orf72	3.51822e-05
ENSMUSG00000019890	Nts	3.52472e-05
ENSMUSG00000030945	Acsm2	3.53976e-05
ENSMUSG00000039678	Tbc1d13	3.54682e-05
ENSMUSG00000030166	Rad52	3.54691e-05
ENSMUSG00000020923	Ubtf	3.56691e-05
ENSMUSG00000028634	Hivep3	3.6146e-05
ENSMUSG00000022243	Slc45a2	3.65712e-05
ENSMUSG00000014039	Prdm15	3.68966e-05
ENSMUSG00000020838	Slc6a4	3.6913e-05
ENSMUSG00000020270	Smim23	3.71949e-05
ENSMUSG00000040537	Adam22	3.72665e-05
ENSMUSG00000059230	Defb4	3.73871e-05
ENSMUSG00000065979	Cpped1	3.75051e-05
ENSMUSG00000061601	Pclo	3.75397e-05
ENSMUSG00000021749	Fam3d	3.75466e-05
ENSMUSG00000040963	Asgr2	3.76466e-05
ENSMUSG00000038205	Prkab2	3.76758e-05
ENSMUSG00000042678	Myo15	3.77586e-05
ENSMUSG00000095079	Igha	3.78623e-05
ENSMUSG00000028713	Cyp4b1	3.80681e-05
ENSMUSG00000064215	Ifi27	3.80753e-05
ENSMUSG00000074570	Cass4	3.81516e-05
ENSMUSG00000087137	4930509K18Rik	3.83341e-05
ENSMUSG00000091586	Cyp4f17	3.84547e-05
ENSMUSG00000006675	P4htm	3.87487e-05
ENSMUSG00000004849	Ap1s1	3.89666e-05
ENSMUSG00000051136	Ghsr	3.89768e-05
ENSMUSG00000021959	Lats2	3.93721e-05
ENSMUSG00000042606	Hirip3	3.9484e-05
ENSMUSG00000057836	Xlr3a	3.97276e-05
ENSMUSG00000074913	Gm815	3.97493e-05
ENSMUSG00000021096	Ppm1a	3.98421e-05
ENSMUSG00000048899	Rimkla	3.99324e-05
ENSMUSG00000078577	Tmco2	3.99575e-05
ENSMUSG00000075070	4932412D23Rik	4.00186e-05
ENSMUSG00000038295	Atg9b	4.00429e-05
ENSMUSG00000096010	H4f16	4.02206e-05
ENSMUSG00000032485	Scap	4.02309e-05
ENSMUSG00000093805	Gal3st2b	4.0323e-05
ENSMUSG00000080798	Gm5135	4.0332e-05
ENSMUSG00000019278	Dpep1	4.05794e-05
ENSMUSG00000042788	Fam166b	4.06693e-05
ENSMUSG00000016918	Sulf1	4.0863e-05
ENSMUSG00000026432	Avpr1b	4.09591e-05
ENSMUSG00000022237	Ankrd33b	4.11379e-05
ENSMUSG00000027386	Fbln7	4.11692e-05
ENSMUSG00000015942	Gtf2ird2	4.12908e-05
ENSMUSG00000040936	Ulk4	4.14091e-05
ENSMUSG00000037432	Fer1l5	4.16217e-05
ENSMUSG00000041147	Brca2	4.1954e-05
ENSMUSG00000030551	Nr2f2	4.19894e-05
ENSMUSG00000020847	Rph3al	4.20176e-05
ENSMUSG00000029319	Coq2	4.23811e-05
ENSMUSG00000044624	Gm4922	4.25431e-05
ENSMUSG00000038296	Galnt18	4.25812e-05
ENSMUSG00000030722	Nfatc2ip	4.27892e-05
ENSMUSG00000025246	Tbl1x	4.28448e-05
ENSMUSG00000021913	Ogdhl	4.3043e-05
ENSMUSG00000020949	Fkbp3	4.3213e-05
ENSMUSG00000097346	Rps18-ps4	4.38411e-05
ENSMUSG00000065747	Gm25006	4.39682e-05
ENSMUSG00000050424	Pnma5	4.41345e-05
ENSMUSG00000101268	2010310C07Rik	4.41528e-05
ENSMUSG00000035355	Kcnh4	4.4163e-05
ENSMUSG00000037138	Aff3	4.42216e-05
ENSMUSG00000059854	Hydin	4.43808e-05
ENSMUSG00000043066	Vmn1r66	4.44102e-05
ENSMUSG00000087030	Gm16143	4.4488e-05
ENSMUSG00000031393	Mecp2	4.46572e-05
ENSMUSG00000032380	Dapk2	4.47217e-05
ENSMUSG00000019986	Ahi1	4.4863e-05
ENSMUSG00000038768	9130409I23Rik	4.4876e-05
ENSMUSG00000090063	Dlx6os1	4.51617e-05
ENSMUSG00000025515	Muc2	4.53069e-05
ENSMUSG00000042816	Gpr151	4.53152e-05
ENSMUSG00000027341	Tmem230	4.56027e-05
ENSMUSG00000056342	Usp34	4.56279e-05
ENSMUSG00000057914	Cacnb2	4.56505e-05
ENSMUSG00000098627	4930524O08Rik	4.56561e-05
ENSMUSG00000026114	Cnga3	4.57927e-05
ENSMUSG00000035279	Ssc5d	4.58775e-05
ENSMUSG00000057229	Dmac2	4.60176e-05
ENSMUSG00000062296	Trank1	4.6065e-05
ENSMUSG00000100738	2010106C02Rik	4.64024e-05
ENSMUSG00000058173	Smco4	4.67671e-05
ENSMUSG00000026866	Kynu	4.69142e-05
ENSMUSG00000026387	Sctr	4.71251e-05
ENSMUSG00000064065	Ipcef1	4.72469e-05
ENSMUSG00000099008	Gm17976	4.75676e-05
ENSMUSG00000093472	4930438E09Rik	4.77969e-05
ENSMUSG00000031303	Map3k15	4.80005e-05
ENSMUSG00000037990	Sh3rf3	4.82117e-05
ENSMUSG00000086254	3100003L05Rik	4.8246e-05
ENSMUSG00000020849	Ywhae	4.83612e-05
ENSMUSG00000036972	Zic4	4.85092e-05
ENSMUSG00000063383	Zfp947	4.8555e-05
ENSMUSG00000025203	Scd2	4.86083e-05
ENSMUSG00000081051	Gm15427	4.87991e-05
ENSMUSG00000053168	9030619P08Rik	4.88506e-05
ENSMUSG00000061028	Clasrp	4.91992e-05
ENSMUSG00000069378	Prdm6	4.96676e-05
ENSMUSG00000079363	Gbp4	4.97789e-05
ENSMUSG00000022454	Nell2	4.98882e-05
ENSMUSG00000097023	Mir9-3hg	4.99498e-05
ENSMUSG00000074182	Znhit6	5.00555e-05
ENSMUSG00000027367	Stard7	5.02835e-05
ENSMUSG00000046610	Oacyl	5.05495e-05
ENSMUSG00000041718	Alg13	5.06259e-05
ENSMUSG00000108848	4933430N04Rik	5.06931e-05
ENSMUSG00000027420	Bfsp1	5.08705e-05
ENSMUSG00000030049	Gkn2	5.14932e-05
ENSMUSG00000058975	Kcnc1	5.16191e-05
ENSMUSG00000055407	Map6	5.16841e-05
ENSMUSG00000031093	Dock11	5.21827e-05
ENSMUSG00000000740	Rpl13	5.25313e-05
ENSMUSG00000028236	Sdr16c5	5.26254e-05
ENSMUSG00000085427	6430710C18Rik	5.29373e-05
ENSMUSG00000052821	Cysltr1	5.30352e-05
ENSMUSG00000004110	Cacna1e	5.30526e-05
ENSMUSG00000012609	Ttll5	5.31867e-05
ENSMUSG00000037071	Scd1	5.3627e-05
ENSMUSG00000034751	Mast4	5.39703e-05
ENSMUSG00000101537	Gm29571	5.39954e-05
ENSMUSG00000092998	Mir5099	5.40271e-05
ENSMUSG00000030823	9130019O22Rik	5.40576e-05
ENSMUSG00000092271	Vmn1r-ps46	5.44892e-05
ENSMUSG00000032517	Mobp	5.45923e-05
ENSMUSG00000040298	Btbd16	5.51017e-05
ENSMUSG00000073568	Arl14epl	5.52736e-05
ENSMUSG00000090122	Kcne1l	5.55222e-05
ENSMUSG00000057400	Ces1c	5.56369e-05
ENSMUSG00000026395	Ptprc	5.60798e-05
ENSMUSG00000010803	Gabra1	5.60839e-05
ENSMUSG00000029027	Dffb	5.63976e-05
ENSMUSG00000040111	Gramd1b	5.64359e-05
ENSMUSG00000025500	Lmntd2	5.64527e-05
ENSMUSG00000054708	Ankrd24	5.65421e-05
ENSMUSG00000098087	Gm17750	5.70114e-05
ENSMUSG00000018168	Ikzf3	5.70282e-05
ENSMUSG00000065440	Mirlet7g	5.72665e-05
ENSMUSG00000077291	Gm24124	5.74145e-05
ENSMUSG00000034040	Galnt17	5.75685e-05
ENSMUSG00000044730	9930104L06Rik	5.79893e-05
ENSMUSG00000045128	Rpl18a	5.80769e-05
ENSMUSG00000031230	Fgf16	5.81268e-05
ENSMUSG00000035495	Tstd2	5.81906e-05
ENSMUSG00000040249	Lrp1	5.85151e-05
ENSMUSG00000097247	1500012K07Rik	5.89904e-05
ENSMUSG00000100334	C230024C17Rik	5.90144e-05
ENSMUSG00000025880	Smad7	5.90389e-05
ENSMUSG00000051786	Tubgcp6	5.91263e-05
ENSMUSG00000042642	Flad1	5.91678e-05
ENSMUSG00000000216	Scnn1g	5.93511e-05
ENSMUSG00000092083	Kcnb2	5.95452e-05
ENSMUSG00000082708	Gm15172	5.98235e-05
ENSMUSG00000044026	Slc35g1	5.99109e-05
ENSMUSG00000090231	Cfb	5.99364e-05
ENSMUSG00000026303	Mlph	6.03206e-05
ENSMUSG00000026017	Carf	6.04324e-05
ENSMUSG00000074252	Gm10654	6.05652e-05
ENSMUSG00000026649	Cfap126	6.0983e-05
ENSMUSG00000032602	Slc25a20	6.10985e-05
ENSMUSG00000099207	Gm10637	6.11298e-05
ENSMUSG00000048827	Pkd1l3	6.11534e-05
ENSMUSG00000020876	Snx11	6.11908e-05
ENSMUSG00000000317	Bcl6b	6.12157e-05
ENSMUSG00000042179	Pnliprp1	6.12641e-05
ENSMUSG00000089832	Shkbp1	6.16646e-05
ENSMUSG00000043383	Olfr1342	6.17963e-05
ENSMUSG00000027763	Mbnl1	6.19513e-05
ENSMUSG00000034488	Edil3	6.19649e-05
ENSMUSG00000059493	Nhs	6.22195e-05
ENSMUSG00000087333	Gm13652	6.24426e-05
ENSMUSG00000043073	Usp17le	6.30984e-05
ENSMUSG00000057286	St6galnac2	6.3183e-05
ENSMUSG00000027435	Cd93	6.34462e-05
ENSMUSG00000005864	Cnga2	6.3494e-05
ENSMUSG00000072294	Klf12	6.36198e-05
ENSMUSG00000075023	Accsl	6.41555e-05
ENSMUSG00000067702	Tuba3a	6.42594e-05
ENSMUSG00000041552	Ptchd1	6.45753e-05
ENSMUSG00000037143	Cfap61	6.46334e-05
ENSMUSG00000044308	Ubr3	6.46561e-05
ENSMUSG00000063900	Adam26b	6.48306e-05
ENSMUSG00000006215	Zbtb17	6.48497e-05
ENSMUSG00000041571	Selenow	6.53332e-05
ENSMUSG00000029811	Aoc1	6.5387e-05
ENSMUSG00000009350	Mpo	6.55083e-05
ENSMUSG00000027962	Vcam1	6.56001e-05
ENSMUSG00000055045	Gm11190	6.60756e-05
ENSMUSG00000002265	Peg3	6.61291e-05
ENSMUSG00000097080	1700086O06Rik	6.6354e-05
ENSMUSG00000106470	Mir7055	6.64632e-05
ENSMUSG00000054381	Zfp747	6.67489e-05
ENSMUSG00000043885	Slc36a4	6.68982e-05
ENSMUSG00000094152	Slc6a16	6.69509e-05
ENSMUSG00000031227	Magee1	6.70527e-05
ENSMUSG00000047751	Utf1	6.72122e-05
ENSMUSG00000068373	D430041D05Rik	6.72243e-05
ENSMUSG00000042734	Ttc9	6.74048e-05
ENSMUSG00000058152	Chsy3	6.76607e-05
ENSMUSG00000062382	Ftl1-ps2	6.77224e-05
ENSMUSG00000061171	Slc38a11	6.77648e-05
ENSMUSG00000006134	Crkl	6.78371e-05
ENSMUSG00000086219	Srrm4os	6.80224e-05
ENSMUSG00000003382	Etv3	6.80583e-05
ENSMUSG00000038155	Gstp2	6.83581e-05
ENSMUSG00000040586	Ofd1	6.84402e-05
ENSMUSG00000062519	Zfp398	6.85079e-05
ENSMUSG00000084325	Gm15550	6.86525e-05
ENSMUSG00000026796	Niban2	6.86998e-05
ENSMUSG00000044265	Olfm5	6.89168e-05
ENSMUSG00000078087	Rps12l1	6.8971e-05
ENSMUSG00000081814	Gm14695	6.93937e-05
ENSMUSG00000032593	Amigo3	6.94483e-05
ENSMUSG00000016028	Celsr1	6.98396e-05
ENSMUSG00000015053	Gata2	6.98864e-05
ENSMUSG00000003309	Ap1m2	6.99244e-05
ENSMUSG00000024381	Bin1	7.03643e-05
ENSMUSG00000031085	Acte1	7.04704e-05
ENSMUSG00000101605	Ace3	7.07046e-05
ENSMUSG00000041459	Tardbp	7.0975e-05
ENSMUSG00000016239	Lonrf3	7.13895e-05
ENSMUSG00000058147	Xlr3c	7.13913e-05
ENSMUSG00000022617	Chkb	7.15085e-05
ENSMUSG00000084762	Platr3	7.19895e-05
ENSMUSG00000087466	A330041J22Rik	7.2106e-05
ENSMUSG00000042743	Sgtb	7.213e-05
ENSMUSG00000029020	Mfn2	7.21623e-05
ENSMUSG00000045613	Chrm2	7.23489e-05
ENSMUSG00000068615	Gjd2	7.25479e-05
ENSMUSG00000020096	Tbata	7.26122e-05
ENSMUSG00000033595	Lgi3	7.26234e-05
ENSMUSG00000022263	Trio	7.34498e-05
ENSMUSG00000105180	Gm4863	7.384e-05
ENSMUSG00000078598	Skint5	7.38971e-05
ENSMUSG00000046574	Prr12	7.48385e-05
ENSMUSG00000015467	Egfl8	7.48402e-05
ENSMUSG00000050677	Ccdc96	7.49461e-05
ENSMUSG00000044286	Olfr221	7.56093e-05
ENSMUSG00000020067	Mypn	7.57674e-05
ENSMUSG00000001270	Ckb	7.68274e-05
ENSMUSG00000030672	Mylpf	7.68961e-05
ENSMUSG00000042826	Fgf11	7.7214e-05
ENSMUSG00000062064	Slc2a7	7.72825e-05
ENSMUSG00000045983	Eif4g1	7.7335e-05
ENSMUSG00000000378	Ccm2	7.75299e-05
ENSMUSG00000029053	Prkcz	7.77337e-05
ENSMUSG00000044244	Il20rb	7.78846e-05
ENSMUSG00000019055	Plod1	7.81726e-05
ENSMUSG00000036698	Ago2	7.82126e-05
ENSMUSG00000027204	Fbn1	7.8301e-05
ENSMUSG00000038201	Kcna7	7.83237e-05
ENSMUSG00000025964	Adam23	7.85831e-05
ENSMUSG00000022973	Synj1	7.99797e-05
ENSMUSG00000070343	Gm10288	8.00667e-05
ENSMUSG00000034714	Ttyh2	8.0134e-05
ENSMUSG00000011034	Slc5a1	8.05224e-05
ENSMUSG00000070720	Tmem200b	8.06019e-05
ENSMUSG00000030747	Dgat2	8.07664e-05
ENSMUSG00000014850	Msh3	8.08636e-05
ENSMUSG00000050315	Synpo2	8.08699e-05
ENSMUSG00000037058	Paip2	8.1082e-05
ENSMUSG00000030717	Nupr1	8.13307e-05
ENSMUSG00000050064	Zfp697	8.15542e-05
ENSMUSG00000031453	Rasa3	8.21485e-05
ENSMUSG00000071553	Cpa2	8.22408e-05
ENSMUSG00000000365	Rnf17	8.22753e-05
ENSMUSG00000020818	Mfsd11	8.26518e-05
ENSMUSG00000051331	Cacna1c	8.28371e-05
ENSMUSG00000051682	Treml4	8.31298e-05
ENSMUSG00000070939	Tgfbrap1	8.33799e-05
ENSMUSG00000086056	Gm4846	8.39427e-05
ENSMUSG00000106037	Gm4332	8.4346e-05
ENSMUSG00000026077	Npas2	8.43626e-05
ENSMUSG00000021255	Esrrb	8.44611e-05
ENSMUSG00000037563	Rps16	8.45252e-05
ENSMUSG00000081245	Gm6587	8.49561e-05
ENSMUSG00000047959	Kcna3	8.49839e-05
ENSMUSG00000046982	Tshz1	8.51294e-05
ENSMUSG00000097182	A830009L08Rik	8.52631e-05
ENSMUSG00000026483	Niban1	8.53037e-05
ENSMUSG00000032735	Ablim3	8.56681e-05
ENSMUSG00000062647	Rpl7a	8.57427e-05
ENSMUSG00000048960	Prex2	8.60298e-05
ENSMUSG00000062327	T	8.61767e-05
ENSMUSG00000031314	Taf1	8.67866e-05
ENSMUSG00000073125	Xlr3b	8.68638e-05
ENSMUSG00000045795	Whamm	8.68711e-05
ENSMUSG00000053841	Txlna	8.68951e-05
ENSMUSG00000028497	Hacd4	8.74446e-05
ENSMUSG00000061614	Olfr845	8.75595e-05
ENSMUSG00000020905	Usp43	8.86344e-05
ENSMUSG00000005973	Rcn1	8.98421e-05
ENSMUSG00000085795	Zfp703	9.00188e-05
ENSMUSG00000020386	Sar1b	9.01568e-05
ENSMUSG00000025858	Get4	9.02153e-05
ENSMUSG00000001911	Nfix	9.02222e-05
ENSMUSG00000086624	Gm16130	9.03343e-05
ENSMUSG00000059246	Foxb1	9.04553e-05
ENSMUSG00000069818	Olfr390	9.05573e-05
ENSMUSG00000107532	Gm35931	9.08026e-05
ENSMUSG00000025967	Eef1b2	9.18635e-05
ENSMUSG00000030108	Slc6a13	9.22695e-05
ENSMUSG00000062906	Hdac10	9.24887e-05
ENSMUSG00000047676	Rpsa-ps10	9.25438e-05
ENSMUSG00000019817	Plagl1	9.32702e-05
ENSMUSG00000084172	Gm16420	9.4027e-05
ENSMUSG00000105668	Igkv8-22	9.45202e-05
ENSMUSG00000020419	Hormad2	9.46131e-05
ENSMUSG00000106084	Gm18163	9.4998e-05
ENSMUSG00000067768	Xlr4b	9.50339e-05
ENSMUSG00000047197	Gjd3	9.54434e-05
ENSMUSG00000062151	Unc13c	9.545e-05
ENSMUSG00000044894	Uqcrq	9.5466e-05
ENSMUSG00000027229	Terb2	9.557e-05
ENSMUSG00000083972	Gm14802	9.56228e-05
ENSMUSG00000034226	Rhov	9.60335e-05
ENSMUSG00000071540	3425401B19Rik	9.60492e-05
ENSMUSG00000033327	Tnxb	9.65709e-05
ENSMUSG00000032171	Pin1	9.71105e-05
ENSMUSG00000032110	Acrv1	9.71529e-05
ENSMUSG00000020100	Slc29a3	9.83876e-05
ENSMUSG00000037206	Islr	9.8611e-05
ENSMUSG00000053441	Adamts19	9.87129e-05
ENSMUSG00000053461	Hhipl2	9.87996e-05
ENSMUSG00000028018	Gstcd	9.95457e-05
ENSMUSG00000039086	Ss18l1	9.95708e-05
ENSMUSG00000060126	Tpt1	9.99245e-05
ENSMUSG00000049775	Tmsb4x	0.000100298
ENSMUSG00000045394	Epcam	0.00010205
ENSMUSG00000034800	Zfp661	0.000104295
ENSMUSG00000019464	Ptger1	0.000105022
ENSMUSG00000053175	Bcl3	0.000105216
ENSMUSG00000014158	Trpv4	0.000106
ENSMUSG00000044734	Serpinb1a	0.000106042
ENSMUSG00000027610	Gss	0.000106204
ENSMUSG00000094202	Mup-ps26	0.000106217
ENSMUSG00000071176	Arhgef10	0.000107279
ENSMUSG00000005672	Kit	0.000107393
ENSMUSG00000031231	Cox7b	0.000107622
ENSMUSG00000059751	Rps3a3	0.000107715
ENSMUSG00000032518	Rpsa	0.000107728
ENSMUSG00000048416	Mlf1	0.000108573
ENSMUSG00000002603	Tgfb1	0.000108853
ENSMUSG00000042570	Mier2	0.000108926
ENSMUSG00000085820	4933406K04Rik	0.000109553
ENSMUSG00000028963	Uts2	0.000110143
ENSMUSG00000074129	Rpl13a	0.000111422
ENSMUSG00000024942	Capn1	0.000111859
ENSMUSG00000024987	Cyp26a1	0.00011186
ENSMUSG00000067173	Mrgpra4	0.000111867
ENSMUSG00000064370	CYTB	0.000111897
ENSMUSG00000057963	Itpk1	0.000112468
ENSMUSG00000031362	Xlr4c	0.000112923
ENSMUSG00000051276	Actrt2	0.000113478
ENSMUSG00000028256	Odf2l	0.00011381
ENSMUSG00000082806	Rpl13-ps1	0.000113913
ENSMUSG00000028194	Ddah1	0.000114035
ENSMUSG00000049799	Lrrc19	0.000114334
ENSMUSG00000050910	Cdr2l	0.000114518
ENSMUSG00000064341	ND1	0.000114818
ENSMUSG00000043931	Gimap7	0.000115074
ENSMUSG00000025950	Idh1	0.000115079
ENSMUSG00000039164	Naif1	0.000115657
ENSMUSG00000048154	Kmt2d	0.000115779
ENSMUSG00000035203	Epn1	0.000115952
ENSMUSG00000055874	Foxi3	0.000116008
ENSMUSG00000030483	Cyp2b10	0.00011645
ENSMUSG00000020594	Pum2	0.000117561
ENSMUSG00000044359	P2ry4	0.000118101
ENSMUSG00000093674	Rpl41	0.000118142
ENSMUSG00000033405	Nudt15	0.000118475
ENSMUSG00000020122	Egfr	0.000118799
ENSMUSG00000034659	Tmem109	0.000118831
ENSMUSG00000030046	Bmp10	0.000119217
ENSMUSG00000020372	Rack1	0.000119438
ENSMUSG00000038366	Lasp1	0.000120094
ENSMUSG00000008668	Rps18	0.000121149
ENSMUSG00000070979	Actl7a	0.000121564
ENSMUSG00000022534	Mefv	0.000121623
ENSMUSG00000074365	Crxos	0.000121961
ENSMUSG00000060044	Tmem26	0.000122356
ENSMUSG00000031818	Cox4i1	0.000122958
ENSMUSG00000042808	Gpx2	0.000123303
ENSMUSG00000029752	Asns	0.000123347
ENSMUSG00000025812	Pard3	0.000123693
ENSMUSG00000031433	Rbm41	0.000123922
ENSMUSG00000041849	Card6	0.000124015
ENSMUSG00000054150	Syne3	0.000124064
ENSMUSG00000011658	Fuz	0.000124106
ENSMUSG00000036111	Lmo1	0.000124323
ENSMUSG00000010205	Raver1	0.0001249

## Sheet: Haystack_adv_DEGs_pvalue
ensembl_id	symbol	Haystack_adv_DEGs_pvalue
ENSMUSG00000097804	Gm16685	3.85998e-07
ENSMUSG00000080575	Mir1190	4.1268e-07
ENSMUSG00000070683	Lactbl1	7.60207e-07
ENSMUSG00000059883	Irak4	8.07555e-07
ENSMUSG00000057050	Olfr397	8.60893e-07
ENSMUSG00000074733	Zfp950	9.09838e-07
ENSMUSG00000022993	Tex49	9.3408e-07
ENSMUSG00000011118	Panx3	9.37573e-07
ENSMUSG00000025104	Hdgfl3	9.77016e-07
ENSMUSG00000037940	Inpp4b	9.97044e-07
ENSMUSG00000038696	Mapkap1	1.00344e-06
ENSMUSG00000022887	Masp1	1.13691e-06
ENSMUSG00000036622	Atp13a2	1.14069e-06
ENSMUSG00000030166	Rad52	1.16701e-06
ENSMUSG00000043066	Vmn1r66	1.2425e-06
ENSMUSG00000080936	Olfr337-ps1	1.24461e-06
ENSMUSG00000024600	Slc27a6	1.25218e-06
ENSMUSG00000010307	Tmem86a	1.45447e-06
ENSMUSG00000030201	Lrp6	1.45493e-06
ENSMUSG00000011658	Fuz	1.46063e-06
ENSMUSG00000048826	Dact2	1.46232e-06
ENSMUSG00000034472	Rasd2	1.55783e-06
ENSMUSG00000066892	Fbxl12	1.59072e-06
ENSMUSG00000030717	Nupr1	1.59795e-06
ENSMUSG00000026009	Icos	1.61966e-06
ENSMUSG00000046982	Tshz1	1.66126e-06
ENSMUSG00000094152	Slc6a16	1.71013e-06
ENSMUSG00000087030	Gm16143	1.72073e-06
ENSMUSG00000020923	Ubtf	1.73145e-06
ENSMUSG00000027751	Supt20	1.74796e-06
ENSMUSG00000085125	Gm16070	1.79801e-06
ENSMUSG00000024505	Dtwd2	1.81002e-06
ENSMUSG00000007038	Neu1	1.82404e-06
ENSMUSG00000081260	Gm13149	1.82715e-06
ENSMUSG00000044664	Prss42	1.83007e-06
ENSMUSG00000027164	Traf6	1.83432e-06
ENSMUSG00000027652	Ralgapb	1.8545e-06
ENSMUSG00000057229	Dmac2	1.85777e-06
ENSMUSG00000028228	Cpne3	1.88188e-06
ENSMUSG00000053693	Mast1	1.89343e-06
ENSMUSG00000017400	Stac2	1.9046e-06
ENSMUSG00000015942	Gtf2ird2	1.90778e-06
ENSMUSG00000049985	Ankrd55	1.91819e-06
ENSMUSG00000021716	Srek1ip1	1.9423e-06
ENSMUSG00000034902	Pip5k1c	1.9483e-06
ENSMUSG00000019278	Dpep1	1.95685e-06
ENSMUSG00000090125	Pou3f1	1.97352e-06
ENSMUSG00000086022	Rad51ap2	2.0083e-06
ENSMUSG00000049604	Hoxb13	2.03654e-06
ENSMUSG00000031616	Ednra	2.0696e-06
ENSMUSG00000059230	Defb4	2.09048e-06
ENSMUSG00000006675	P4htm	2.09418e-06
ENSMUSG00000029622	Arpc1b	2.10733e-06
ENSMUSG00000027763	Mbnl1	2.1273e-06
ENSMUSG00000021749	Fam3d	2.13221e-06
ENSMUSG00000018412	Kansl1	2.13655e-06
ENSMUSG00000021223	Papln	2.14663e-06
ENSMUSG00000061028	Clasrp	2.187e-06
ENSMUSG00000100334	C230024C17Rik	2.20632e-06
ENSMUSG00000080798	Gm5135	2.22755e-06
ENSMUSG00000040963	Asgr2	2.31797e-06
ENSMUSG00000024774	Ankrd22	2.3738e-06
ENSMUSG00000020838	Slc6a4	2.37641e-06
ENSMUSG00000021239	Vsx2	2.44145e-06
ENSMUSG00000034254	Agpat1	2.47571e-06
ENSMUSG00000022243	Slc45a2	2.48881e-06
ENSMUSG00000000216	Scnn1g	2.54894e-06
ENSMUSG00000004709	Cd244a	2.55071e-06
ENSMUSG00000026357	Rgs18	2.55924e-06
ENSMUSG00000077291	Gm24124	2.55992e-06
ENSMUSG00000024851	Pitpnm1	2.58233e-06
ENSMUSG00000050296	Abca12	2.58331e-06
ENSMUSG00000030067	Foxp1	2.60693e-06
ENSMUSG00000053399	Adamts18	2.62942e-06
ENSMUSG00000028713	Cyp4b1	2.6585e-06
ENSMUSG00000025371	Chmp6	2.67767e-06
ENSMUSG00000028423	Nfx1	2.68613e-06
ENSMUSG00000084325	Gm15550	2.69953e-06
ENSMUSG00000041460	Cacna2d4	2.71571e-06
ENSMUSG00000059273	Zc3h4	2.71609e-06
ENSMUSG00000033871	Ppargc1b	2.72442e-06
ENSMUSG00000074182	Znhit6	2.73364e-06
ENSMUSG00000009350	Mpo	2.76739e-06
ENSMUSG00000032380	Dapk2	2.7828e-06
ENSMUSG00000053168	9030619P08Rik	2.78542e-06
ENSMUSG00000025473	Adam8	2.81539e-06
ENSMUSG00000041147	Brca2	2.84456e-06
ENSMUSG00000065747	Gm25006	2.86092e-06
ENSMUSG00000020034	Tcp11l2	2.86901e-06
ENSMUSG00000087333	Gm13652	2.89471e-06
ENSMUSG00000057914	Cacnb2	2.93276e-06
ENSMUSG00000023999	Kif6	2.93916e-06
ENSMUSG00000099158	Mir6368	2.96197e-06
ENSMUSG00000037341	Slc9a7	3.00985e-06
ENSMUSG00000040732	Erg	3.02801e-06
ENSMUSG00000028300	C9orf72	3.04976e-06
ENSMUSG00000109521	Olfr1285	3.10887e-06
ENSMUSG00000072294	Klf12	3.13667e-06
ENSMUSG00000040249	Lrp1	3.16114e-06
ENSMUSG00000040298	Btbd16	3.17377e-06
ENSMUSG00000034040	Galnt17	3.17544e-06
ENSMUSG00000049491	Slc36a3	3.17884e-06
ENSMUSG00000047419	Cmya5	3.19658e-06
ENSMUSG00000091034	Gm17660	3.19877e-06
ENSMUSG00000043073	Usp17le	3.21651e-06
ENSMUSG00000092083	Kcnb2	3.23128e-06
ENSMUSG00000036698	Ago2	3.23727e-06
ENSMUSG00000064215	Ifi27	3.24713e-06
ENSMUSG00000060534	Dcc	3.25515e-06
ENSMUSG00000042816	Gpr151	3.25942e-06
ENSMUSG00000002365	Snx9	3.28685e-06
ENSMUSG00000004110	Cacna1e	3.30435e-06
ENSMUSG00000052889	Prkcb	3.33511e-06
ENSMUSG00000042010	Acacb	3.33874e-06
ENSMUSG00000044624	Gm4922	3.38993e-06
ENSMUSG00000075070	4932412D23Rik	3.47493e-06
ENSMUSG00000055045	Gm11190	3.48777e-06
ENSMUSG00000034449	Dhrs11	3.56476e-06
ENSMUSG00000038768	9130409I23Rik	3.59063e-06
ENSMUSG00000059562	Ccdc154	3.5938e-06
ENSMUSG00000044288	Cnr1	3.59432e-06
ENSMUSG00000009487	Otog	3.60846e-06
ENSMUSG00000037990	Sh3rf3	3.62581e-06
ENSMUSG00000095079	Igha	3.62755e-06
ENSMUSG00000044734	Serpinb1a	3.73361e-06
ENSMUSG00000021913	Ogdhl	3.78621e-06
ENSMUSG00000074913	Gm815	3.82359e-06
ENSMUSG00000085427	6430710C18Rik	3.86112e-06
ENSMUSG00000090137	Uba52	3.89592e-06
ENSMUSG00000049939	Lrrc4	3.93296e-06
ENSMUSG00000031085	Acte1	3.9739e-06
ENSMUSG00000062296	Trank1	4.01216e-06
ENSMUSG00000099008	Gm17976	4.01762e-06
ENSMUSG00000099994	1700024B18Rik	4.04128e-06
ENSMUSG00000028634	Hivep3	4.04971e-06
ENSMUSG00000096393	Fam240a	4.06862e-06
ENSMUSG00000034751	Mast4	4.0793e-06
ENSMUSG00000020876	Snx11	4.0808e-06
ENSMUSG00000027420	Bfsp1	4.11688e-06
ENSMUSG00000025557	Slc15a1	4.18878e-06
ENSMUSG00000108848	4933430N04Rik	4.2068e-06
ENSMUSG00000026432	Avpr1b	4.21601e-06
ENSMUSG00000015437	Gzmb	4.30812e-06
ENSMUSG00000013483	Card14	4.30933e-06
ENSMUSG00000032485	Scap	4.30949e-06
ENSMUSG00000050190	Adam34l	4.31373e-06
ENSMUSG00000044365	Cxxc4	4.38122e-06
ENSMUSG00000031849	Comp	4.4723e-06
ENSMUSG00000062151	Unc13c	4.47963e-06
ENSMUSG00000058152	Chsy3	4.48992e-06
ENSMUSG00000051136	Ghsr	4.49657e-06
ENSMUSG00000051758	4930544M13Rik	4.49953e-06
ENSMUSG00000053146	Olfr352	4.56653e-06
ENSMUSG00000100121	1700025N23Rik	4.57012e-06
ENSMUSG00000098952	Mir6405	4.64781e-06
ENSMUSG00000068373	D430041D05Rik	4.67963e-06
ENSMUSG00000030945	Acsm2	4.69002e-06
ENSMUSG00000014039	Prdm15	4.70468e-06
ENSMUSG00000026718	Stam	4.71354e-06
ENSMUSG00000101268	2010310C07Rik	4.72525e-06
ENSMUSG00000029027	Dffb	4.72822e-06
ENSMUSG00000027962	Vcam1	4.7394e-06
ENSMUSG00000093805	Gal3st2b	4.76434e-06
ENSMUSG00000033595	Lgi3	4.81379e-06
ENSMUSG00000042564	Fam227a	4.8177e-06
ENSMUSG00000078577	Tmco2	4.93495e-06
ENSMUSG00000016028	Celsr1	4.97842e-06
ENSMUSG00000019890	Nts	5.00312e-06
ENSMUSG00000035355	Kcnh4	5.00525e-06
ENSMUSG00000028236	Sdr16c5	5.01939e-06
ENSMUSG00000096956	Snhg18	5.02994e-06
ENSMUSG00000021730	Hcn1	5.05545e-06
ENSMUSG00000061410	Zcchc14	5.13996e-06
ENSMUSG00000046610	Oacyl	5.1566e-06
ENSMUSG00000029179	Zcchc4	5.16435e-06
ENSMUSG00000024381	Bin1	5.19336e-06
ENSMUSG00000020386	Sar1b	5.20204e-06
ENSMUSG00000053441	Adamts19	5.23371e-06
ENSMUSG00000079363	Gbp4	5.31435e-06
ENSMUSG00000105180	Gm4863	5.45816e-06
ENSMUSG00000030556	Lrrc28	5.54784e-06
ENSMUSG00000038295	Atg9b	5.55654e-06
ENSMUSG00000037143	Cfap61	5.56597e-06
ENSMUSG00000053420	Gm4792	5.58311e-06
ENSMUSG00000040725	Hnrnpul1	5.59283e-06
ENSMUSG00000074570	Cass4	5.59914e-06
ENSMUSG00000105668	Igkv8-22	5.64512e-06
ENSMUSG00000006215	Zbtb17	5.65593e-06
ENSMUSG00000030049	Gkn2	5.70924e-06
ENSMUSG00000027435	Cd93	5.71892e-06
ENSMUSG00000019865	Nmbr	5.7482e-06
ENSMUSG00000020096	Tbata	5.77826e-06
ENSMUSG00000057836	Xlr3a	5.8035e-06
ENSMUSG00000093472	4930438E09Rik	5.80666e-06
ENSMUSG00000044265	Olfm5	5.82977e-06
ENSMUSG00000037138	Aff3	5.84289e-06
ENSMUSG00000025880	Smad7	5.87801e-06
ENSMUSG00000052821	Cysltr1	5.87869e-06
ENSMUSG00000045174	Amer3	5.89016e-06
ENSMUSG00000037058	Paip2	5.91775e-06
ENSMUSG00000097247	1500012K07Rik	5.96382e-06
ENSMUSG00000054708	Ankrd24	5.96464e-06
ENSMUSG00000018168	Ikzf3	5.97649e-06
ENSMUSG00000081633	Gm8522	5.979e-06
ENSMUSG00000065979	Cpped1	6.01328e-06
ENSMUSG00000101605	Ace3	6.05896e-06
ENSMUSG00000081245	Gm6587	6.08141e-06
ENSMUSG00000051786	Tubgcp6	6.09269e-06
ENSMUSG00000027386	Fbln7	6.10995e-06
ENSMUSG00000034488	Edil3	6.12918e-06
ENSMUSG00000032593	Amigo3	6.16268e-06
ENSMUSG00000048899	Rimkla	6.20381e-06
ENSMUSG00000026114	Cnga3	6.20493e-06
ENSMUSG00000038122	Tbc1d32	6.20607e-06
ENSMUSG00000106253	Mir468	6.29948e-06
ENSMUSG00000059493	Nhs	6.3214e-06
ENSMUSG00000042734	Ttc9	6.3296e-06
ENSMUSG00000031303	Map3k15	6.39031e-06
ENSMUSG00000097023	Mir9-3hg	6.40285e-06
ENSMUSG00000057400	Ces1c	6.41042e-06
ENSMUSG00000030075	Cntn3	6.42645e-06
ENSMUSG00000059854	Hydin	6.47824e-06
ENSMUSG00000033222	Ttf2	6.52991e-06
ENSMUSG00000101537	Gm29571	6.59053e-06
ENSMUSG00000030823	9130019O22Rik	6.59956e-06
ENSMUSG00000092271	Vmn1r-ps46	6.6042e-06
ENSMUSG00000001988	Npas1	6.646e-06
ENSMUSG00000058173	Smco4	6.65559e-06
ENSMUSG00000022237	Ankrd33b	6.70857e-06
ENSMUSG00000020847	Rph3al	6.76657e-06
ENSMUSG00000004849	Ap1s1	6.91428e-06
ENSMUSG00000045613	Chrm2	6.9942e-06
ENSMUSG00000031093	Dock11	7.00912e-06
ENSMUSG00000038296	Galnt18	7.05241e-06
ENSMUSG00000031853	Map3k21	7.20491e-06
ENSMUSG00000044286	Olfr221	7.23028e-06
ENSMUSG00000063900	Adam26b	7.24118e-06
ENSMUSG00000032911	Cspg4	7.28743e-06
ENSMUSG00000032735	Ablim3	7.33181e-06
ENSMUSG00000027367	Stard7	7.34607e-06
ENSMUSG00000040569	Slc26a7	7.46261e-06
ENSMUSG00000048154	Kmt2d	7.48716e-06
ENSMUSG00000087137	4930509K18Rik	7.61064e-06
ENSMUSG00000022617	Chkb	7.64035e-06
ENSMUSG00000029020	Mfn2	7.66734e-06
ENSMUSG00000085584	Rtl9	7.68892e-06
ENSMUSG00000019055	Plod1	7.69401e-06
ENSMUSG00000038146	Notch3	7.69589e-06
ENSMUSG00000069818	Olfr390	7.74781e-06
ENSMUSG00000025500	Lmntd2	7.79828e-06
ENSMUSG00000022454	Nell2	7.81166e-06
ENSMUSG00000034714	Ttyh2	7.84137e-06
ENSMUSG00000025203	Scd2	7.87342e-06
ENSMUSG00000041552	Ptchd1	7.87616e-06
ENSMUSG00000037432	Fer1l5	7.93027e-06
ENSMUSG00000098087	Gm17750	7.95834e-06
ENSMUSG00000037071	Scd1	8.0334e-06
ENSMUSG00000049517	Rps23	8.09078e-06
ENSMUSG00000026387	Sctr	8.10584e-06
ENSMUSG00000058975	Kcnc1	8.1249e-06
ENSMUSG00000042743	Sgtb	8.2262e-06
ENSMUSG00000031493	Ggn	8.24279e-06
ENSMUSG00000057378	Ryr3	8.27404e-06
ENSMUSG00000030551	Nr2f2	8.27414e-06
ENSMUSG00000025288	4933436I01Rik	8.2842e-06
ENSMUSG00000074252	Gm10654	8.31486e-06
ENSMUSG00000051682	Treml4	8.31811e-06
ENSMUSG00000042678	Myo15	8.32004e-06
ENSMUSG00000026796	Niban2	8.33454e-06
ENSMUSG00000042788	Fam166b	8.35827e-06
ENSMUSG00000031453	Rasa3	8.40737e-06
ENSMUSG00000062064	Slc2a7	8.43283e-06
ENSMUSG00000071540	3425401B19Rik	8.53247e-06
ENSMUSG00000027341	Tmem230	8.55143e-06
ENSMUSG00000082708	Gm15172	8.63724e-06
ENSMUSG00000032517	Mobp	8.64156e-06
ENSMUSG00000062327	T	8.82564e-06
ENSMUSG00000092998	Mir5099	8.91376e-06
ENSMUSG00000071176	Arhgef10	8.93023e-06
ENSMUSG00000085820	4933406K04Rik	8.94299e-06
ENSMUSG00000085589	A430078I02Rik	8.97476e-06
ENSMUSG00000102648	Gm38022	9.09613e-06
ENSMUSG00000097182	A830009L08Rik	9.21407e-06
ENSMUSG00000042179	Pnliprp1	9.26226e-06
ENSMUSG00000025964	Adam23	9.27615e-06
ENSMUSG00000027610	Gss	9.28389e-06
ENSMUSG00000030046	Bmp10	9.32778e-06
ENSMUSG00000035279	Ssc5d	9.35437e-06
ENSMUSG00000038838	Vars2	9.36602e-06
ENSMUSG00000065440	Mirlet7g	9.39625e-06
ENSMUSG00000107532	Gm35931	9.40191e-06
ENSMUSG00000050424	Pnma5	9.4148e-06
ENSMUSG00000028370	Pappa	9.48693e-06
ENSMUSG00000053395	Cacng8	9.52981e-06
ENSMUSG00000030483	Cyp2b10	9.53337e-06
ENSMUSG00000068758	Il3ra	9.53651e-06
ENSMUSG00000058740	Kcnt1	9.6107e-06
ENSMUSG00000047242	Taf9b	9.6826e-06
ENSMUSG00000031227	Magee1	9.69671e-06
ENSMUSG00000045795	Whamm	9.76121e-06
ENSMUSG00000051917	Tas2r144	9.78056e-06
ENSMUSG00000025246	Tbl1x	9.82509e-06
ENSMUSG00000034793	G6pc3	9.87526e-06
ENSMUSG00000054381	Zfp747	9.88847e-06
ENSMUSG00000038602	Slc35f1	1.01066e-05
ENSMUSG00000038201	Kcna7	1.01318e-05
ENSMUSG00000001911	Nfix	1.01764e-05
ENSMUSG00000040936	Ulk4	1.01864e-05
ENSMUSG00000030722	Nfatc2ip	1.02198e-05
ENSMUSG00000090122	Kcne1l	1.02638e-05
ENSMUSG00000091586	Cyp4f17	1.02718e-05
ENSMUSG00000030108	Slc6a13	1.04206e-05
ENSMUSG00000030747	Dgat2	1.04507e-05
ENSMUSG00000099207	Gm10637	1.05131e-05
ENSMUSG00000024107	Lhcgr	1.05387e-05
ENSMUSG00000005864	Cnga2	1.0549e-05
ENSMUSG00000022263	Trio	1.05602e-05
ENSMUSG00000070034	Sp110	1.06368e-05
ENSMUSG00000015467	Egfl8	1.07752e-05
ENSMUSG00000044244	Il20rb	1.0801e-05
ENSMUSG00000019256	Ahr	1.08396e-05
ENSMUSG00000090063	Dlx6os1	1.08533e-05
ENSMUSG00000031385	Plxnb3	1.10056e-05
ENSMUSG00000075023	Accsl	1.10301e-05
ENSMUSG00000060044	Tmem26	1.11332e-05
ENSMUSG00000050315	Synpo2	1.12619e-05
ENSMUSG00000081814	Gm14695	1.12762e-05
ENSMUSG00000035203	Epn1	1.13909e-05
ENSMUSG00000108921	Gm4083	1.13995e-05
ENSMUSG00000020270	Smim23	1.14045e-05
ENSMUSG00000039115	Itga9	1.14519e-05
ENSMUSG00000055874	Foxi3	1.14718e-05
ENSMUSG00000083972	Gm14802	1.15588e-05
ENSMUSG00000016239	Lonrf3	1.18124e-05
ENSMUSG00000068615	Gjd2	1.18227e-05
ENSMUSG00000085795	Zfp703	1.18362e-05
ENSMUSG00000021096	Ppm1a	1.19078e-05
ENSMUSG00000020123	Avpr1a	1.19624e-05
ENSMUSG00000029319	Coq2	1.20689e-05
ENSMUSG00000036972	Zic4	1.20878e-05
ENSMUSG00000057286	St6galnac2	1.21032e-05
ENSMUSG00000084172	Gm16420	1.21063e-05
ENSMUSG00000000317	Bcl6b	1.21275e-05
ENSMUSG00000054843	Atrnl1	1.22362e-05
ENSMUSG00000061601	Pclo	1.22827e-05
ENSMUSG00000086254	3100003L05Rik	1.23475e-05
ENSMUSG00000049775	Tmsb4x	1.23478e-05
ENSMUSG00000026866	Kynu	1.23821e-05
ENSMUSG00000047959	Kcna3	1.24018e-05
ENSMUSG00000024942	Capn1	1.24983e-05
ENSMUSG00000070720	Tmem200b	1.25344e-05
ENSMUSG00000050677	Ccdc96	1.26334e-05
ENSMUSG00000020594	Pum2	1.27067e-05
ENSMUSG00000106084	Gm18163	1.27836e-05
ENSMUSG00000098627	4930524O08Rik	1.28072e-05
ENSMUSG00000043383	Olfr1342	1.28433e-05
ENSMUSG00000078504	Aadacl4fm5	1.29966e-05
ENSMUSG00000106470	Mir7055	1.30556e-05
ENSMUSG00000039678	Tbc1d13	1.31203e-05
ENSMUSG00000043439	Epop	1.32056e-05
ENSMUSG00000020949	Fkbp3	1.32546e-05
ENSMUSG00000048827	Pkd1l3	1.33002e-05
ENSMUSG00000057963	Itpk1	1.33757e-05
ENSMUSG00000044308	Ubr3	1.34372e-05
ENSMUSG00000029123	Stk32b	1.34867e-05
ENSMUSG00000100738	2010106C02Rik	1.35334e-05
ENSMUSG00000030000	Add2	1.3561e-05
ENSMUSG00000049799	Lrrc19	1.36892e-05
ENSMUSG00000042642	Flad1	1.37655e-05
ENSMUSG00000051276	Actrt2	1.3778e-05
ENSMUSG00000025197	Cyp2c23	1.4268e-05
ENSMUSG00000006134	Crkl	1.43687e-05
ENSMUSG00000018796	Acsl1	1.447e-05
ENSMUSG00000018341	Il12rb2	1.45942e-05
ENSMUSG00000031393	Mecp2	1.47114e-05
ENSMUSG00000087466	A330041J22Rik	1.47147e-05
ENSMUSG00000040364	Sec1	1.47917e-05
ENSMUSG00000032523	Hhatl	1.48553e-05
ENSMUSG00000021819	Zswim8	1.48591e-05
ENSMUSG00000098947	V1rg10	1.48656e-05
ENSMUSG00000025812	Pard3	1.4976e-05
ENSMUSG00000040061	Plcb2	1.50495e-05
ENSMUSG00000036872	Abcc12	1.50726e-05
ENSMUSG00000057110	Cntrl	1.50881e-05
ENSMUSG00000059246	Foxb1	1.5432e-05
ENSMUSG00000026017	Carf	1.54817e-05
ENSMUSG00000092134	Gm17089	1.55212e-05
ENSMUSG00000043531	Sorcs1	1.55935e-05
ENSMUSG00000064065	Ipcef1	1.56112e-05
ENSMUSG00000086361	Gm6569	1.60356e-05
ENSMUSG00000026303	Mlph	1.60545e-05
ENSMUSG00000096010	H4f16	1.61224e-05
ENSMUSG00000040724	Kcna2	1.61404e-05
ENSMUSG00000090231	Cfb	1.63479e-05
ENSMUSG00000055407	Map6	1.63502e-05
ENSMUSG00000089679	Gm16299	1.64619e-05
ENSMUSG00000036111	Lmo1	1.6506e-05
ENSMUSG00000036395	Glb1l2	1.65384e-05
ENSMUSG00000021313	Ryr2	1.65466e-05
ENSMUSG00000034755	Pcdh11x	1.65782e-05
ENSMUSG00000071669	Snx29	1.65996e-05
ENSMUSG00000025787	Tgm4	1.66841e-05
ENSMUSG00000032110	Acrv1	1.67925e-05
ENSMUSG00000069296	Vmn1r195	1.69626e-05
ENSMUSG00000034226	Rhov	1.70394e-05
ENSMUSG00000037408	Cnnm4	1.7043e-05
ENSMUSG00000021255	Esrrb	1.70462e-05
ENSMUSG00000043931	Gimap7	1.70774e-05
ENSMUSG00000041718	Alg13	1.71024e-05
ENSMUSG00000077176	Gm25759	1.71656e-05
ENSMUSG00000031139	Mcf2	1.71846e-05
ENSMUSG00000042606	Hirip3	1.72131e-05
ENSMUSG00000021719	Rgs7bp	1.72338e-05
ENSMUSG00000071553	Cpa2	1.72369e-05
ENSMUSG00000082684	Gm12774	1.76386e-05
ENSMUSG00000040111	Gramd1b	1.7713e-05
ENSMUSG00000035891	Cerk	1.77193e-05
ENSMUSG00000062382	Ftl1-ps2	1.82017e-05
ENSMUSG00000098177	Gm4823	1.8205e-05
ENSMUSG00000044359	P2ry4	1.82572e-05
ENSMUSG00000079243	Xirp1	1.85002e-05
ENSMUSG00000029811	Aoc1	1.86653e-05
ENSMUSG00000061524	Zic2	1.87135e-05
ENSMUSG00000050963	Kcns2	1.88804e-05
ENSMUSG00000054150	Syne3	1.89218e-05
ENSMUSG00000078598	Skint5	1.90064e-05
ENSMUSG00000108759	Klk1b18-ps	1.91434e-05
ENSMUSG00000086056	Gm4846	1.92889e-05
ENSMUSG00000030847	Bag3	1.95331e-05
ENSMUSG00000037738	Nek5	1.95537e-05
ENSMUSG00000069378	Prdm6	1.97063e-05
ENSMUSG00000095105	Edaradd	1.97628e-05
ENSMUSG00000028018	Gstcd	1.97794e-05
ENSMUSG00000039713	Plekhg5	1.98218e-05
ENSMUSG00000098731	Mir7027	1.98571e-05
ENSMUSG00000040797	Iqsec3	1.98886e-05
ENSMUSG00000070939	Tgfbrap1	1.99043e-05
ENSMUSG00000020312	Shc2	2.01176e-05
ENSMUSG00000092171	4833427F10Rik	2.01446e-05
ENSMUSG00000070979	Actl7a	2.03546e-05
ENSMUSG00000037563	Rps16	2.04647e-05
ENSMUSG00000062519	Zfp398	2.05013e-05
ENSMUSG00000000889	Dbh	2.0552e-05
ENSMUSG00000022436	Sh3bp1	2.05673e-05
ENSMUSG00000032602	Slc25a20	2.05691e-05
ENSMUSG00000086624	Gm16130	2.07264e-05
ENSMUSG00000029711	Epo	2.07647e-05
ENSMUSG00000074582	Arfgef2	2.08411e-05
ENSMUSG00000090206	Tepp	2.08524e-05
ENSMUSG00000082644	Mup-ps19	2.09003e-05
ENSMUSG00000008435	Rdh13	2.12708e-05
ENSMUSG00000043468	Adam30	2.12742e-05
ENSMUSG00000026395	Ptprc	2.13951e-05
ENSMUSG00000071847	Apcdd1	2.14156e-05
ENSMUSG00000048013	Krt35	2.16415e-05
ENSMUSG00000030373	Psg28	2.16421e-05
ENSMUSG00000098033	Gm9381	2.17137e-05
ENSMUSG00000051331	Cacna1c	2.18305e-05
ENSMUSG00000062762	Ei24	2.1903e-05
ENSMUSG00000024987	Cyp26a1	2.2074e-05
ENSMUSG00000022180	Slc7a8	2.22389e-05
ENSMUSG00000002668	Dennd1c	2.22809e-05
ENSMUSG00000029095	Ablim2	2.23688e-05
ENSMUSG00000042826	Fgf11	2.2425e-05
ENSMUSG00000048402	Gli2	2.24578e-05
ENSMUSG00000042724	Map3k9	2.2476e-05
ENSMUSG00000037965	Zc3h7a	2.25081e-05
ENSMUSG00000033615	Cplx1	2.28054e-05
ENSMUSG00000021959	Lats2	2.28301e-05
ENSMUSG00000029468	P2rx7	2.28748e-05
ENSMUSG00000024787	Snx15	2.29384e-05
ENSMUSG00000047197	Gjd3	2.33953e-05
ENSMUSG00000026721	Rabgap1l	2.3467e-05
ENSMUSG00000086858	Trav20	2.34793e-05
ENSMUSG00000032098	Treh	2.35213e-05
ENSMUSG00000052861	Dnah6	2.35512e-05
ENSMUSG00000027204	Fbn1	2.3562e-05
ENSMUSG00000069223	4930451E10Rik	2.36294e-05
ENSMUSG00000045983	Eif4g1	2.37183e-05
ENSMUSG00000046574	Prr12	2.37209e-05
ENSMUSG00000041849	Card6	2.37256e-05
ENSMUSG00000085079	Khdc1b	2.3731e-05
ENSMUSG00000023391	Dlx2	2.37448e-05
ENSMUSG00000014850	Msh3	2.38754e-05
ENSMUSG00000050910	Cdr2l	2.39792e-05
ENSMUSG00000039904	Gpr37	2.39917e-05
ENSMUSG00000019464	Ptger1	2.42395e-05
ENSMUSG00000022388	Ttll8	2.43877e-05
ENSMUSG00000059751	Rps3a3	2.44205e-05
ENSMUSG00000019906	Lin7a	2.4482e-05
ENSMUSG00000087013	2610027K06Rik	2.44947e-05
ENSMUSG00000073045	Gm5570	2.45578e-05
ENSMUSG00000033214	Slitrk5	2.45943e-05
ENSMUSG00000030752	Kdm8	2.4602e-05
ENSMUSG00000003309	Ap1m2	2.47959e-05
ENSMUSG00000043496	Tril	2.48132e-05
ENSMUSG00000067704	Wfdc13	2.48553e-05
ENSMUSG00000046318	Ccbe1	2.48584e-05
ENSMUSG00000001227	Sema6b	2.48681e-05
ENSMUSG00000073568	Arl14epl	2.4949e-05

## Sheet: Haystack_tsne_DEGs_pvalue
ensembl_id	symbol	Haystack_tsne_DEGs_pvalue
ENSMUSG00000040537	Adam22	2.15769e-06
ENSMUSG00000080575	Mir1190	2.36976e-06
ENSMUSG00000025104	Hdgfl3	2.38007e-06
ENSMUSG00000011118	Panx3	2.3828e-06
ENSMUSG00000028300	C9orf72	2.3868e-06
ENSMUSG00000031616	Ednra	2.38725e-06
ENSMUSG00000027386	Fbln7	2.41435e-06
ENSMUSG00000028423	Nfx1	2.41639e-06
ENSMUSG00000029622	Arpc1b	2.42059e-06
ENSMUSG00000030049	Gkn2	2.42303e-06
ENSMUSG00000026357	Rgs18	2.42629e-06
ENSMUSG00000030067	Foxp1	2.4284e-06
ENSMUSG00000020838	Slc6a4	2.42904e-06
ENSMUSG00000022887	Masp1	2.43026e-06
ENSMUSG00000099994	1700024B18Rik	2.43183e-06
ENSMUSG00000027751	Supt20	2.43364e-06
ENSMUSG00000025371	Chmp6	2.43402e-06
ENSMUSG00000081633	Gm8522	2.4344e-06
ENSMUSG00000041460	Cacna2d4	2.4345e-06
ENSMUSG00000037940	Inpp4b	2.43742e-06
ENSMUSG00000024600	Slc27a6	2.43752e-06
ENSMUSG00000037341	Slc9a7	2.4378e-06
ENSMUSG00000022243	Slc45a2	2.44102e-06
ENSMUSG00000059273	Zc3h4	2.44167e-06
ENSMUSG00000061410	Zcchc14	2.44278e-06
ENSMUSG00000090125	Pou3f1	2.44336e-06
ENSMUSG00000001988	Npas1	2.44385e-06
ENSMUSG00000004709	Cd244a	2.44415e-06
ENSMUSG00000044288	Cnr1	2.44526e-06
ENSMUSG00000059883	Irak4	2.44653e-06
ENSMUSG00000080798	Gm5135	2.44977e-06
ENSMUSG00000080936	Olfr337-ps1	2.45328e-06
ENSMUSG00000091034	Gm17660	2.45401e-06
ENSMUSG00000038696	Mapkap1	2.45433e-06
ENSMUSG00000074733	Zfp950	2.45487e-06
ENSMUSG00000051136	Ghsr	2.45643e-06
ENSMUSG00000086022	Rad51ap2	2.45678e-06
ENSMUSG00000050296	Abca12	2.45896e-06
ENSMUSG00000027652	Ralgapb	2.45981e-06
ENSMUSG00000021730	Hcn1	2.45988e-06
ENSMUSG00000057050	Olfr397	2.46063e-06
ENSMUSG00000059562	Ccdc154	2.46315e-06
ENSMUSG00000047419	Cmya5	2.46657e-06
ENSMUSG00000040725	Hnrnpul1	2.46678e-06
ENSMUSG00000099158	Mir6368	2.46747e-06
ENSMUSG00000053146	Olfr352	2.46909e-06
ENSMUSG00000049491	Slc36a3	2.47276e-06
ENSMUSG00000053168	9030619P08Rik	2.4748e-06
ENSMUSG00000095079	Igha	2.47493e-06
ENSMUSG00000028634	Hivep3	2.47588e-06
ENSMUSG00000048826	Dact2	2.47665e-06
ENSMUSG00000081260	Gm13149	2.47791e-06
ENSMUSG00000021223	Papln	2.47802e-06
ENSMUSG00000090137	Uba52	2.47888e-06
ENSMUSG00000096393	Fam240a	2.48032e-06
ENSMUSG00000096956	Snhg18	2.48041e-06
ENSMUSG00000021749	Fam3d	2.48093e-06
ENSMUSG00000053399	Adamts18	2.48173e-06
ENSMUSG00000066892	Fbxl12	2.4824e-06
ENSMUSG00000064215	Ifi27	2.4841e-06
ENSMUSG00000018412	Kansl1	2.48427e-06
ENSMUSG00000026009	Icos	2.48447e-06
ENSMUSG00000044365	Cxxc4	2.48575e-06
ENSMUSG00000021716	Srek1ip1	2.4862e-06
ENSMUSG00000042678	Myo15	2.48682e-06
ENSMUSG00000013483	Card14	2.48716e-06
ENSMUSG00000097023	Mir9-3hg	2.48771e-06
ENSMUSG00000049939	Lrrc4	2.48875e-06
ENSMUSG00000093805	Gal3st2b	2.48883e-06
ENSMUSG00000101537	Gm29571	2.48907e-06
ENSMUSG00000031849	Comp	2.48916e-06
ENSMUSG00000053693	Mast1	2.48926e-06
ENSMUSG00000040732	Erg	2.48937e-06
ENSMUSG00000018168	Ikzf3	2.48982e-06
ENSMUSG00000030201	Lrp6	2.49011e-06
ENSMUSG00000034449	Dhrs11	2.49049e-06
ENSMUSG00000085125	Gm16070	2.49062e-06
ENSMUSG00000030166	Rad52	2.49077e-06
ENSMUSG00000028236	Sdr16c5	2.49081e-06
ENSMUSG00000048899	Rimkla	2.49208e-06
ENSMUSG00000059230	Defb4	2.49271e-06
ENSMUSG00000028228	Cpne3	2.49289e-06
ENSMUSG00000020270	Smim23	2.49369e-06
ENSMUSG00000042788	Fam166b	2.49527e-06
ENSMUSG00000057914	Cacnb2	2.49546e-06
ENSMUSG00000097804	Gm16685	2.49719e-06
ENSMUSG00000050190	Adam34l	2.49758e-06
ENSMUSG00000034254	Agpat1	2.49907e-06
ENSMUSG00000028713	Cyp4b1	2.50017e-06
ENSMUSG00000024505	Dtwd2	2.50027e-06
ENSMUSG00000053420	Gm4792	2.50061e-06
ENSMUSG00000052889	Prkcb	2.50287e-06
ENSMUSG00000060534	Dcc	2.50376e-06
ENSMUSG00000062296	Trank1	2.50573e-06
ENSMUSG00000029179	Zcchc4	2.77982e-06
ENSMUSG00000026718	Stam	2.89043e-06
ENSMUSG00000020034	Tcp11l2	2.90656e-06
ENSMUSG00000074182	Znhit6	2.91766e-06
ENSMUSG00000004849	Ap1s1	2.94632e-06
ENSMUSG00000006675	P4htm	2.95254e-06
ENSMUSG00000024851	Pitpnm1	2.95455e-06
ENSMUSG00000074570	Cass4	2.95536e-06
ENSMUSG00000032911	Cspg4	2.95623e-06
ENSMUSG00000033222	Ttf2	2.96321e-06
ENSMUSG00000025473	Adam8	2.96571e-06
ENSMUSG00000010307	Tmem86a	2.96936e-06
ENSMUSG00000075070	4932412D23Rik	2.96998e-06
ENSMUSG00000035279	Ssc5d	2.98024e-06
ENSMUSG00000058173	Smco4	2.98592e-06
ENSMUSG00000074913	Gm815	2.99084e-06
ENSMUSG00000042564	Fam227a	2.99814e-06
ENSMUSG00000020847	Rph3al	3.00384e-06
ENSMUSG00000034040	Galnt17	3.01214e-06
ENSMUSG00000043383	Olfr1342	3.01647e-06
ENSMUSG00000078577	Tmco2	3.02845e-06
ENSMUSG00000030722	Nfatc2ip	3.03017e-06
ENSMUSG00000098952	Mir6405	3.06909e-06
ENSMUSG00000033871	Ppargc1b	3.07328e-06
ENSMUSG00000023999	Kif6	3.10496e-06
ENSMUSG00000017400	Stac2	3.14801e-06
ENSMUSG00000036622	Atp13a2	3.15455e-06
ENSMUSG00000027164	Traf6	3.15901e-06
ENSMUSG00000007038	Neu1	3.15939e-06
ENSMUSG00000042816	Gpr151	3.18703e-06
ENSMUSG00000024774	Ankrd22	3.20236e-06
ENSMUSG00000049604	Hoxb13	3.21412e-06
ENSMUSG00000065747	Gm25006	3.22296e-06
ENSMUSG00000037143	Cfap61	3.22477e-06
ENSMUSG00000034902	Pip5k1c	3.22544e-06
ENSMUSG00000034472	Rasd2	3.22565e-06
ENSMUSG00000044265	Olfm5	3.2375e-06
ENSMUSG00000032380	Dapk2	3.2582e-06
ENSMUSG00000093472	4930438E09Rik	3.2599e-06
ENSMUSG00000040298	Btbd16	3.26243e-06
ENSMUSG00000022237	Ankrd33b	3.26615e-06
ENSMUSG00000044624	Gm4922	3.26812e-06
ENSMUSG00000031303	Map3k15	3.27964e-06
ENSMUSG00000037408	Cnnm4	3.28133e-06
ENSMUSG00000025203	Scd2	3.28597e-06
ENSMUSG00000038296	Galnt18	3.28985e-06
ENSMUSG00000087030	Gm16143	3.29647e-06
ENSMUSG00000085427	6430710C18Rik	3.30264e-06
ENSMUSG00000070683	Lactbl1	3.3101e-06
ENSMUSG00000046610	Oacyl	3.32827e-06
ENSMUSG00000049985	Ankrd55	3.32915e-06
ENSMUSG00000051758	4930544M13Rik	3.36345e-06
ENSMUSG00000053395	Cacng8	3.39403e-06
ENSMUSG00000019890	Nts	3.40577e-06
ENSMUSG00000020949	Fkbp3	3.41118e-06
ENSMUSG00000030556	Lrrc28	3.4136e-06
ENSMUSG00000086254	3100003L05Rik	3.41749e-06
ENSMUSG00000019865	Nmbr	3.43142e-06
ENSMUSG00000091586	Cyp4f17	3.44245e-06
ENSMUSG00000026432	Avpr1b	3.44281e-06
ENSMUSG00000026866	Kynu	3.44333e-06
ENSMUSG00000097346	Rps18-ps4	3.45954e-06
ENSMUSG00000038295	Atg9b	3.46492e-06
ENSMUSG00000020876	Snx11	3.47539e-06
ENSMUSG00000041571	Selenow	3.47775e-06
ENSMUSG00000020923	Ubtf	3.47984e-06
ENSMUSG00000037071	Scd1	3.49061e-06
ENSMUSG00000049517	Rps23	3.50139e-06
ENSMUSG00000043439	Epop	3.50309e-06
ENSMUSG00000081051	Gm15427	3.534e-06
ENSMUSG00000045128	Rpl18a	3.54726e-06
ENSMUSG00000065979	Cpped1	3.58406e-06
ENSMUSG00000029027	Dffb	3.71441e-06
ENSMUSG00000042010	Acacb	3.74999e-06
ENSMUSG00000069378	Prdm6	3.78611e-06
ENSMUSG00000000216	Scnn1g	3.83435e-06
ENSMUSG00000032485	Scap	3.85738e-06
ENSMUSG00000038768	9130409I23Rik	3.87612e-06
ENSMUSG00000101268	2010310C07Rik	3.89829e-06
ENSMUSG00000027341	Tmem230	3.91332e-06
ENSMUSG00000064065	Ipcef1	3.92048e-06
ENSMUSG00000040569	Slc26a7	3.93011e-06
ENSMUSG00000021096	Ppm1a	3.96537e-06
ENSMUSG00000030945	Acsm2	3.96549e-06
ENSMUSG00000021913	Ogdhl	3.96612e-06
ENSMUSG00000057836	Xlr3a	3.98245e-06
ENSMUSG00000019278	Dpep1	4.00517e-06
ENSMUSG00000073568	Arl14epl	4.01191e-06
ENSMUSG00000027420	Bfsp1	4.02392e-06
ENSMUSG00000100121	1700025N23Rik	4.03384e-06
ENSMUSG00000065440	Mirlet7g	4.04089e-06
ENSMUSG00000057229	Dmac2	4.04166e-06
ENSMUSG00000036698	Ago2	4.04624e-06
ENSMUSG00000079363	Gbp4	4.04834e-06
ENSMUSG00000051786	Tubgcp6	4.05166e-06
ENSMUSG00000009350	Mpo	4.07714e-06
ENSMUSG00000037058	Paip2	4.08237e-06
ENSMUSG00000001911	Nfix	4.09885e-06
ENSMUSG00000061028	Clasrp	4.11042e-06
ENSMUSG00000037138	Aff3	4.11062e-06
ENSMUSG00000044664	Prss42	4.11099e-06
ENSMUSG00000081814	Gm14695	4.11304e-06
ENSMUSG00000014039	Prdm15	4.11501e-06
ENSMUSG00000085820	4933406K04Rik	4.11655e-06
ENSMUSG00000031393	Mecp2	4.12096e-06
ENSMUSG00000000317	Bcl6b	4.12221e-06
ENSMUSG00000022454	Nell2	4.12502e-06
ENSMUSG00000037432	Fer1l5	4.12557e-06
ENSMUSG00000021239	Vsx2	4.12595e-06
ENSMUSG00000100334	C230024C17Rik	4.12802e-06
ENSMUSG00000029319	Coq2	4.13231e-06
ENSMUSG00000044286	Olfr221	4.13728e-06
ENSMUSG00000037990	Sh3rf3	4.13789e-06
ENSMUSG00000016028	Celsr1	4.16549e-06
ENSMUSG00000037738	Nek5	4.16725e-06
ENSMUSG00000099008	Gm17976	4.1697e-06
ENSMUSG00000078812	Eif5a	4.17379e-06
ENSMUSG00000068373	D430041D05Rik	4.17666e-06
ENSMUSG00000077291	Gm24124	4.17935e-06
ENSMUSG00000062064	Slc2a7	4.18519e-06
ENSMUSG00000021959	Lats2	4.19341e-06
ENSMUSG00000059854	Hydin	4.19926e-06
ENSMUSG00000025557	Slc15a1	4.24406e-06
ENSMUSG00000070844	Vmn2r42	4.24732e-06
ENSMUSG00000078087	Rps12l1	4.26544e-06
ENSMUSG00000025246	Tbl1x	4.26661e-06
ENSMUSG00000061601	Pclo	4.26882e-06
ENSMUSG00000030823	9130019O22Rik	4.2691e-06
ENSMUSG00000030752	Kdm8	4.28552e-06
ENSMUSG00000030704	Rab6a	4.28777e-06
ENSMUSG00000031093	Dock11	4.29377e-06
ENSMUSG00000002365	Snx9	4.30198e-06
ENSMUSG00000041718	Alg13	4.31369e-06
ENSMUSG00000087137	4930509K18Rik	4.34094e-06
ENSMUSG00000036972	Zic4	4.34132e-06
ENSMUSG00000039678	Tbc1d13	4.3605e-06
ENSMUSG00000045394	Epcam	4.4485e-06
ENSMUSG00000034714	Ttyh2	4.52357e-06
ENSMUSG00000032517	Mobp	4.52583e-06
ENSMUSG00000090122	Kcne1l	4.55366e-06
ENSMUSG00000026303	Mlph	4.56121e-06
ENSMUSG00000086056	Gm4846	4.56378e-06
ENSMUSG00000019986	Ahi1	4.58366e-06
ENSMUSG00000030672	Mylpf	4.59581e-06
ENSMUSG00000051331	Cacna1c	4.59804e-06
ENSMUSG00000025500	Lmntd2	4.6105e-06
ENSMUSG00000062906	Hdac10	4.61502e-06
ENSMUSG00000100738	2010106C02Rik	4.63524e-06
ENSMUSG00000090231	Cfb	4.6645e-06
ENSMUSG00000058975	Kcnc1	4.67653e-06
ENSMUSG00000071553	Cpa2	4.67813e-06
ENSMUSG00000026017	Carf	4.69306e-06
ENSMUSG00000015467	Egfl8	4.69471e-06
ENSMUSG00000000365	Rnf17	4.74968e-06
ENSMUSG00000098627	4930524O08Rik	4.77495e-06
ENSMUSG00000098087	Gm17750	4.78598e-06
ENSMUSG00000027204	Fbn1	4.79264e-06
ENSMUSG00000042606	Hirip3	4.81098e-06
ENSMUSG00000002603	Tgfb1	4.81444e-06
ENSMUSG00000106084	Gm18163	4.81586e-06
ENSMUSG00000058152	Chsy3	4.82658e-06
ENSMUSG00000040936	Ulk4	4.83292e-06
ENSMUSG00000042179	Pnliprp1	4.85285e-06
ENSMUSG00000020096	Tbata	4.86097e-06
ENSMUSG00000099207	Gm10637	4.87135e-06
ENSMUSG00000034751	Mast4	4.87526e-06
ENSMUSG00000092083	Kcnb2	4.8854e-06
ENSMUSG00000026387	Sctr	4.89371e-06
ENSMUSG00000057286	St6galnac2	4.90613e-06
ENSMUSG00000054708	Ankrd24	4.93866e-06
ENSMUSG00000070939	Tgfbrap1	4.95567e-06
ENSMUSG00000043066	Vmn1r66	4.9572e-06
ENSMUSG00000087466	A330041J22Rik	4.95968e-06
ENSMUSG00000022993	Tex49	4.96881e-06
ENSMUSG00000050064	Zfp697	4.97055e-06
ENSMUSG00000005864	Cnga2	4.97161e-06
ENSMUSG00000057400	Ces1c	5.00352e-06
ENSMUSG00000084325	Gm15550	5.00575e-06
ENSMUSG00000040249	Lrp1	5.00821e-06
ENSMUSG00000043885	Slc36a4	5.02204e-06
ENSMUSG00000015942	Gtf2ird2	5.0308e-06
ENSMUSG00000000740	Rpl13	5.03683e-06
ENSMUSG00000040963	Asgr2	5.03773e-06
ENSMUSG00000041147	Brca2	5.03809e-06
ENSMUSG00000058625	Gm17383	5.05621e-06
ENSMUSG00000015437	Gzmb	5.05701e-06
ENSMUSG00000063383	Zfp947	5.05779e-06
ENSMUSG00000002265	Peg3	5.06165e-06
ENSMUSG00000026114	Cnga3	5.07249e-06
ENSMUSG00000074252	Gm10654	5.07427e-06
ENSMUSG00000034488	Edil3	5.07438e-06
ENSMUSG00000035495	Tstd2	5.07442e-06
ENSMUSG00000031227	Magee1	5.10074e-06
ENSMUSG00000027962	Vcam1	5.10475e-06
ENSMUSG00000020067	Mypn	5.116e-06
ENSMUSG00000097247	1500012K07Rik	5.13352e-06
ENSMUSG00000085589	A430078I02Rik	5.13492e-06
ENSMUSG00000049799	Lrrc19	5.13597e-06
ENSMUSG00000059493	Nhs	5.14537e-06
ENSMUSG00000024942	Capn1	5.16415e-06
ENSMUSG00000027367	Stard7	5.17062e-06
ENSMUSG00000021255	Esrrb	5.17215e-06
ENSMUSG00000054381	Zfp747	5.17398e-06
ENSMUSG00000101605	Ace3	5.19915e-06
ENSMUSG00000050424	Pnma5	5.20365e-06
ENSMUSG00000042826	Fgf11	5.21074e-06
ENSMUSG00000004110	Cacna1e	5.21492e-06
ENSMUSG00000070034	Sp110	5.2352e-06
ENSMUSG00000026796	Niban2	5.24347e-06
ENSMUSG00000062382	Ftl1-ps2	5.26312e-06
ENSMUSG00000070343	Gm10288	5.28344e-06
ENSMUSG00000038205	Prkab2	5.28722e-06
ENSMUSG00000032171	Pin1	5.32838e-06
ENSMUSG00000016918	Sulf1	5.33525e-06
ENSMUSG00000028217	Cdh17	5.34337e-06
ENSMUSG00000010803	Gabra1	5.39212e-06
ENSMUSG00000044894	Uqcrq	5.41663e-06
ENSMUSG00000012609	Ttll5	5.41959e-06
ENSMUSG00000044308	Ubr3	5.44348e-06
ENSMUSG00000020849	Ywhae	5.46531e-06
ENSMUSG00000001270	Ckb	5.48767e-06
ENSMUSG00000038891	Prl3b1	5.50664e-06
ENSMUSG00000019232	Etnppl	5.52551e-06
ENSMUSG00000044730	9930104L06Rik	5.65386e-06
ENSMUSG00000051056	Gja10	5.69754e-06
ENSMUSG00000095301	Olfr476	5.71218e-06
ENSMUSG00000003382	Etv3	5.71765e-06
ENSMUSG00000040111	Gramd1b	5.7343e-06
ENSMUSG00000067702	Tuba3a	5.7358e-06
ENSMUSG00000056342	Usp34	5.73616e-06
ENSMUSG00000064341	ND1	5.77669e-06
ENSMUSG00000033307	Mif	5.77832e-06
ENSMUSG00000032593	Amigo3	5.83748e-06
ENSMUSG00000105668	Igkv8-22	5.85214e-06
ENSMUSG00000024903	Lao1	5.87525e-06
ENSMUSG00000031230	Fgf16	5.90026e-06
ENSMUSG00000062327	T	5.96096e-06
ENSMUSG00000025967	Eef1b2	5.9631e-06
ENSMUSG00000044734	Serpinb1a	5.98324e-06
ENSMUSG00000022263	Trio	5.98984e-06
ENSMUSG00000029752	Asns	5.99054e-06
ENSMUSG00000040586	Ofd1	6.00043e-06
ENSMUSG00000005672	Kit	6.00263e-06
ENSMUSG00000061614	Olfr845	6.03015e-06
ENSMUSG00000029053	Prkcz	6.03056e-06
ENSMUSG00000035355	Kcnh4	6.03256e-06
ENSMUSG00000029782	Tmem209	6.04451e-06
ENSMUSG00000087333	Gm13652	6.05521e-06
ENSMUSG00000033595	Lgi3	6.07154e-06
ENSMUSG00000003309	Ap1m2	6.09868e-06
ENSMUSG00000075023	Accsl	6.09904e-06
ENSMUSG00000031085	Acte1	6.10011e-06
ENSMUSG00000047959	Kcna3	6.10439e-06
ENSMUSG00000025515	Muc2	6.11315e-06
ENSMUSG00000025288	4933436I01Rik	6.13004e-06
ENSMUSG00000025880	Smad7	6.13462e-06
ENSMUSG00000062151	Unc13c	6.14037e-06
ENSMUSG00000022617	Chkb	6.14172e-06
ENSMUSG00000026380	Tfcp2l1	6.15571e-06
ENSMUSG00000085795	Zfp703	6.15604e-06
ENSMUSG00000061171	Slc38a11	6.15947e-06
ENSMUSG00000044244	Il20rb	6.16362e-06
ENSMUSG00000019055	Plod1	6.16684e-06
ENSMUSG00000024381	Bin1	6.16699e-06
ENSMUSG00000041552	Ptchd1	6.17054e-06
ENSMUSG00000038602	Slc35f1	6.18184e-06
ENSMUSG00000097182	A830009L08Rik	6.18716e-06
ENSMUSG00000055045	Gm11190	6.21543e-06
ENSMUSG00000022973	Synj1	6.24399e-06
ENSMUSG00000028018	Gstcd	6.24974e-06
ENSMUSG00000089832	Shkbp1	6.25785e-06
ENSMUSG00000042734	Ttc9	6.27981e-06
ENSMUSG00000092998	Mir5099	6.28495e-06
ENSMUSG00000048827	Pkd1l3	6.28902e-06
ENSMUSG00000081245	Gm6587	6.28919e-06
ENSMUSG00000020386	Sar1b	6.29997e-06
ENSMUSG00000055976	Cldn23	6.30859e-06
ENSMUSG00000084172	Gm16420	6.32641e-06
ENSMUSG00000026649	Cfap126	6.33063e-06
ENSMUSG00000045613	Chrm2	6.34093e-06
ENSMUSG00000106470	Mir7055	6.36464e-06
ENSMUSG00000045795	Whamm	6.38574e-06
ENSMUSG00000018293	Pfn1	6.39102e-06
ENSMUSG00000028497	Hacd4	6.39228e-06
ENSMUSG00000060126	Tpt1	6.41456e-06
ENSMUSG00000032265	Tent5a	6.4184e-06
ENSMUSG00000049775	Tmsb4x	6.42818e-06
ENSMUSG00000050315	Synpo2	6.46601e-06
ENSMUSG00000052821	Cysltr1	6.47926e-06
ENSMUSG00000028194	Ddah1	6.52528e-06
ENSMUSG00000047751	Utf1	6.57749e-06
ENSMUSG00000032602	Slc25a20	6.58591e-06
ENSMUSG00000062647	Rpl7a	6.63441e-06
ENSMUSG00000059751	Rps3a3	6.65397e-06
ENSMUSG00000006134	Crkl	6.65797e-06
ENSMUSG00000020905	Usp43	6.67166e-06
ENSMUSG00000071176	Arhgef10	6.68213e-06
ENSMUSG00000023140	Reg2	6.69587e-06
ENSMUSG00000086219	Srrm4os	6.74314e-06
ENSMUSG00000029430	Ran	6.78609e-06
ENSMUSG00000024104	Washc2	6.88101e-06
ENSMUSG00000067173	Mrgpra4	6.89462e-06
ENSMUSG00000056201	Cfl1	6.89509e-06
ENSMUSG00000092171	4833427F10Rik	6.90024e-06
ENSMUSG00000053175	Bcl3	6.94453e-06
ENSMUSG00000029020	Mfn2	6.99605e-06
ENSMUSG00000011034	Slc5a1	7.02541e-06
ENSMUSG00000022376	Adcy8	7.03243e-06
ENSMUSG00000063900	Adam26b	7.03553e-06
ENSMUSG00000105180	Gm4863	7.05368e-06
ENSMUSG00000019817	Plagl1	7.08415e-06
ENSMUSG00000029811	Aoc1	7.1507e-06
ENSMUSG00000045983	Eif4g1	7.15902e-06
ENSMUSG00000020594	Pum2	7.17132e-06
ENSMUSG00000079243	Xirp1	7.1746e-06
ENSMUSG00000016239	Lonrf3	7.1987e-06
ENSMUSG00000039068	Zzz3	7.22447e-06
ENSMUSG00000029123	Stk32b	7.22864e-06
ENSMUSG00000025964	Adam23	7.24559e-06
ENSMUSG00000108848	4933430N04Rik	7.24627e-06
ENSMUSG00000094152	Slc6a16	7.27884e-06
ENSMUSG00000072294	Klf12	7.30275e-06
ENSMUSG00000092271	Vmn1r-ps46	7.34566e-06
ENSMUSG00000031453	Rasa3	7.346e-06
ENSMUSG00000046982	Tshz1	7.35597e-06
ENSMUSG00000035203	Epn1	7.36496e-06
ENSMUSG00000034226	Rhov	7.37941e-06
ENSMUSG00000107532	Gm35931	7.38607e-06
ENSMUSG00000055407	Map6	7.38615e-06
ENSMUSG00000030551	Nr2f2	7.39092e-06
ENSMUSG00000048416	Mlf1	7.39148e-06
ENSMUSG00000070979	Actl7a	7.40757e-06
ENSMUSG00000047676	Rpsa-ps10	7.4101e-06
ENSMUSG00000074604	Mgst2	7.41539e-06
ENSMUSG00000043931	Gimap7	7.4203e-06
ENSMUSG00000060044	Tmem26	7.48713e-06
ENSMUSG00000060143	Gm10076	7.49522e-06
ENSMUSG00000090063	Dlx6os1	7.51261e-06
ENSMUSG00000025787	Tgm4	7.51391e-06
ENSMUSG00000059246	Foxb1	7.52366e-06
ENSMUSG00000053461	Hhipl2	7.52954e-06
ENSMUSG00000046719	Nxph3	7.54375e-06
ENSMUSG00000108759	Klk1b18-ps	7.54571e-06
ENSMUSG00000038181	Chpf2	7.55503e-06
ENSMUSG00000057963	Itpk1	7.55644e-06
ENSMUSG00000051682	Treml4	7.55903e-06
ENSMUSG00000042743	Sgtb	7.5675e-06
ENSMUSG00000085584	Rtl9	7.57306e-06
ENSMUSG00000038155	Gstp2	7.5879e-06
ENSMUSG00000030108	Slc6a13	7.59309e-06
ENSMUSG00000044026	Slc35g1	7.6086e-06
ENSMUSG00000027435	Cd93	7.61197e-06
ENSMUSG00000044359	P2ry4	7.61242e-06
ENSMUSG00000014850	Msh3	7.63076e-06
ENSMUSG00000042642	Flad1	7.67211e-06
ENSMUSG00000000889	Dbh	7.68416e-06
ENSMUSG00000026077	Npas2	7.70255e-06
ENSMUSG00000057110	Cntrl	7.70321e-06
ENSMUSG00000026483	Niban1	7.80999e-06
ENSMUSG00000030747	Dgat2	7.82603e-06
ENSMUSG00000068615	Gjd2	7.88974e-06
ENSMUSG00000038354	Ankrd35	7.89787e-06
ENSMUSG00000071540	3425401B19Rik	8.06465e-06
ENSMUSG00000000378	Ccm2	8.15302e-06
ENSMUSG00000030046	Bmp10	8.17133e-06
ENSMUSG00000030057	Cnbp	8.21754e-06
ENSMUSG00000031433	Rbm41	8.22192e-06
ENSMUSG00000073676	Hspe1	8.24696e-06
ENSMUSG00000074129	Rpl13a	8.30665e-06
ENSMUSG00000036111	Lmo1	8.33363e-06
ENSMUSG00000032518	Rpsa	8.36087e-06
ENSMUSG00000041459	Tardbp	8.36463e-06
ENSMUSG00000020122	Egfr	8.37096e-06
ENSMUSG00000019432	Ddx39b	8.39041e-06
ENSMUSG00000094202	Mup-ps26	8.41087e-06
ENSMUSG00000015709	Arnt2	8.42282e-06
ENSMUSG00000027763	Mbnl1	8.4251e-06
ENSMUSG00000107499	Ccdc142	8.46309e-06
ENSMUSG00000028256	Odf2l	8.47208e-06
ENSMUSG00000063696	Gm8730	8.47898e-06
ENSMUSG00000057841	Rpl32	8.49633e-06
ENSMUSG00000020372	Rack1	8.50752e-06
ENSMUSG00000020100	Slc29a3	8.51543e-06
ENSMUSG00000078504	Aadacl4fm5	8.55983e-06
ENSMUSG00000042724	Map3k9	8.59625e-06
ENSMUSG00000035566	Pcdh17	8.62592e-06
ENSMUSG00000048878	Hexim1	8.6314e-06
ENSMUSG00000036872	Abcc12	8.64147e-06
ENSMUSG00000055874	Foxi3	8.64832e-06
ENSMUSG00000048304	Slitrk3	8.68398e-06
ENSMUSG00000006215	Zbtb17	8.75532e-06
ENSMUSG00000026395	Ptprc	8.76095e-06
ENSMUSG00000018796	Acsl1	8.80063e-06
ENSMUSG00000097080	1700086O06Rik	8.80823e-06
ENSMUSG00000043531	Sorcs1	8.83472e-06
ENSMUSG00000074136	4930513N10Rik	8.87096e-06
ENSMUSG00000037563	Rps16	8.88225e-06
ENSMUSG00000040061	Plcb2	8.89773e-06
ENSMUSG00000031231	Cox7b	8.92494e-06
ENSMUSG00000026785	Pkn3	8.94669e-06
ENSMUSG00000053841	Txlna	8.9738e-06
ENSMUSG00000067768	Xlr4b	8.99063e-06
ENSMUSG00000070720	Tmem200b	8.99768e-06
ENSMUSG00000106037	Gm4332	9.02413e-06
ENSMUSG00000003970	Rpl8	9.03643e-06
ENSMUSG00000061524	Zic2	9.11089e-06

## Sheet: Haystack_tsne_adv_DEGs_pvalue
ensembl_id	symbol	Haystack_tsne_adv_DEGs_pvalue
ENSMUSG00000098464	Mir7002	3.05179e-19
ENSMUSG00000089349	Gm22670	2.06861e-17
ENSMUSG00000053121	Gm5129	1.05092e-16
ENSMUSG00000074978	Actg-ps1	2.72975e-16
ENSMUSG00000076906	Traj23	5.59128e-16
ENSMUSG00000040537	Adam22	1.6781e-15
ENSMUSG00000080575	Mir1190	2.49158e-15
ENSMUSG00000011118	Panx3	2.5126e-15
ENSMUSG00000028300	C9orf72	2.54779e-15
ENSMUSG00000031616	Ednra	2.57682e-15
ENSMUSG00000025104	Hdgfl3	2.60027e-15
ENSMUSG00000027386	Fbln7	2.7284e-15
ENSMUSG00000030049	Gkn2	2.74245e-15
ENSMUSG00000028423	Nfx1	2.74564e-15
ENSMUSG00000029622	Arpc1b	2.76752e-15
ENSMUSG00000026357	Rgs18	2.81117e-15
ENSMUSG00000020838	Slc6a4	2.81876e-15
ENSMUSG00000099994	1700024B18Rik	2.82437e-15
ENSMUSG00000081633	Gm8522	2.86673e-15
ENSMUSG00000030067	Foxp1	2.86869e-15
ENSMUSG00000022243	Slc45a2	2.8756e-15
ENSMUSG00000027751	Supt20	2.87874e-15
ENSMUSG00000025371	Chmp6	2.87913e-15
ENSMUSG00000022887	Masp1	2.88202e-15
ENSMUSG00000041460	Cacna2d4	2.883e-15
ENSMUSG00000037341	Slc9a7	2.89825e-15
ENSMUSG00000059273	Zc3h4	2.89829e-15
ENSMUSG00000037940	Inpp4b	2.90938e-15
ENSMUSG00000001988	Npas1	2.91445e-15
ENSMUSG00000024600	Slc27a6	2.91628e-15
ENSMUSG00000080798	Gm5135	2.9197e-15
ENSMUSG00000044288	Cnr1	2.92263e-15
ENSMUSG00000059883	Irak4	2.93567e-15
ENSMUSG00000004709	Cd244a	2.9359e-15
ENSMUSG00000090125	Pou3f1	2.93925e-15
ENSMUSG00000057050	Olfr397	2.9595e-15
ENSMUSG00000021730	Hcn1	2.96399e-15
ENSMUSG00000061410	Zcchc14	2.97797e-15
ENSMUSG00000086022	Rad51ap2	2.98064e-15
ENSMUSG00000091034	Gm17660	2.98151e-15
ENSMUSG00000050296	Abca12	2.98154e-15
ENSMUSG00000051136	Ghsr	2.98573e-15
ENSMUSG00000040725	Hnrnpul1	2.988e-15
ENSMUSG00000074733	Zfp950	3.00203e-15
ENSMUSG00000038696	Mapkap1	3.00787e-15
ENSMUSG00000080936	Olfr337-ps1	3.02905e-15
ENSMUSG00000047419	Cmya5	3.03684e-15
ENSMUSG00000027652	Ralgapb	3.07333e-15
ENSMUSG00000049491	Slc36a3	3.08446e-15
ENSMUSG00000028634	Hivep3	3.08878e-15
ENSMUSG00000059562	Ccdc154	3.09593e-15
ENSMUSG00000099158	Mir6368	3.10045e-15
ENSMUSG00000053146	Olfr352	3.10295e-15
ENSMUSG00000053399	Adamts18	3.10361e-15
ENSMUSG00000048826	Dact2	3.10662e-15
ENSMUSG00000095079	Igha	3.11288e-15
ENSMUSG00000081260	Gm13149	3.12658e-15
ENSMUSG00000053168	9030619P08Rik	3.12707e-15
ENSMUSG00000021749	Fam3d	3.13273e-15
ENSMUSG00000021223	Papln	3.13415e-15
ENSMUSG00000096393	Fam240a	3.13997e-15
ENSMUSG00000018412	Kansl1	3.14691e-15
ENSMUSG00000028236	Sdr16c5	3.14913e-15
ENSMUSG00000040732	Erg	3.15561e-15
ENSMUSG00000090137	Uba52	3.15726e-15
ENSMUSG00000066892	Fbxl12	3.16422e-15
ENSMUSG00000096956	Snhg18	3.16719e-15
ENSMUSG00000018168	Ikzf3	3.16899e-15
ENSMUSG00000093805	Gal3st2b	3.17927e-15
ENSMUSG00000013483	Card14	3.18416e-15
ENSMUSG00000042678	Myo15	3.18693e-15
ENSMUSG00000064215	Ifi27	3.18734e-15
ENSMUSG00000085125	Gm16070	3.18827e-15
ENSMUSG00000049939	Lrrc4	3.19146e-15
ENSMUSG00000026009	Icos	3.19259e-15
ENSMUSG00000044365	Cxxc4	3.19724e-15
ENSMUSG00000021716	Srek1ip1	3.19808e-15
ENSMUSG00000030166	Rad52	3.19925e-15
ENSMUSG00000059230	Defb4	3.20475e-15
ENSMUSG00000034449	Dhrs11	3.20921e-15
ENSMUSG00000048899	Rimkla	3.20941e-15
ENSMUSG00000097023	Mir9-3hg	3.21458e-15
ENSMUSG00000042788	Fam166b	3.21632e-15
ENSMUSG00000031849	Comp	3.21634e-15
ENSMUSG00000053693	Mast1	3.218e-15
ENSMUSG00000097804	Gm16685	3.2225e-15
ENSMUSG00000030201	Lrp6	3.22324e-15
ENSMUSG00000020270	Smim23	3.22338e-15
ENSMUSG00000057914	Cacnb2	3.22886e-15
ENSMUSG00000028228	Cpne3	3.23168e-15
ENSMUSG00000101537	Gm29571	3.23634e-15
ENSMUSG00000050190	Adam34l	3.23924e-15
ENSMUSG00000053420	Gm4792	3.24347e-15
ENSMUSG00000034254	Agpat1	3.24718e-15
ENSMUSG00000028713	Cyp4b1	3.25063e-15
ENSMUSG00000060534	Dcc	3.26773e-15
ENSMUSG00000024505	Dtwd2	3.27517e-15
ENSMUSG00000052889	Prkcb	3.29408e-15
ENSMUSG00000062296	Trank1	3.3079e-15
ENSMUSG00000029179	Zcchc4	6.01106e-15
ENSMUSG00000026718	Stam	7.51405e-15
ENSMUSG00000020034	Tcp11l2	7.7678e-15
ENSMUSG00000074182	Znhit6	7.81743e-15
ENSMUSG00000004849	Ap1s1	8.03765e-15
ENSMUSG00000074570	Cass4	8.23795e-15
ENSMUSG00000024851	Pitpnm1	8.30102e-15
ENSMUSG00000006675	P4htm	8.35068e-15
ENSMUSG00000025473	Adam8	8.37889e-15
ENSMUSG00000032911	Cspg4	8.38808e-15
ENSMUSG00000075070	4932412D23Rik	8.52577e-15
ENSMUSG00000033222	Ttf2	8.57005e-15
ENSMUSG00000010307	Tmem86a	8.64001e-15
ENSMUSG00000035279	Ssc5d	8.70529e-15
ENSMUSG00000058173	Smco4	8.73011e-15
ENSMUSG00000020847	Rph3al	8.85969e-15
ENSMUSG00000042564	Fam227a	8.9342e-15
ENSMUSG00000074913	Gm815	8.94776e-15
ENSMUSG00000034040	Galnt17	9.09586e-15
ENSMUSG00000043383	Olfr1342	9.26877e-15
ENSMUSG00000030722	Nfatc2ip	9.3842e-15
ENSMUSG00000078577	Tmco2	9.52963e-15
ENSMUSG00000098952	Mir6405	1.00227e-14
ENSMUSG00000033871	Ppargc1b	1.01667e-14
ENSMUSG00000023999	Kif6	1.06668e-14
ENSMUSG00000036622	Atp13a2	1.17952e-14
ENSMUSG00000007038	Neu1	1.18611e-14
ENSMUSG00000027164	Traf6	1.19967e-14
ENSMUSG00000017400	Stac2	1.20191e-14
ENSMUSG00000049604	Hoxb13	1.27208e-14
ENSMUSG00000042816	Gpr151	1.27576e-14
ENSMUSG00000024774	Ankrd22	1.29805e-14
ENSMUSG00000037143	Cfap61	1.30023e-14
ENSMUSG00000034902	Pip5k1c	1.30852e-14
ENSMUSG00000034472	Rasd2	1.33131e-14
ENSMUSG00000044265	Olfm5	1.33919e-14
ENSMUSG00000065747	Gm25006	1.34743e-14
ENSMUSG00000032380	Dapk2	1.38869e-14
ENSMUSG00000022237	Ankrd33b	1.39613e-14
ENSMUSG00000093472	4930438E09Rik	1.40371e-14
ENSMUSG00000040298	Btbd16	1.40934e-14
ENSMUSG00000044624	Gm4922	1.41725e-14
ENSMUSG00000025203	Scd2	1.43478e-14
ENSMUSG00000038296	Galnt18	1.45116e-14
ENSMUSG00000031303	Map3k15	1.45983e-14
ENSMUSG00000085427	6430710C18Rik	1.4854e-14
ENSMUSG00000087030	Gm16143	1.4889e-14
ENSMUSG00000070683	Lactbl1	1.55798e-14
ENSMUSG00000046610	Oacyl	1.62086e-14
ENSMUSG00000037408	Cnnm4	1.63243e-14
ENSMUSG00000049985	Ankrd55	1.64992e-14
ENSMUSG00000051758	4930544M13Rik	1.73306e-14
ENSMUSG00000053395	Cacng8	1.76008e-14
ENSMUSG00000020949	Fkbp3	1.81566e-14
ENSMUSG00000019890	Nts	1.82337e-14
ENSMUSG00000030556	Lrrc28	1.82983e-14
ENSMUSG00000086254	3100003L05Rik	1.84985e-14
ENSMUSG00000019865	Nmbr	1.90417e-14
ENSMUSG00000026866	Kynu	1.91998e-14
ENSMUSG00000091586	Cyp4f17	1.92636e-14
ENSMUSG00000097346	Rps18-ps4	1.93385e-14
ENSMUSG00000026432	Avpr1b	1.95038e-14
ENSMUSG00000038295	Atg9b	1.95297e-14
ENSMUSG00000020876	Snx11	1.98217e-14
ENSMUSG00000037071	Scd1	2.00251e-14
ENSMUSG00000020923	Ubtf	2.07125e-14
ENSMUSG00000049517	Rps23	2.09354e-14
ENSMUSG00000043439	Epop	2.09634e-14
ENSMUSG00000041571	Selenow	2.36125e-14
ENSMUSG00000065979	Cpped1	2.3613e-14
ENSMUSG00000081051	Gm15427	2.53033e-14
ENSMUSG00000045128	Rpl18a	2.59494e-14
ENSMUSG00000029027	Dffb	2.96357e-14
ENSMUSG00000042010	Acacb	3.14624e-14
ENSMUSG00000069378	Prdm6	3.20778e-14
ENSMUSG00000000216	Scnn1g	3.43869e-14
ENSMUSG00000038768	9130409I23Rik	3.59265e-14
ENSMUSG00000032485	Scap	3.6264e-14
ENSMUSG00000027341	Tmem230	3.768e-14
ENSMUSG00000101268	2010310C07Rik	3.77419e-14
ENSMUSG00000064065	Ipcef1	3.86236e-14
ENSMUSG00000040569	Slc26a7	3.97271e-14
ENSMUSG00000021913	Ogdhl	4.0196e-14
ENSMUSG00000021096	Ppm1a	4.09794e-14
ENSMUSG00000057836	Xlr3a	4.12572e-14
ENSMUSG00000030945	Acsm2	4.15948e-14
ENSMUSG00000019278	Dpep1	4.25637e-14
ENSMUSG00000073568	Arl14epl	4.28926e-14
ENSMUSG00000036698	Ago2	4.38858e-14
ENSMUSG00000065440	Mirlet7g	4.41792e-14
ENSMUSG00000100121	1700025N23Rik	4.44437e-14
ENSMUSG00000027420	Bfsp1	4.50024e-14
ENSMUSG00000057229	Dmac2	4.5422e-14
ENSMUSG00000051786	Tubgcp6	4.57695e-14
ENSMUSG00000079363	Gbp4	4.58129e-14
ENSMUSG00000009350	Mpo	4.69223e-14
ENSMUSG00000037058	Paip2	4.71578e-14
ENSMUSG00000037138	Aff3	4.78655e-14
ENSMUSG00000001911	Nfix	4.84987e-14
ENSMUSG00000014039	Prdm15	4.88983e-14
ENSMUSG00000031393	Mecp2	4.9202e-14
ENSMUSG00000044664	Prss42	4.93406e-14
ENSMUSG00000081814	Gm14695	4.94176e-14
ENSMUSG00000085820	4933406K04Rik	4.96978e-14
ENSMUSG00000061028	Clasrp	4.97535e-14
ENSMUSG00000021239	Vsx2	4.98507e-14
ENSMUSG00000037432	Fer1l5	5.03744e-14
ENSMUSG00000022454	Nell2	5.05676e-14
ENSMUSG00000000317	Bcl6b	5.08887e-14
ENSMUSG00000100334	C230024C17Rik	5.13475e-14
ENSMUSG00000044286	Olfr221	5.175e-14
ENSMUSG00000029319	Coq2	5.21246e-14
ENSMUSG00000016028	Celsr1	5.22892e-14
ENSMUSG00000037990	Sh3rf3	5.23136e-14
ENSMUSG00000068373	D430041D05Rik	5.31162e-14
ENSMUSG00000077291	Gm24124	5.32394e-14
ENSMUSG00000062064	Slc2a7	5.33929e-14
ENSMUSG00000099008	Gm17976	5.3499e-14
ENSMUSG00000059854	Hydin	5.52595e-14
ENSMUSG00000021959	Lats2	5.76126e-14
ENSMUSG00000078812	Eif5a	5.80061e-14
ENSMUSG00000025557	Slc15a1	5.83041e-14
ENSMUSG00000037738	Nek5	5.86025e-14
ENSMUSG00000030823	9130019O22Rik	6.14666e-14
ENSMUSG00000025246	Tbl1x	6.16668e-14
ENSMUSG00000061601	Pclo	6.20031e-14
ENSMUSG00000031093	Dock11	6.34032e-14
ENSMUSG00000070844	Vmn2r42	6.37382e-14
ENSMUSG00000041718	Alg13	6.52202e-14
ENSMUSG00000002365	Snx9	6.59037e-14
ENSMUSG00000030752	Kdm8	6.75338e-14
ENSMUSG00000087137	4930509K18Rik	6.75519e-14
ENSMUSG00000036972	Zic4	6.77074e-14
ENSMUSG00000030704	Rab6a	6.78436e-14
ENSMUSG00000039678	Tbc1d13	6.85565e-14
ENSMUSG00000078087	Rps12l1	6.98142e-14
ENSMUSG00000064669	Gm24461	8.16512e-14
ENSMUSG00000045394	Epcam	8.42473e-14
ENSMUSG00000090122	Kcne1l	8.46809e-14
ENSMUSG00000034714	Ttyh2	8.50426e-14
ENSMUSG00000032517	Mobp	8.55428e-14
ENSMUSG00000086056	Gm4846	8.64041e-14
ENSMUSG00000019986	Ahi1	8.80695e-14
ENSMUSG00000026303	Mlph	8.89395e-14
ENSMUSG00000051331	Cacna1c	8.89618e-14
ENSMUSG00000025500	Lmntd2	9.17479e-14
ENSMUSG00000062906	Hdac10	9.37006e-14
ENSMUSG00000100738	2010106C02Rik	9.41015e-14
ENSMUSG00000090231	Cfb	9.82915e-14
ENSMUSG00000015467	Egfl8	1.00048e-13
ENSMUSG00000071553	Cpa2	1.0014e-13
ENSMUSG00000058975	Kcnc1	1.00211e-13
ENSMUSG00000026017	Carf	1.00445e-13
ENSMUSG00000030672	Mylpf	1.01436e-13
ENSMUSG00000103863	Olfr1566-ps1	1.05855e-13
ENSMUSG00000000365	Rnf17	1.06664e-13
ENSMUSG00000098087	Gm17750	1.06755e-13
ENSMUSG00000098627	4930524O08Rik	1.10325e-13
ENSMUSG00000027204	Fbn1	1.10559e-13
ENSMUSG00000058152	Chsy3	1.15556e-13
ENSMUSG00000106084	Gm18163	1.15627e-13
ENSMUSG00000042606	Hirip3	1.1622e-13
ENSMUSG00000020096	Tbata	1.17362e-13
ENSMUSG00000042179	Pnliprp1	1.19652e-13
ENSMUSG00000099207	Gm10637	1.20664e-13
ENSMUSG00000034751	Mast4	1.22829e-13
ENSMUSG00000092083	Kcnb2	1.23953e-13
ENSMUSG00000040936	Ulk4	1.25195e-13
ENSMUSG00000057286	St6galnac2	1.25278e-13
ENSMUSG00000026387	Sctr	1.27409e-13
ENSMUSG00000070939	Tgfbrap1	1.30997e-13
ENSMUSG00000043066	Vmn1r66	1.32305e-13
ENSMUSG00000054708	Ankrd24	1.324e-13
ENSMUSG00000087466	A330041J22Rik	1.35757e-13
ENSMUSG00000005864	Cnga2	1.35949e-13
ENSMUSG00000002603	Tgfb1	1.36165e-13
ENSMUSG00000022993	Tex49	1.36709e-13
ENSMUSG00000050064	Zfp697	1.37908e-13
ENSMUSG00000057400	Ces1c	1.38261e-13
ENSMUSG00000084325	Gm15550	1.39671e-13
ENSMUSG00000040249	Lrp1	1.40106e-13
ENSMUSG00000034488	Edil3	1.44669e-13
ENSMUSG00000015942	Gtf2ird2	1.46014e-13
ENSMUSG00000041147	Brca2	1.47246e-13
ENSMUSG00000040963	Asgr2	1.48244e-13
ENSMUSG00000000740	Rpl13	1.49479e-13
ENSMUSG00000043885	Slc36a4	1.50117e-13
ENSMUSG00000074252	Gm10654	1.51854e-13
ENSMUSG00000026114	Cnga3	1.52587e-13
ENSMUSG00000031227	Magee1	1.54616e-13
ENSMUSG00000063383	Zfp947	1.54865e-13
ENSMUSG00000035495	Tstd2	1.54959e-13
ENSMUSG00000027962	Vcam1	1.55825e-13
ENSMUSG00000002265	Peg3	1.55909e-13
ENSMUSG00000020067	Mypn	1.56333e-13
ENSMUSG00000085589	A430078I02Rik	1.56369e-13
ENSMUSG00000015437	Gzmb	1.57063e-13
ENSMUSG00000097247	1500012K07Rik	1.57396e-13
ENSMUSG00000049799	Lrrc19	1.60297e-13
ENSMUSG00000058625	Gm17383	1.62871e-13
ENSMUSG00000021255	Esrrb	1.66647e-13
ENSMUSG00000054381	Zfp747	1.66651e-13
ENSMUSG00000024942	Capn1	1.68255e-13
ENSMUSG00000059493	Nhs	1.68968e-13
ENSMUSG00000004110	Cacna1e	1.7051e-13
ENSMUSG00000027367	Stard7	1.71797e-13
ENSMUSG00000101605	Ace3	1.72276e-13
ENSMUSG00000050424	Pnma5	1.73125e-13
ENSMUSG00000042826	Fgf11	1.74322e-13
ENSMUSG00000026796	Niban2	1.80189e-13
ENSMUSG00000070034	Sp110	1.92964e-13
ENSMUSG00000062382	Ftl1-ps2	1.96063e-13
ENSMUSG00000038205	Prkab2	1.96291e-13
ENSMUSG00000016918	Sulf1	2.08238e-13
ENSMUSG00000100347	Gm7895	2.1332e-13
ENSMUSG00000064044	Olfr319	2.15031e-13
ENSMUSG00000070343	Gm10288	2.15583e-13
ENSMUSG00000010803	Gabra1	2.20073e-13
ENSMUSG00000044308	Ubr3	2.20453e-13
ENSMUSG00000028217	Cdh17	2.22717e-13
ENSMUSG00000012609	Ttll5	2.22841e-13
ENSMUSG00000032171	Pin1	2.2565e-13
ENSMUSG00000001270	Ckb	2.30849e-13
ENSMUSG00000044894	Uqcrq	2.42496e-13
ENSMUSG00000020849	Ywhae	2.43821e-13
ENSMUSG00000092981	Mir5125	2.55586e-13
ENSMUSG00000038891	Prl3b1	2.55799e-13
ENSMUSG00000019232	Etnppl	2.61441e-13
ENSMUSG00000003382	Etv3	2.84959e-13
ENSMUSG00000040111	Gramd1b	2.86397e-13
ENSMUSG00000067702	Tuba3a	2.91254e-13
ENSMUSG00000056342	Usp34	2.99006e-13
ENSMUSG00000044730	9930104L06Rik	3.01369e-13
ENSMUSG00000095301	Olfr476	3.0483e-13
ENSMUSG00000051056	Gja10	3.05415e-13
ENSMUSG00000064341	ND1	3.06324e-13
ENSMUSG00000032593	Amigo3	3.18666e-13
ENSMUSG00000105668	Igkv8-22	3.19931e-13
ENSMUSG00000024903	Lao1	3.213e-13
ENSMUSG00000033307	Mif	3.3228e-13
ENSMUSG00000062327	T	3.43273e-13
ENSMUSG00000005672	Kit	3.56416e-13
ENSMUSG00000022263	Trio	3.56627e-13
ENSMUSG00000031230	Fgf16	3.66477e-13
ENSMUSG00000044734	Serpinb1a	3.66663e-13
ENSMUSG00000035355	Kcnh4	3.69313e-13
ENSMUSG00000087333	Gm13652	3.77613e-13
ENSMUSG00000029752	Asns	3.81938e-13
ENSMUSG00000061614	Olfr845	3.82544e-13
ENSMUSG00000040586	Ofd1	3.83267e-13
ENSMUSG00000025967	Eef1b2	3.85506e-13
ENSMUSG00000033595	Lgi3	3.88278e-13
ENSMUSG00000075023	Accsl	3.90486e-13
ENSMUSG00000047959	Kcna3	3.93634e-13
ENSMUSG00000031085	Acte1	3.9396e-13
ENSMUSG00000003309	Ap1m2	3.9555e-13
ENSMUSG00000025880	Smad7	4.09415e-13
ENSMUSG00000025288	4933436I01Rik	4.11067e-13
ENSMUSG00000085795	Zfp703	4.1224e-13
ENSMUSG00000019055	Plod1	4.1259e-13
ENSMUSG00000029053	Prkcz	4.15001e-13
ENSMUSG00000029782	Tmem209	4.17071e-13
ENSMUSG00000022617	Chkb	4.19332e-13
ENSMUSG00000041552	Ptchd1	4.20231e-13
ENSMUSG00000044244	Il20rb	4.20284e-13
ENSMUSG00000062151	Unc13c	4.2202e-13
ENSMUSG00000097182	A830009L08Rik	4.23561e-13
ENSMUSG00000024381	Bin1	4.25481e-13
ENSMUSG00000055045	Gm11190	4.31143e-13
ENSMUSG00000022973	Synj1	4.42073e-13
ENSMUSG00000025515	Muc2	4.4298e-13
ENSMUSG00000092998	Mir5099	4.45219e-13
ENSMUSG00000026380	Tfcp2l1	4.50605e-13
ENSMUSG00000048827	Pkd1l3	4.53052e-13
ENSMUSG00000042734	Ttc9	4.54541e-13
ENSMUSG00000061171	Slc38a11	4.60996e-13
ENSMUSG00000020386	Sar1b	4.64876e-13
ENSMUSG00000055976	Cldn23	4.68243e-13
ENSMUSG00000081245	Gm6587	4.68682e-13
ENSMUSG00000028018	Gstcd	4.70148e-13
ENSMUSG00000038602	Slc35f1	4.70709e-13
ENSMUSG00000084172	Gm16420	4.81264e-13
ENSMUSG00000045613	Chrm2	4.88297e-13
ENSMUSG00000089832	Shkbp1	4.88547e-13
ENSMUSG00000106470	Mir7055	4.98053e-13
ENSMUSG00000045795	Whamm	5.10764e-13
ENSMUSG00000032265	Tent5a	5.20039e-13
ENSMUSG00000049775	Tmsb4x	5.21154e-13
ENSMUSG00000026649	Cfap126	5.23218e-13
ENSMUSG00000028497	Hacd4	5.25531e-13
ENSMUSG00000050315	Synpo2	5.41012e-13
ENSMUSG00000018293	Pfn1	5.47382e-13
ENSMUSG00000060126	Tpt1	5.55144e-13
ENSMUSG00000052821	Cysltr1	5.60023e-13
ENSMUSG00000032602	Slc25a20	5.87067e-13
ENSMUSG00000047751	Utf1	6.07247e-13
ENSMUSG00000062647	Rpl7a	6.26652e-13
ENSMUSG00000028194	Ddah1	6.38451e-13
ENSMUSG00000006134	Crkl	6.40084e-13
ENSMUSG00000059751	Rps3a3	6.45691e-13
ENSMUSG00000071176	Arhgef10	6.45856e-13
ENSMUSG00000020905	Usp43	6.4851e-13
ENSMUSG00000086219	Srrm4os	6.70915e-13
ENSMUSG00000067173	Mrgpra4	7.58843e-13
ENSMUSG00000029430	Ran	7.64839e-13
ENSMUSG00000023140	Reg2	7.69832e-13
ENSMUSG00000029020	Mfn2	7.91593e-13
ENSMUSG00000092171	4833427F10Rik	8.0445e-13
ENSMUSG00000053175	Bcl3	8.0512e-13
ENSMUSG00000024104	Washc2	8.16863e-13
ENSMUSG00000063900	Adam26b	8.27057e-13
ENSMUSG00000011034	Slc5a1	8.32992e-13
ENSMUSG00000056201	Cfl1	8.45862e-13
ENSMUSG00000019817	Plagl1	8.72631e-13
ENSMUSG00000105180	Gm4863	8.78744e-13
ENSMUSG00000029811	Aoc1	9.02298e-13
ENSMUSG00000022376	Adcy8	9.13798e-13
ENSMUSG00000020594	Pum2	9.19655e-13
ENSMUSG00000079243	Xirp1	9.21087e-13
ENSMUSG00000029123	Stk32b	9.35682e-13
ENSMUSG00000016239	Lonrf3	9.46106e-13
ENSMUSG00000025964	Adam23	9.50233e-13
ENSMUSG00000045983	Eif4g1	9.52591e-13
ENSMUSG00000108848	4933430N04Rik	9.7748e-13
ENSMUSG00000094152	Slc6a16	9.9964e-13
ENSMUSG00000039068	Zzz3	1.00081e-12
ENSMUSG00000046982	Tshz1	1.02711e-12
ENSMUSG00000072294	Klf12	1.03849e-12
ENSMUSG00000031453	Rasa3	1.04728e-12
ENSMUSG00000035203	Epn1	1.05454e-12
ENSMUSG00000107532	Gm35931	1.05647e-12
ENSMUSG00000034226	Rhov	1.0581e-12
ENSMUSG00000074604	Mgst2	1.07529e-12
ENSMUSG00000030551	Nr2f2	1.07756e-12
ENSMUSG00000070979	Actl7a	1.07826e-12
ENSMUSG00000055407	Map6	1.08207e-12
ENSMUSG00000092271	Vmn1r-ps46	1.08306e-12
ENSMUSG00000048416	Mlf1	1.13e-12
ENSMUSG00000043931	Gimap7	1.14657e-12
ENSMUSG00000060044	Tmem26	1.16077e-12
ENSMUSG00000025787	Tgm4	1.17254e-12
ENSMUSG00000059246	Foxb1	1.17267e-12
ENSMUSG00000046719	Nxph3	1.17474e-12
ENSMUSG00000108759	Klk1b18-ps	1.17739e-12
ENSMUSG00000051682	Treml4	1.198e-12
ENSMUSG00000057963	Itpk1	1.2113e-12
ENSMUSG00000085584	Rtl9	1.22872e-12
ENSMUSG00000053461	Hhipl2	1.23038e-12
ENSMUSG00000090063	Dlx6os1	1.2337e-12
ENSMUSG00000047676	Rpsa-ps10	1.23442e-12
ENSMUSG00000044359	P2ry4	1.24294e-12
ENSMUSG00000038181	Chpf2	1.24996e-12
ENSMUSG00000030108	Slc6a13	1.25225e-12
ENSMUSG00000042743	Sgtb	1.26321e-12
ENSMUSG00000027435	Cd93	1.27437e-12
ENSMUSG00000038155	Gstp2	1.28469e-12
ENSMUSG00000060143	Gm10076	1.29933e-12
ENSMUSG00000014850	Msh3	1.30733e-12
ENSMUSG00000042642	Flad1	1.31412e-12
ENSMUSG00000000889	Dbh	1.322e-12
ENSMUSG00000026077	Npas2	1.33392e-12
ENSMUSG00000044026	Slc35g1	1.33434e-12
ENSMUSG00000057110	Cntrl	1.33651e-12
ENSMUSG00000068615	Gjd2	1.47249e-12
ENSMUSG00000030747	Dgat2	1.48353e-12
ENSMUSG00000026483	Niban1	1.50097e-12
ENSMUSG00000038354	Ankrd35	1.59302e-12
ENSMUSG00000064837	Snora75	1.59724e-12
ENSMUSG00000071540	3425401B19Rik	1.66842e-12
ENSMUSG00000030046	Bmp10	1.7615e-12
ENSMUSG00000000378	Ccm2	1.84781e-12
ENSMUSG00000031433	Rbm41	1.96981e-12
ENSMUSG00000036111	Lmo1	2.02948e-12
ENSMUSG00000094202	Mup-ps26	2.08169e-12
ENSMUSG00000041459	Tardbp	2.08264e-12
ENSMUSG00000073676	Hspe1	2.09574e-12
ENSMUSG00000030057	Cnbp	2.11942e-12
ENSMUSG00000027763	Mbnl1	2.13827e-12
ENSMUSG00000028256	Odf2l	2.14697e-12
ENSMUSG00000032518	Rpsa	2.17689e-12
ENSMUSG00000020122	Egfr	2.19918e-12
ENSMUSG00000042724	Map3k9	2.23682e-12
ENSMUSG00000078504	Aadacl4fm5	2.26593e-12
ENSMUSG00000019432	Ddx39b	2.27641e-12
ENSMUSG00000015709	Arnt2	2.29825e-12
ENSMUSG00000035566	Pcdh17	2.30339e-12
ENSMUSG00000107499	Ccdc142	2.31043e-12
ENSMUSG00000074129	Rpl13a	2.33724e-12
ENSMUSG00000063696	Gm8730	2.34724e-12
ENSMUSG00000036872	Abcc12	2.36338e-12
ENSMUSG00000055874	Foxi3	2.39228e-12
ENSMUSG00000048304	Slitrk3	2.41889e-12
ENSMUSG00000020372	Rack1	2.54972e-12
ENSMUSG00000020100	Slc29a3	2.56886e-12
ENSMUSG00000048878	Hexim1	2.57195e-12
ENSMUSG00000018796	Acsl1	2.58629e-12
ENSMUSG00000006215	Zbtb17	2.5996e-12
ENSMUSG00000057841	Rpl32	2.62608e-12
ENSMUSG00000026395	Ptprc	2.67162e-12
ENSMUSG00000040061	Plcb2	2.73266e-12
ENSMUSG00000097080	1700086O06Rik	2.73503e-12

## Sheet: scMEB_DEGs_dist
ensembl_id	symbol	scMEB_DEGs_dist
ENSMUSG00000042010	Acacb	0.588079
ENSMUSG00000015944	Castor2	0.588078
ENSMUSG00000042594	Sh2b3	0.588078
ENSMUSG00000081633	Gm8522	0.587668
ENSMUSG00000027371	Fahd2a	0.583378
ENSMUSG00000091421	Gm4202	0.581563
ENSMUSG00000097129	4930507D05Rik	0.581196
ENSMUSG00000006058	Snf8	0.577761
ENSMUSG00000057346	Apol9a	0.577114
ENSMUSG00000018189	Uchl5	0.576687
ENSMUSG00000073125	Xlr3b	0.572655
ENSMUSG00000050708	Ftl1	0.571706
ENSMUSG00000058147	Xlr3c	0.571255
ENSMUSG00000023906	Cldn6	0.570711
ENSMUSG00000029580	Actb	0.570116
ENSMUSG00000050654	Olfr215	0.569813
ENSMUSG00000096036	LOC118568460	0.568688
ENSMUSG00000064351	COX1	0.566871
ENSMUSG00000095180	Rhox5	0.563727
ENSMUSG00000076128	Mir686	0.560842
ENSMUSG00000062825	Actg1	0.560551
ENSMUSG00000028423	Nfx1	0.556605
ENSMUSG00000025371	Chmp6	0.556562
ENSMUSG00000023043	Krt18	0.556293
ENSMUSG00000029179	Zcchc4	0.554869
ENSMUSG00000109522	Olfr1319-ps1	0.553848
ENSMUSG00000090125	Pou3f1	0.548153
ENSMUSG00000091813	Ces2h	0.546864
ENSMUSG00000008348	Ubc	0.546064
ENSMUSG00000073062	Zxdb	0.542708
ENSMUSG00000009647	Mcu	0.542414
ENSMUSG00000037738	Nek5	0.540562
ENSMUSG00000081260	Gm13149	0.539518
ENSMUSG00000042745	Id1	0.5389
ENSMUSG00000026773	Pfkfb3	0.538423
ENSMUSG00000084034	Gm12617	0.538403
ENSMUSG00000058625	Gm17383	0.536948
ENSMUSG00000007872	Id3	0.536492
ENSMUSG00000064357	ATP6	0.536158
ENSMUSG00000069309	H2ac22	0.535826
ENSMUSG00000060461	Dppa5a	0.53288
ENSMUSG00000067212	H2-T23	0.531942
ENSMUSG00000047508	Mbd3l2	0.531422
ENSMUSG00000001025	S100a6	0.530171
ENSMUSG00000006200	Rhox6	0.529918
ENSMUSG00000037742	Eef1a1	0.529718
ENSMUSG00000091034	Gm17660	0.529187
ENSMUSG00000040479	Dgkz	0.52907
ENSMUSG00000073739	Gm16287	0.52662
ENSMUSG00000057050	Olfr397	0.526416
ENSMUSG00000071478	H2ac7	0.525566
ENSMUSG00000099104	Gm17087	0.525365
ENSMUSG00000068397	Gm10240	0.524262
ENSMUSG00000084383	Gm13370	0.524262
ENSMUSG00000026009	Icos	0.524013
ENSMUSG00000074365	Crxos	0.523758
ENSMUSG00000044285	Ubb-ps	0.522656
ENSMUSG00000027652	Ralgapb	0.521449
ENSMUSG00000071516	H2ac13	0.521285
ENSMUSG00000029447	Cct6a	0.520561
ENSMUSG00000099842	Gm4034	0.519788
ENSMUSG00000005892	Trh	0.519762
ENSMUSG00000028691	Prdx1	0.519749
ENSMUSG00000038793	Lefty1	0.516804
ENSMUSG00000057836	Xlr3a	0.51625
ENSMUSG00000081766	2210409E12Rik	0.515567
ENSMUSG00000053146	Olfr352	0.510833
ENSMUSG00000021270	Hsp90aa1	0.510534
ENSMUSG00000023944	Hsp90ab1	0.509977
ENSMUSG00000099927	Gm8226	0.508341
ENSMUSG00000094777	H2ac24	0.507761
ENSMUSG00000080936	Olfr337-ps1	0.507537
ENSMUSG00000064358	COX3	0.507065
ENSMUSG00000064215	Ifi27	0.506978
ENSMUSG00000067702	Tuba3a	0.506693
ENSMUSG00000059230	Defb4	0.506367
ENSMUSG00000024503	Spink1	0.505422
ENSMUSG00000086858	Trav20	0.502892
ENSMUSG00000081378	Rps13-ps4	0.501034
ENSMUSG00000000730	Dnmt3l	0.500927
ENSMUSG00000061825	Ces2c	0.500641
ENSMUSG00000075111	Olfr1213	0.500233
ENSMUSG00000032246	Calml4	0.499851
ENSMUSG00000069996	Gm41341	0.499
ENSMUSG00000099994	1700024B18Rik	0.498119
ENSMUSG00000067818	Myl9	0.498085
ENSMUSG00000080076	H2ac14	0.496
ENSMUSG00000040740	Slc25a34	0.495958
ENSMUSG00000107383	Gm4366	0.495766
ENSMUSG00000095079	Igha	0.494995
ENSMUSG00000040013	Fkbp6	0.494904
ENSMUSG00000049382	Krt8	0.493963
ENSMUSG00000062496	4930431F12Rik	0.493937
ENSMUSG00000068048	Rhox9	0.492245
ENSMUSG00000078889	Gm14288	0.49061
ENSMUSG00000069272	H2ac8	0.490466
ENSMUSG00000019505	Ubb	0.489899
ENSMUSG00000067768	Xlr4b	0.489558
ENSMUSG00000086628	Gm16157	0.489518
ENSMUSG00000068417	Pnp2	0.488537
ENSMUSG00000043892	Olfr1018	0.488099
ENSMUSG00000093805	Gal3st2b	0.487947
ENSMUSG00000010760	Phlda2	0.487848
ENSMUSG00000029622	Arpc1b	0.487302
ENSMUSG00000053168	9030619P08Rik	0.486278
ENSMUSG00000085610	Gm14747	0.485935
ENSMUSG00000064341	ND1	0.484719
ENSMUSG00000065126	Snord104	0.483596
ENSMUSG00000079845	Xlr4a	0.482659
ENSMUSG00000096393	Fam240a	0.482475
ENSMUSG00000020644	Id2	0.480407
ENSMUSG00000094314	Gm4301	0.480376
ENSMUSG00000022770	Dlg1	0.479019
ENSMUSG00000032479	Map4	0.477788
ENSMUSG00000074978	Actg-ps1	0.476054
ENSMUSG00000053654	Krt42	0.474441
ENSMUSG00000074403	H3c13	0.474353
ENSMUSG00000018168	Ikzf3	0.472985
ENSMUSG00000091779	Gm21293	0.471964
ENSMUSG00000043073	Usp17le	0.470985
ENSMUSG00000061410	Zcchc14	0.470929
ENSMUSG00000032415	Ube2cbp	0.470371
ENSMUSG00000011118	Panx3	0.469456
ENSMUSG00000095274	Obox4-ps27	0.469327
ENSMUSG00000093913	Obox4-ps28	0.469144
ENSMUSG00000027642	Rpn2	0.468161
ENSMUSG00000033697	Arhgap39	0.467991
ENSMUSG00000031160	Eras	0.467001
ENSMUSG00000038696	Mapkap1	0.466945
ENSMUSG00000099158	Mir6368	0.466435
ENSMUSG00000098344	Mir3473f	0.466357
ENSMUSG00000004562	Arhgef40	0.466352
ENSMUSG00000095022	Gm20765	0.465828
ENSMUSG00000094144	Gm21312	0.465826
ENSMUSG00000069301	H2ac11	0.465302
ENSMUSG00000097550	Gm21304	0.464371
ENSMUSG00000095339	Zscan4b	0.464109
ENSMUSG00000096803	Eif1ad16	0.46354
ENSMUSG00000054272	Zscan4c	0.462201
ENSMUSG00000096750	Gm11757	0.460192
ENSMUSG00000091585	LOC108168685	0.458885
ENSMUSG00000003309	Ap1m2	0.458771
ENSMUSG00000094243	Obox4-ps22	0.458326
ENSMUSG00000062170	Fmr1nb	0.458161
ENSMUSG00000033318	Gstt2	0.457979
ENSMUSG00000049280	Olfr509	0.457957
ENSMUSG00000078377	Gm4294	0.457386
ENSMUSG00000095570	LOC624931	0.457378
ENSMUSG00000109494	Gm21033	0.457316
ENSMUSG00000057948	Unc13d	0.457293
ENSMUSG00000096700	Gm11236	0.457133
ENSMUSG00000095718	Pramel40	0.455939
ENSMUSG00000109173	Gm21036	0.455309
ENSMUSG00000094967	Obox4-ps18	0.455252
ENSMUSG00000096439	Obox4-ps23	0.453831
ENSMUSG00000061983	Rps12	0.453491
ENSMUSG00000078577	Tmco2	0.453038
ENSMUSG00000094303	LOC108168681	0.452978
ENSMUSG00000034449	Dhrs11	0.452944
ENSMUSG00000109172	Gm21035	0.452379
ENSMUSG00000029762	Akr1b8	0.450922
ENSMUSG00000082809	Gm14150	0.450575
ENSMUSG00000094195	Pramel44	0.450418
ENSMUSG00000095935	Gm11238	0.45035
ENSMUSG00000102846	Gm10292	0.449873
ENSMUSG00000090854	Gm4340	0.449871
ENSMUSG00000093961	Obox4-ps17	0.449862
ENSMUSG00000106307	Gm23370	0.449852
ENSMUSG00000105448	Gm25820	0.44983
ENSMUSG00000105400	Gm22897	0.449829
ENSMUSG00000105533	Trav7d-2	0.449807
ENSMUSG00000096797	Obox4-ps20	0.449772
ENSMUSG00000095922	Obox4-ps21	0.449772
ENSMUSG00000093940	Obox4-ps19	0.449772
ENSMUSG00000075101	Olfr1222	0.449741
ENSMUSG00000045394	Epcam	0.449733
ENSMUSG00000096615	Trav11	0.449695
ENSMUSG00000100171	Gm21201	0.449693
ENSMUSG00000095546	Gm10230	0.449674
ENSMUSG00000081051	Gm15427	0.449642
ENSMUSG00000105080	Trav7n-6	0.449616
ENSMUSG00000101631	Gm20884	0.449582
ENSMUSG00000094741	LOC100503733	0.449567
ENSMUSG00000101096	Gm21524	0.449348
ENSMUSG00000048826	Dact2	0.449154
ENSMUSG00000100386	Scgb2b13-ps	0.448929
ENSMUSG00000097878	Gm8764	0.448869
ENSMUSG00000097427	Gm6763	0.448868
ENSMUSG00000033871	Ppargc1b	0.448722
ENSMUSG00000093420	Obox4-ps33	0.448632
ENSMUSG00000095196	Gm8305	0.448589
ENSMUSG00000109247	Gm8685	0.448558
ENSMUSG00000001911	Nfix	0.448524
ENSMUSG00000094836	LOC100861655	0.448368
ENSMUSG00000099673	Scgb2b30	0.448211
ENSMUSG00000074011	LOC100862180	0.448149
ENSMUSG00000065040	Gm24977	0.448109
ENSMUSG00000035279	Ssc5d	0.448073
ENSMUSG00000074443	Defa22	0.448011
ENSMUSG00000096423	Gm26496	0.447951
ENSMUSG00000068141	Gm10232	0.447877
ENSMUSG00000094149	Vmn1r252	0.44782
ENSMUSG00000094589	Vmn1r118	0.44782
ENSMUSG00000094757	Vmn1r242	0.44782
ENSMUSG00000095768	Vmn1r111	0.447622
ENSMUSG00000021749	Fam3d	0.447381
ENSMUSG00000064697	Gm24147	0.447277
ENSMUSG00000096614	Gm2871	0.447239
ENSMUSG00000081382	Rpl18-ps1	0.447223
ENSMUSG00000082368	Gm11225	0.446918
ENSMUSG00000096927	Gm3466	0.446903
ENSMUSG00000099748	Uba1y-ps1	0.446889
ENSMUSG00000096666	Gm20852	0.446729
ENSMUSG00000096709	Gm7352	0.446645
ENSMUSG00000096907	Gm6113	0.446429
ENSMUSG00000074439	Defa5	0.446331
ENSMUSG00000101819	H2al1b	0.446145
ENSMUSG00000041460	Cacna2d4	0.446125
ENSMUSG00000080409	Mir467h	0.44603
ENSMUSG00000101120	Gm29452	0.445999
ENSMUSG00000064487	Gm23736	0.445982
ENSMUSG00000095759	Gm21828	0.445799
ENSMUSG00000065635	Gm24253	0.445378
ENSMUSG00000065640	Snord1c	0.445378
ENSMUSG00000096333	Gm13871	0.445326
ENSMUSG00000078735	Il11ra2	0.445196
ENSMUSG00000105886	Gm22813	0.445119
ENSMUSG00000095621	Gm15085	0.445043
ENSMUSG00000109476	Gm21034	0.445042
ENSMUSG00000093513	Obox4-ps31	0.445032
ENSMUSG00000094874	LOC102633783	0.444952
ENSMUSG00000096766	Gm23793	0.444948
ENSMUSG00000076062	Mir92-1	0.444701
ENSMUSG00000096640	Gm4312	0.444643
ENSMUSG00000091733	Gm8094	0.444538
ENSMUSG00000093894	Ighv1-53	0.444521
ENSMUSG00000096294	Vmn2r47	0.444507
ENSMUSG00000093941	Vmn1r131	0.444309
ENSMUSG00000095163	Vmn1r138	0.444309
ENSMUSG00000096073	Vmn1r166	0.444309
ENSMUSG00000094618	Gm13271	0.44426
ENSMUSG00000096236	LOC100862192	0.444152
ENSMUSG00000095137	Rps12-ps17	0.444134
ENSMUSG00000096135	Rps12-ps18	0.444134
ENSMUSG00000096831	Rps12-ps6	0.444134
ENSMUSG00000100609	Gm28326	0.444118
ENSMUSG00000098917	Mir7654	0.444107
ENSMUSG00000096468	Gm16405	0.444086
ENSMUSG00000094105	Gm8922	0.444033
ENSMUSG00000078675	Mup16	0.443987
ENSMUSG00000084647	Gm24382	0.443886
ENSMUSG00000077603	Gm22673	0.443722
ENSMUSG00000095521	Astx5	0.443701
ENSMUSG00000095495	Trav9d-3	0.443672
ENSMUSG00000096541	Trav9n-3	0.443672
ENSMUSG00000096732	Gm8897	0.443668
ENSMUSG00000065416	Mir19a	0.443655
ENSMUSG00000094383	LOC108168683	0.443608
ENSMUSG00000096688	Mup17	0.443595
ENSMUSG00000094025	Gm8879	0.443577
ENSMUSG00000084127	Gm13169	0.44354
ENSMUSG00000096680	LOC102634529	0.443505
ENSMUSG00000109360	Gm18049	0.443423
ENSMUSG00000091926	Vmn2r62	0.443388
ENSMUSG00000089375	Snord107	0.443287
ENSMUSG00000095191	Vmn1r249	0.443154
ENSMUSG00000096601	Vmn1r260	0.443154
ENSMUSG00000030717	Nupr1	0.443126
ENSMUSG00000095368	Gm3012	0.443034
ENSMUSG00000095533	Gm10413	0.443034
ENSMUSG00000096016	Gm20874	0.443026
ENSMUSG00000095287	Vmn1r-ps78	0.442983
ENSMUSG00000096741	Vmn1r-ps76	0.442983
ENSMUSG00000088626	Gm23034	0.44296
ENSMUSG00000064529	Gm26437	0.442934
ENSMUSG00000000381	Wap	0.442928
ENSMUSG00000077366	Gm23484	0.44289
ENSMUSG00000096154	Gm13057	0.442824
ENSMUSG00000088218	Gm22078	0.44277
ENSMUSG00000096452	Ighv1-77	0.442736
ENSMUSG00000094885	Ott	0.442712
ENSMUSG00000090618	Gm8379	0.442619
ENSMUSG00000096899	Gm8346	0.442612
ENSMUSG00000064545	Gm22981	0.442565
ENSMUSG00000082788	Gm13396	0.442384
ENSMUSG00000089575	Gm23005	0.442383
ENSMUSG00000084428	Gm25102	0.442376
ENSMUSG00000095349	Gm26097	0.442373
ENSMUSG00000065582	Mir194-2	0.442371
ENSMUSG00000080524	Gm23879	0.44237
ENSMUSG00000077185	Gm25091	0.442355
ENSMUSG00000088344	Gm22336	0.442354
ENSMUSG00000064961	Gm22704	0.442345
ENSMUSG00000095003	Gm25173	0.44234
ENSMUSG00000089437	Gm23199	0.442331
ENSMUSG00000073569	Gm10540	0.442287
ENSMUSG00000106344	Mir1892	0.44227
ENSMUSG00000096756	LOC100862202	0.442235
ENSMUSG00000094934	Vmn1r163	0.44223
ENSMUSG00000095064	Vmn1r135	0.44223
ENSMUSG00000094474	LOC100041712	0.442181
ENSMUSG00000094722	LOC100862245	0.442181
ENSMUSG00000095523	LOC100038995	0.442181
ENSMUSG00000096550	Gm16367	0.442037
ENSMUSG00000094931	Vmn1r160	0.442036
ENSMUSG00000101504	Gm28257	0.442035
ENSMUSG00000093796	Rps12-ps23	0.442024
ENSMUSG00000092487	Vmn1r-ps71	0.442022
ENSMUSG00000098562	Mir6910	0.44196
ENSMUSG00000098942	Mir8100	0.441928
ENSMUSG00000078674	Mup18	0.441922
ENSMUSG00000095619	Vmn1r157	0.44191
ENSMUSG00000077630	Gm22149	0.441904
ENSMUSG00000077454	Gm25918	0.441872
ENSMUSG00000088948	Gm23262	0.441871
ENSMUSG00000077697	Gm25346	0.441813
ENSMUSG00000105299	Gm33847	0.441794
ENSMUSG00000106506	4930558F17Rik	0.441794
ENSMUSG00000077702	Gm24067	0.44179
ENSMUSG00000065107	n-R5s88	0.441759
ENSMUSG00000073255	Gm14632	0.441749
ENSMUSG00000096457	Gm10147	0.441749
ENSMUSG00000065497	Mir410	0.441742
ENSMUSG00000079522	Gm14744	0.441668
ENSMUSG00000077537	Gm22544	0.441659
ENSMUSG00000064582	Gm25135	0.441629
ENSMUSG00000098223	Gm4891	0.441619
ENSMUSG00000092787	Mir5116	0.441611
ENSMUSG00000106989	Gm5989	0.4416
ENSMUSG00000094827	Gm5327	0.441534
ENSMUSG00000072822	Pramel37	0.441531
ENSMUSG00000093397	Obox4-ps29	0.441512
ENSMUSG00000065526	Mir337	0.441495
ENSMUSG00000031849	Comp	0.441456
ENSMUSG00000088412	Gm24241	0.441382
ENSMUSG00000098797	Mir6344	0.441365
ENSMUSG00000089025	Gm25015	0.441349
ENSMUSG00000094221	Vmn1r124	0.441328
ENSMUSG00000092166	LOC108168684	0.441299
ENSMUSG00000088830	Gm23545	0.441295
ENSMUSG00000077954	Mir297a-4	0.441293
ENSMUSG00000096071	Vmn1r143	0.441283
ENSMUSG00000098666	Mir6950	0.441246
ENSMUSG00000084714	Gm24631	0.441215
ENSMUSG00000088888	Gm24210	0.441195
ENSMUSG00000084516	Mir1902	0.441176
ENSMUSG00000096742	Gm6367	0.441163
ENSMUSG00000065546	Mir196a-1	0.44114
ENSMUSG00000064671	Gm22807	0.441109
ENSMUSG00000076066	Mir223	0.441074
ENSMUSG00000080459	Mir669g	0.441054
ENSMUSG00000092907	Mir5132	0.441012
ENSMUSG00000080428	Gm24831	0.440998
ENSMUSG00000094904	H2al1d	0.440959
ENSMUSG00000095445	H2al1i	0.440959
ENSMUSG00000095655	H2al1f	0.440959
ENSMUSG00000096097	H2al1c	0.440959
ENSMUSG00000099443	H2al1h	0.440959
ENSMUSG00000065212	Gm26264	0.440954
ENSMUSG00000093660	Gm26505	0.440947
ENSMUSG00000077708	Gm24071	0.440938
ENSMUSG00000077194	Gm23431	0.440927
ENSMUSG00000109409	Gm9343	0.440894
ENSMUSG00000065360	Gm24412	0.440886
ENSMUSG00000077514	Gm25877	0.440815
ENSMUSG00000092713	Gm22858	0.440813
ENSMUSG00000092781	Mir3057	0.440812
ENSMUSG00000077235	Gm25095	0.440793
ENSMUSG00000092887	Snord53	0.44079
ENSMUSG00000096152	Vmn1r240	0.440788
ENSMUSG00000096304	Gm16451	0.440788
ENSMUSG00000072929	Gm15109	0.440786
ENSMUSG00000072900	Mir540	0.44076
ENSMUSG00000095758	Vmn1r128	0.440753
ENSMUSG00000096265	4930467E23Rik	0.440747
ENSMUSG00000065124	Snora65	0.440745
ENSMUSG00000065281	Gm24452	0.440725
ENSMUSG00000065087	Snord22	0.440703
ENSMUSG00000094318	Gm13144	0.4407
ENSMUSG00000096530	Gm11758	0.440686
ENSMUSG00000109148	Olfr1452-ps1	0.440682
ENSMUSG00000084690	Gm24896	0.440673
ENSMUSG00000089274	Gm24547	0.44067
ENSMUSG00000076252	Mir302b	0.440617
ENSMUSG00000098588	Mir6340	0.440611
ENSMUSG00000089442	Gm22529	0.440608
ENSMUSG00000070081	Mir505	0.440581
ENSMUSG00000076127	Mir718	0.440549
ENSMUSG00000089051	Gm23354	0.440495
ENSMUSG00000088544	Mir1945	0.440488
ENSMUSG00000077312	Gm24170	0.440484
ENSMUSG00000093172	Mir3112	0.440472
ENSMUSG00000098726	Mir6417	0.440452
ENSMUSG00000093895	Gm21865	0.440418
ENSMUSG00000076887	Traj43	0.440399
ENSMUSG00000081357	Xlr4e-ps	0.440381
ENSMUSG00000064444	Gm26227	0.440367
ENSMUSG00000077263	Gm24432	0.440346
ENSMUSG00000098498	Mir8099-1	0.440318
ENSMUSG00000098931	Mir8099-2	0.440318
ENSMUSG00000089513	Gm24875	0.440296
ENSMUSG00000052889	Prkcb	0.440288
ENSMUSG00000092793	Mir466m	0.440278
ENSMUSG00000077280	Gm25764	0.440248
ENSMUSG00000077277	Gm22783	0.440248
ENSMUSG00000099082	Mir7036b	0.440233
ENSMUSG00000087823	Gm22281	0.440229
ENSMUSG00000093080	Mir3060	0.440224
ENSMUSG00000077462	Gm26417	0.440215
ENSMUSG00000083733	Gm13035	0.440193
ENSMUSG00000065315	Gm26064	0.44018
ENSMUSG00000077758	Gm23527	0.440154
ENSMUSG00000065151	Gm25480	0.440122
ENSMUSG00000075719	Gm23741	0.440121
ENSMUSG00000077484	Gm25274	0.44012
ENSMUSG00000064405	Gm23925	0.44011
ENSMUSG00000077669	Gm24255	0.440094
ENSMUSG00000088041	Gm25261	0.440089
ENSMUSG00000106752	Gm3348	0.440089
ENSMUSG00000107157	Gm3170	0.440089
ENSMUSG00000098499	Mir6975	0.440077
ENSMUSG00000065395	Mir193a	0.440073
ENSMUSG00000099258	Mir7047	0.440049
ENSMUSG00000077223	Gm22271	0.440047
ENSMUSG00000076214	Mir717	0.440045
ENSMUSG00000094748	Vmn1r255	0.440024
ENSMUSG00000096761	Vmn1r245	0.440024
ENSMUSG00000089184	Gm22947	0.44001
ENSMUSG00000102942	Ighv1-33	0.440009
ENSMUSG00000095032	Gm21310	0.440006
ENSMUSG00000098619	Mir6401	0.439994
ENSMUSG00000065297	Gm26123	0.439975
ENSMUSG00000077092	Mir742	0.439958
ENSMUSG00000095296	Gm8906	0.439955
ENSMUSG00000098958	Mir6933	0.439954
ENSMUSG00000098592	Mir6917	0.439935
ENSMUSG00000099821	Gm28408	0.439927
ENSMUSG00000101974	LOC118567486	0.439927
ENSMUSG00000100713	Ifna7	0.43992
ENSMUSG00000092985	Mir378b	0.439902
ENSMUSG00000088151	Gm26347	0.439897
ENSMUSG00000103533	Gm18493	0.439889
ENSMUSG00000077561	Gm24607	0.439883
ENSMUSG00000080364	Gm25777	0.439868
ENSMUSG00000077001	Mir544	0.439866
ENSMUSG00000064845	Gm26203	0.439866
ENSMUSG00000088244	Gm25909	0.439862
ENSMUSG00000033222	Ttf2	0.439858
ENSMUSG00000076556	Igkv4-57	0.439841
ENSMUSG00000096521	Gm13137	0.439841
ENSMUSG00000099124	Mir8117	0.439839
ENSMUSG00000064395	Gm23623	0.439829
ENSMUSG00000093903	Gm20910	0.439815
ENSMUSG00000094872	Igkv9-120	0.439803
ENSMUSG00000093549	Obox4-ps36	0.439793
ENSMUSG00000076396	Mir667	0.439773
ENSMUSG00000105379	Mir1191b	0.439772
ENSMUSG00000065451	Mir101a	0.439772
ENSMUSG00000065442	Mir20a	0.439754
ENSMUSG00000089066	Gm22836	0.43975
ENSMUSG00000088907	Gm25437	0.439747
ENSMUSG00000089078	Gm24502	0.439742
ENSMUSG00000095829	Speer1	0.439731
ENSMUSG00000084696	Gm24892	0.439723
ENSMUSG00000099309	Mir7085	0.439714
ENSMUSG00000064948	Gm23241	0.43971
ENSMUSG00000065426	Mir134	0.439707
ENSMUSG00000077292	Gm25408	0.43969
ENSMUSG00000092879	Mir3552	0.439674
ENSMUSG00000084601	Gm23111	0.439658
ENSMUSG00000065456	Mir106a	0.439647
ENSMUSG00000089162	Gm24129	0.439643
ENSMUSG00000104578	Gm8929	0.439642
ENSMUSG00000057657	Rps18-ps3	0.43964
ENSMUSG00000089976	Gm2389	0.439617
ENSMUSG00000088232	Gm25429	0.439612
ENSMUSG00000095201	Vmn1r91	0.439611
ENSMUSG00000084523	Mir1903	0.439602
ENSMUSG00000088126	Gm22870	0.439591
ENSMUSG00000065211	Gm26265	0.439584
ENSMUSG00000077872	Mir878	0.439576
ENSMUSG00000109535	Gm8728	0.439573
ENSMUSG00000099279	Mir6408	0.439551
ENSMUSG00000065110	Snord61	0.439548
ENSMUSG00000019368	Sec14l4	0.439537
ENSMUSG00000095653	Gm21818	0.439535
ENSMUSG00000078024	Mir883b	0.439525
ENSMUSG00000090594	Gm3327	0.439503
ENSMUSG00000077590	Gm26015	0.439484
ENSMUSG00000099612	Scgb1b8-ps	0.439479
ENSMUSG00000077406	Gm25421	0.439476
ENSMUSG00000064781	Gm22686	0.439468
ENSMUSG00000080452	Mir1306	0.439462
ENSMUSG00000080673	Gm23336	0.439462
ENSMUSG00000065196	Snord85	0.439452
ENSMUSG00000077231	Gm25096	0.439448
ENSMUSG00000089686	Mnd1-ps	0.439441
ENSMUSG00000089026	Gm25014	0.43942
ENSMUSG00000088149	Gm24716	0.439416
ENSMUSG00000105697	Mir7661	0.439412

## Sheet: MarcoPolo_DEGs_rank
ensembl_id	symbol	MarcoPolo_DEGs_rank
ENSMUSG00000094273	Btbd35f17	0
ENSMUSG00000082538	Gm14704	1
ENSMUSG00000062825	Actg1	2
ENSMUSG00000093681	Vmn2r-ps52	3
ENSMUSG00000065371	Gm22739	4
ENSMUSG00000029580	Actb	5
ENSMUSG00000021679	S100z	6
ENSMUSG00000082505	Gm14816	7
ENSMUSG00000071517	Gm10334	8
ENSMUSG00000105303	Gm18555	9
ENSMUSG00000094632	Gm10310	10
ENSMUSG00000095608	Olfr247	11
ENSMUSG00000096465	Olfr488	12
ENSMUSG00000082982	Olfr1149-ps1	13
ENSMUSG00000064351	COX1	14
ENSMUSG00000102851	Gm18956	15
ENSMUSG00000075062	Olfr1271	16
ENSMUSG00000057948	Unc13d	17
ENSMUSG00000085004	5430427M07Rik	18
ENSMUSG00000004562	Arhgef40	19
ENSMUSG00000105538	Gm2142	20
ENSMUSG00000097803	Rpl31-ps16	21
ENSMUSG00000072849	Serpina1e	22
ENSMUSG00000107900	Gm5723	23
ENSMUSG00000022770	Dlg1	24
ENSMUSG00000037738	Nek5	25
ENSMUSG00000064387	Snora73a	26
ENSMUSG00000090109	Ear-ps10	27
ENSMUSG00000090258	Churc1	28
ENSMUSG00000083784	Gm14729	29
ENSMUSG00000078123	Gm5071	30
ENSMUSG00000035851	Ythdc1	31
ENSMUSG00000062556	Scgb1b2	32
ENSMUSG00000099711	Btbd35f21	33
ENSMUSG00000078578	Ube2d3	34
ENSMUSG00000048299	Olfr148	35
ENSMUSG00000028955	Vamp3	36
ENSMUSG00000076251	Mir501	37
ENSMUSG00000091049	Gm1979	38
ENSMUSG00000098706	Mir6979	39
ENSMUSG00000022761	Lztr1	40
ENSMUSG00000058590	Gm6462	41
ENSMUSG00000101137	Rpl23a-ps7	42
ENSMUSG00000027371	Fahd2a	43
ENSMUSG00000102043	Gm9541	44
ENSMUSG00000023072	Cep89	45
ENSMUSG00000083561	Gm5942	46
ENSMUSG00000040479	Dgkz	47
ENSMUSG00000096993	Gm26787	48
ENSMUSG00000044349	Snhg11	49
ENSMUSG00000081318	Rpl36-ps1	50
ENSMUSG00000100689	Taar7e	51
ENSMUSG00000067274	Rplp0	52
ENSMUSG00000081539	Gm11990	53
ENSMUSG00000002733	Plekha3	54
ENSMUSG00000101437	Gm29454	55
ENSMUSG00000041460	Cacna2d4	56
ENSMUSG00000108142	Gm7498	57
ENSMUSG00000095845	Gm5741	58
ENSMUSG00000081080	Vmn1r-ps102	59
ENSMUSG00000083387	Gm11860	60
ENSMUSG00000028423	Nfx1	61
ENSMUSG00000049460	Gm8396	62
ENSMUSG00000063406	Tmed5	63
ENSMUSG00000095957	Olfr832	64
ENSMUSG00000020451	Limk2	65
ENSMUSG00000057021	Gm54275	66
ENSMUSG00000079276	Gm4736	67
ENSMUSG00000025646	Gm53191	68
ENSMUSG00000065874	Gm25683	69
ENSMUSG00000084521	Gm24183	70
ENSMUSG00000078503	Zfp990	71
ENSMUSG00000108440	Klk1b19-ps	72
ENSMUSG00000080915	Gm6446	73
ENSMUSG00000059023	Olfr1201	74
ENSMUSG00000098167	Gm18848	75
ENSMUSG00000039196	Orm1	76
ENSMUSG00000038352	Arl5c	77
ENSMUSG00000086648	Gm15511	78
ENSMUSG00000087309	4930528P14Rik	79
ENSMUSG00000104413	Gm37065	80
ENSMUSG00000080073	Gm9427	81
ENSMUSG00000006678	Pola1	82
ENSMUSG00000064604	Snora44	83
ENSMUSG00000052469	Tcp10c	84
ENSMUSG00000080736	Gm15617	85
ENSMUSG00000078719	Msmp	86
ENSMUSG00000086629	2810403D21Rik	87
ENSMUSG00000097425	Vmn1r181	88
ENSMUSG00000061411	Nol4l	89
ENSMUSG00000064719	Gm25930	90
ENSMUSG00000093606	B130034C11Rik	91
ENSMUSG00000083993	Gm14398	92
ENSMUSG00000029179	Zcchc4	93
ENSMUSG00000100079	Ifnab	94
ENSMUSG00000025505	Tmem80	95
ENSMUSG00000081913	Gm11803	96
ENSMUSG00000030801	Kat8	97
ENSMUSG00000101762	1700047L14Rik	98
ENSMUSG00000104944	Gm43405	99
ENSMUSG00000081633	Gm8522	100
ENSMUSG00000101810	1700066C05Rik	101
ENSMUSG00000027598	Itch	102
ENSMUSG00000100736	Gm5147	103
ENSMUSG00000109384	Gm17931	104
ENSMUSG00000065392	Gm25894	105
ENSMUSG00000109255	Gm7407	106
ENSMUSG00000020718	Polg2	107
ENSMUSG00000076475	Trbv19	108
ENSMUSG00000036892	Prodh2	109
ENSMUSG00000098013	Gm9135	110
ENSMUSG00000011960	Ccnt1	111
ENSMUSG00000097538	Vmn2r-ps11	112
ENSMUSG00000049643	2310022A10Rik	113
ENSMUSG00000063350	Olfr874	114
ENSMUSG00000059939	9430015G10Rik	115
ENSMUSG00000093751	Gm3307	116
ENSMUSG00000084285	Gm13451	117
ENSMUSG00000103942	Gm34732	118
ENSMUSG00000059762	Olfr767	119
ENSMUSG00000060615	Ang4	120
ENSMUSG00000090812	Samd15	121
ENSMUSG00000046438	Scgb2b24	122
ENSMUSG00000105221	Gm9332	123
ENSMUSG00000059112	Olfr1263	124
ENSMUSG00000019795	Pcmt1	125
ENSMUSG00000077228	Gm22273	126
ENSMUSG00000036040	Adamtsl2	127
ENSMUSG00000026180	Cxcr2	128
ENSMUSG00000092751	Mir3080	129
ENSMUSG00000090662	Vmn2r45	130
ENSMUSG00000101459	Gm19193	131
ENSMUSG00000016756	Cmah	132
ENSMUSG00000101855	1700010N08Rik	133
ENSMUSG00000029716	Tfr2	134
ENSMUSG00000030775	Trat1	135
ENSMUSG00000061961	Olfr815	136
ENSMUSG00000021504	B4galt7	137
ENSMUSG00000085900	A930041C12Rik	138
ENSMUSG00000029782	Tmem209	139
ENSMUSG00000075160	Olfr259	140
ENSMUSG00000087403	Kantr	141
ENSMUSG00000050961	AY358078	142
ENSMUSG00000081653	LOC118568034	143
ENSMUSG00000021907	Msmb	144
ENSMUSG00000079227	Ccr5	145
ENSMUSG00000064435	Gm25588	146
ENSMUSG00000076573	Igkv1-35	147
ENSMUSG00000064037	Gpn1	148
ENSMUSG00000082721	Gm12087	149
ENSMUSG00000026773	Pfkfb3	150
ENSMUSG00000109263	Gm18058	151
ENSMUSG00000024811	Tnks2	152
ENSMUSG00000059113	Gm10061	153
ENSMUSG00000050635	Sprr2f	154
ENSMUSG00000095056	Gm3159	155
ENSMUSG00000022788	Fgd4	156
ENSMUSG00000079539	Obp2b	157
ENSMUSG00000100599	1700120C14Rik	158
ENSMUSG00000050087	Cby3	159
ENSMUSG00000087742	Gm25152	160
ENSMUSG00000080526	Mir466j	161
ENSMUSG00000009145	Dqx1	162
ENSMUSG00000092292	Olfr113	163
ENSMUSG00000071065	Olfr806	164
ENSMUSG00000072235	Tuba1a	165
ENSMUSG00000064432	Gm25587	166
ENSMUSG00000026202	Tuba4a	167
ENSMUSG00000090132	Cypt2	168
ENSMUSG00000091931	Gon7	169
ENSMUSG00000035623	Rsf1	170
ENSMUSG00000078097	Gm10913	171
ENSMUSG00000081743	Gm4911	172
ENSMUSG00000009647	Mcu	173
ENSMUSG00000084220	Gm12387	174
ENSMUSG00000030603	Psmc4	175
ENSMUSG00000071165	Gm6040	176
ENSMUSG00000032096	Arcn1	177
ENSMUSG00000076867	Trdv4	178
ENSMUSG00000093772	4931403E22Rik	179
ENSMUSG00000103257	Gm7977	180
ENSMUSG00000076128	Mir686	181
ENSMUSG00000077274	Gm22786	182
ENSMUSG00000101113	1700025B11Rik	183
ENSMUSG00000019813	Cep57l1	184
ENSMUSG00000052217	Hbb-bh1	185
ENSMUSG00000028800	Hdac1	186
ENSMUSG00000064565	Gm24145	187
ENSMUSG00000028138	Adh5	188
ENSMUSG00000065735	Snord80	189
ENSMUSG00000026755	Arpc5l	190
ENSMUSG00000098741	Obox4-ps2	191
ENSMUSG00000029161	Cgref1	192
ENSMUSG00000051788	4930564D02Rik	193
ENSMUSG00000060974	Olfr530	194
ENSMUSG00000103989	Ighv5-21	195
ENSMUSG00000078752	Scgb1b30	196
ENSMUSG00000046111	Cep295	197
ENSMUSG00000022160	Mettl3	198
ENSMUSG00000103501	Gm7412	199
ENSMUSG00000086076	Ncr3-ps	200
ENSMUSG00000020328	Nudcd2	201
ENSMUSG00000048806	Ifnb1	202
ENSMUSG00000028902	Sf3a3	203
ENSMUSG00000107470	Gm3375	204
ENSMUSG00000108089	Gm3148	205
ENSMUSG00000060699	Vmn1r35	206
ENSMUSG00000029578	Wipi2	207
ENSMUSG00000080715	Gm5406	208
ENSMUSG00000013787	Ehmt2	209
ENSMUSG00000108731	Api5-ps	210
ENSMUSG00000101226	Gm20954	211
ENSMUSG00000100665	Mrgprc1-ps	212
ENSMUSG00000103700	Gm6555	213
ENSMUSG00000059867	Olfr960	214
ENSMUSG00000020072	Pbld2	215
ENSMUSG00000089242	Gm24056	216
ENSMUSG00000107392	Pramel35	217
ENSMUSG00000062400	Krtap6-5	218
ENSMUSG00000058659	Olfr58	219
ENSMUSG00000025377	Tepsin	220
ENSMUSG00000001521	Tulp3	221
ENSMUSG00000063177	Klk1b27	222
ENSMUSG00000028427	Aqp7	223
ENSMUSG00000079476	1700011M02Rik	224
ENSMUSG00000033222	Ttf2	225
ENSMUSG00000040687	Madd	226
ENSMUSG00000092499	1700092C10Rik	227
ENSMUSG00000089372	Gm22139	228
ENSMUSG00000031232	Magt1	229
ENSMUSG00000052752	Traf7	230
ENSMUSG00000083279	Pex13-ps	231
ENSMUSG00000082584	Gm8569	232
ENSMUSG00000081212	Gm6964	233
ENSMUSG00000028556	Dock7	234
ENSMUSG00000094066	Fam205a2	235
ENSMUSG00000083374	Gm11449	236
ENSMUSG00000024833	Pola2	237
ENSMUSG00000014074	Rnf168	238
ENSMUSG00000084182	Taar7c-ps	239
ENSMUSG00000032555	Topbp1	240
ENSMUSG00000081068	Gm12804	241
ENSMUSG00000097180	2700038G22Rik	242
ENSMUSG00000033400	Agl	243
ENSMUSG00000061561	Olfr373	244
ENSMUSG00000018537	Pcgf2	245
ENSMUSG00000103526	Gm18900	246
ENSMUSG00000064653	Gm26129	247
ENSMUSG00000081141	Gm11501	248
ENSMUSG00000044292	Olfr978	249
ENSMUSG00000085203	Gm12927	250
ENSMUSG00000033080	Vsx1	251
ENSMUSG00000082375	Gm14141	252
ENSMUSG00000044788	Fads6	253
ENSMUSG00000063820	Arl9	254
ENSMUSG00000048294	Krtap4-13	255
ENSMUSG00000022799	Arhgap31	256
ENSMUSG00000022438	Parvb	257
ENSMUSG00000101155	LOC100861691	258
ENSMUSG00000095545	Gm4724	259
ENSMUSG00000071522	Olfr263	260
ENSMUSG00000064759	Gm25475	261
ENSMUSG00000084039	Gm14551	262
ENSMUSG00000039994	Timeless	263
ENSMUSG00000093139	Gm25999	264
ENSMUSG00000097145	9230114K14Rik	265
ENSMUSG00000102091	Olfr1034	266
ENSMUSG00000026080	Chst10	267
ENSMUSG00000047747	Rnf150	268
ENSMUSG00000083677	Gm11699	269
ENSMUSG00000082316	Vmn1r221	270
ENSMUSG00000063696	Gm8730	271
ENSMUSG00000029254	Stap1	272
ENSMUSG00000076937	Iglc2	273
ENSMUSG00000027506	Tpd52	274
ENSMUSG00000108433	Gm19761	275
ENSMUSG00000025817	Nudt5	276
ENSMUSG00000096525	Gm2663	277
ENSMUSG00000017311	Pyy	278
ENSMUSG00000043036	Ccdc63	279
ENSMUSG00000093705	Vmn1r-ps142	280
ENSMUSG00000020153	Ndufs7	281
ENSMUSG00000087069	Gm13793	282
ENSMUSG00000025371	Chmp6	283
ENSMUSG00000065036	Gm22362	284
ENSMUSG00000056536	Pign	285
ENSMUSG00000062518	Zfp534	286
ENSMUSG00000064698	Gm24152	287
ENSMUSG00000074336	Apoc4	288
ENSMUSG00000055971	Olfr378	289
ENSMUSG00000036858	Ptcra	290
ENSMUSG00000022941	Ripply3	291
ENSMUSG00000064110	Olfr963	292
ENSMUSG00000035399	Oser1	293
ENSMUSG00000026608	Kctd3	294
ENSMUSG00000047702	Olfr1388	295
ENSMUSG00000040483	Xaf1	296
ENSMUSG00000063176	Olfr955	297
ENSMUSG00000006784	Odad4	298
ENSMUSG00000009292	Trpm2	299
ENSMUSG00000065034	Gm22363	300
ENSMUSG00000029458	Brap	301
ENSMUSG00000103051	Gm7871	302
ENSMUSG00000064890	Gm22505	303
ENSMUSG00000096329	Trav13d-4	304
ENSMUSG00000101583	Gm20753	305
ENSMUSG00000028773	Fabp3	306
ENSMUSG00000084017	Rpl21-ps9	307
ENSMUSG00000028759	Hp1bp3	308
ENSMUSG00000098295	Gm19872	309
ENSMUSG00000104627	Mir3535	310
ENSMUSG00000098038	Gm8793	311
ENSMUSG00000026917	Wdr5	312
ENSMUSG00000013539	Tango2	313
ENSMUSG00000100282	1700041C23Rik	314
ENSMUSG00000036817	Sun1	315
ENSMUSG00000073236	2500004C02Rik	316
ENSMUSG00000096119	Gm6228	317
ENSMUSG00000108177	Gm7924	318
ENSMUSG00000030067	Foxp1	319
ENSMUSG00000036306	Lzts1	320
ENSMUSG00000042105	Inpp5f	321
ENSMUSG00000094553	Vmn1r50	322
ENSMUSG00000028177	1810013D15Rik	323
ENSMUSG00000063767	S100a7a	324
ENSMUSG00000107014	1700126H18Rik	325
ENSMUSG00000051050	Spink14	326
ENSMUSG00000089960	Ugt1a1	327
ENSMUSG00000022679	Mpv17l	328
ENSMUSG00000099085	Gm8151	329
ENSMUSG00000035239	Neu3	330
ENSMUSG00000094282	Cfap73	331
ENSMUSG00000026584	Scyl3	332
ENSMUSG00000090817	Hsd3b9	333
ENSMUSG00000079484	Phyhd1	334
ENSMUSG00000046248	Krtap5-3	335
ENSMUSG00000078498	Zfp988	336
ENSMUSG00000096151	Olfr477	337
ENSMUSG00000058287	Gm12253	338
ENSMUSG00000057801	Olfr135	339
ENSMUSG00000038456	Dennd2a	340
ENSMUSG00000100134	1700065O20Rik	341
ENSMUSG00000107741	Gm2011	342
ENSMUSG00000086376	1700071G01Rik	343
ENSMUSG00000092958	Mir5128	344
ENSMUSG00000094613	A630076J17Rik	345
ENSMUSG00000037572	Wdhd1	346
ENSMUSG00000060030	Olfr317	347
ENSMUSG00000042688	Mapk6	348
ENSMUSG00000001100	Poldip2	349
ENSMUSG00000059077	Pth	350
ENSMUSG00000060121	Gemin2	351
ENSMUSG00000081006	Cyp4b1-ps1	352
ENSMUSG00000029638	Glcci1	353
ENSMUSG00000042873	Lhfpl4	354
ENSMUSG00000093461	Vmn1r-ps21	355
ENSMUSG00000060227	Golm2	356
ENSMUSG00000081771	Gm15381	357
ENSMUSG00000094525	Trbv12-2	358
ENSMUSG00000029470	P2rx4	359
ENSMUSG00000030530	Furin	360
ENSMUSG00000044141	E130201H02Rik	361
ENSMUSG00000041408	Wapl	362
ENSMUSG00000039483	Asb6	363
ENSMUSG00000040139	9430038I01Rik	364
ENSMUSG00000088378	Gm25184	365
ENSMUSG00000079889	Gm11951	366
ENSMUSG00000049807	Arhgap23	367
ENSMUSG00000038327	Serpinb9f	368
ENSMUSG00000081918	Gm14613	369
ENSMUSG00000037486	Asxl2	370
ENSMUSG00000081359	Cox20b	371
ENSMUSG00000020362	Cnot6	372
ENSMUSG00000093669	Gm9399	373
ENSMUSG00000074486	Bglap2	374
ENSMUSG00000025491	Ifitm1	375
ENSMUSG00000091004	Gm6872	376
ENSMUSG00000081498	Olfr407-ps1	377
ENSMUSG00000093859	Gm7882	378
ENSMUSG00000080697	Vmn1r-ps107	379
ENSMUSG00000038489	Polr2l	380
ENSMUSG00000076534	Igkv12-89	381
ENSMUSG00000108202	Gm4874	382
ENSMUSG00000034652	Cd300a	383
ENSMUSG00000061376	Vmn1r219	384
ENSMUSG00000027243	Harbi1	385
ENSMUSG00000086726	Gm9458	386
ENSMUSG00000039883	Lrrc17	387
ENSMUSG00000047804	Akap10	388
ENSMUSG00000035522	Tsga8	389
ENSMUSG00000074108	Rpl10-ps2	390
ENSMUSG00000076471	Trbv14	391
ENSMUSG00000084154	Gm15644	392
ENSMUSG00000033526	Ppip5k1	393
ENSMUSG00000092990	Mir466q	394
ENSMUSG00000028068	Iqgap3	395
ENSMUSG00000079659	Tmem243	396
ENSMUSG00000095629	Vmn1r89	397
ENSMUSG00000054263	Lifr	398
ENSMUSG00000044176	Spink10	399
ENSMUSG00000031392	Irak1	400
ENSMUSG00000107541	Gm44336	401
ENSMUSG00000038538	Ubn2	402
ENSMUSG00000091117	Gm9064	403
ENSMUSG00000029094	Afap1	404
ENSMUSG00000082737	Gm12026	405
ENSMUSG00000024378	Stard4	406
ENSMUSG00000058005	Tdpoz3	407
ENSMUSG00000072592	Gm10373	408
ENSMUSG00000074753	Gm14092	409
ENSMUSG00000023015	Racgap1	410
ENSMUSG00000074183	Gsta1	411
ENSMUSG00000092213	Gm18522	412
ENSMUSG00000036816	Atoh7	413
ENSMUSG00000063867	Olfr1511	414
ENSMUSG00000081783	Gm15599	415
ENSMUSG00000081844	Gm11241	416
ENSMUSG00000100593	1700119H24Rik	417
ENSMUSG00000030604	Zfp626	418
ENSMUSG00000080964	Ifna-ps1	419
ENSMUSG00000039069	Mtg2	420
ENSMUSG00000026729	4930562F07Rik	421
ENSMUSG00000109376	Olfr761	422
ENSMUSG00000099083	Atf7	423
ENSMUSG00000085126	Gm12589	424
ENSMUSG00000058625	Gm17383	425
ENSMUSG00000025758	Plk4	426
ENSMUSG00000075382	Olfr353	427
ENSMUSG00000033684	Qsox1	428
ENSMUSG00000081464	LOC118568414	429
ENSMUSG00000091022	Gm3115	430
ENSMUSG00000082249	Gm12997	431
ENSMUSG00000000561	Wdr77	432
ENSMUSG00000032609	Klhdc8b	433
ENSMUSG00000094777	H2ac24	434
ENSMUSG00000068940	Tcl1b3	435
ENSMUSG00000034021	Pds5b	436
ENSMUSG00000075202	Olfr1042	437
ENSMUSG00000073739	Gm16287	438
ENSMUSG00000081146	Gm6207	439
ENSMUSG00000105907	Gm34333	440
ENSMUSG00000049775	Tmsb4x	441
ENSMUSG00000065642	Snora69	442
ENSMUSG00000037787	Coa8	443
ENSMUSG00000067610	Klri1	444
ENSMUSG00000084114	Gm8421	445
ENSMUSG00000008683	Rps15a	446
ENSMUSG00000079532	Ctag2l2	447
ENSMUSG00000027322	Siglec1	448
ENSMUSG00000083296	Gm12638	449
ENSMUSG00000074212	Dnajb14	450
ENSMUSG00000101786	Gm28840	451
ENSMUSG00000040740	Slc25a34	452
ENSMUSG00000048469	Olfr564	453
ENSMUSG00000081836	Olfr1180	454
ENSMUSG00000085610	Gm14747	455
ENSMUSG00000059595	Olfr935	456
ENSMUSG00000042834	Nrep	457
ENSMUSG00000079519	Gm14743	458
ENSMUSG00000090101	Snhg9	459
ENSMUSG00000029442	Wdr66	460
ENSMUSG00000109069	Gm2734	461
ENSMUSG00000043282	Teddm1b	462
ENSMUSG00000029521	Chek2	463
ENSMUSG00000083627	Gm12502	464
ENSMUSG00000100018	Gm7776	465
ENSMUSG00000093920	Olfr463	466
ENSMUSG00000099104	Gm17087	467
ENSMUSG00000107764	Gm5318	468
ENSMUSG00000105234	4930459L07Rik	469
ENSMUSG00000021519	Mterf3	470
ENSMUSG00000066153	Mup21	471
ENSMUSG00000037754	Ppp1r16b	472
ENSMUSG00000084228	Gm8080	473
ENSMUSG00000092981	Mir5125	474
ENSMUSG00000020063	Sirt1	475
ENSMUSG00000108558	Psg-ps1	476
ENSMUSG00000065613	Mir92-2	477
ENSMUSG00000096822	Olfr344	478
ENSMUSG00000032068	Plet1	479
ENSMUSG00000062380	Tubb3	480
ENSMUSG00000058628	Olfr875	481
ENSMUSG00000081598	Gm8312	482
ENSMUSG00000102453	Ighv1-48	483
ENSMUSG00000063358	Mapk1	484
ENSMUSG00000101934	Gm18304	485
ENSMUSG00000027634	Ndrg3	486
ENSMUSG00000105836	Gm17954	487
ENSMUSG00000081350	Gm5388	488
ENSMUSG00000076518	Igkv2-112	489
ENSMUSG00000082846	Gm13484	490
ENSMUSG00000025825	Iscu	491
ENSMUSG00000037408	Cnnm4	492
ENSMUSG00000108587	1810049I09Rik	493
ENSMUSG00000108464	Olfr192	494
ENSMUSG00000086244	4930558G05Rik	495
ENSMUSG00000020923	Ubtf	496
ENSMUSG00000080968	Atf1-ps	497
ENSMUSG00000035299	Mid1	498
ENSMUSG00000101894	1700016P04Rik	499
