# Supplementary material for: scMEB: a fast and clustering-independent method for detecting differentially expressed genes in single-cell RNA-seq data
Source: BMC Genomics. 2023 May 25;24:280. doi: 10.1186/s12864-023-09374-6 (PMC10210493; doi:10.1186/s12864-023-09374-6)
Supplement: Supplementary file 5 — Additional file 5. [file 12864_2023_9374_MOESM5_ESM.xlsx]

## Sheet: scMEB_setdiff_gene_kumar80
ID	Summary
ENSMUSG00000015944	Predicted to enable identical protein binding activity. Predicted to be involved in cellular response to L-arginine and negative regulation of TORC1 signaling. Predicted to be located in cytoplasm. Predicted to be part of GATOR2 complex. Predicted to be active in cytosol. Orthologous to several human genes including CASTOR2 (cytosolic arginine sensor for mTORC1 subunit 2). [provided by Alliance o…
ENSMUSG00000042594	This gene encodes a member of the SH2B family of adapter proteins that play an important role in T cell receptor signaling. This gene is preferentially expressed in hematopoietic stem cells, hematopoietic progenitors, pre and immature B cells, as well as megakaryocytes and mastocytes. In hematopoietic stem cells, the encoded protein is a key regulator of self-renewal, proliferation and apoptosis.…
ENSMUSG00000091421	Unknown
ENSMUSG00000097129	Is expressed in central nervous system and retina. [provided by Alliance of Genome Resources, Apr 2022]
ENSMUSG00000006058	Predicted to enable several functions, including protein C-terminus binding activity; protein N-terminus binding activity; and protein homodimerization activity. Predicted to be involved in several processes, including early endosome to late endosome transport; endosomal transport; and positive regulation of macromolecule metabolic process. Predicted to act upstream of or within regulation of tra…
ENSMUSG00000018189	Predicted to enable endopeptidase inhibitor activity; proteasome binding activity; and thiol-dependent deubiquitinase. Involved in forebrain morphogenesis; lateral ventricle development; and midbrain development. Predicted to be located in cytosol; nucleolus; and nucleoplasm. Predicted to be part of Ino80 complex. Predicted to be active in cytoplasm. Is expressed in several structures, including …
ENSMUSG00000057346	Predicted to enable chloride channel activity and lipid binding activity. Predicted to be located in extracellular space and intracellular membrane-bounded organelle. Predicted to be part of high-density lipoprotein particle and very-low-density lipoprotein particle. Human ortholog(s) of this gene implicated in focal segmental glomerulosclerosis and schizophrenia. Orthologous to several human gen…
ENSMUSG00000073125	Involved in positive regulation of dendritic spine morphogenesis and positive regulation of synapse assembly. Predicted to be located in nucleoplasm. Predicted to be active in synaptonemal complex. Is expressed in blood; brain; liver; and placenta. Orthologous to human FAM9B (family with sequence similarity 9 member B) and FAM9C (family with sequence similarity 9 member C). [provided by Alliance …
ENSMUSG00000050708	Predicted to enable ferric iron binding activity; ferrous iron binding activity; and identical protein binding activity. Predicted to be involved in intracellular sequestering of iron ion. Predicted to be located in autolysosome. Predicted to be part of intracellular ferritin complex. Predicted to be active in cytoplasm. Is expressed in several structures, including central nervous system; ciliar…
ENSMUSG00000058147	Predicted to be involved in meiotic cell cycle and spermatid development. Predicted to be active in synaptonemal complex. Orthologous to human FAM9C (family with sequence similarity 9 member C). [provided by Alliance of Genome Resources, Apr 2022]
ENSMUSG00000023906	This gene encodes a member of the claudin family. Claudins are integral membrane proteins and components of tight junction strands. Tight junction strands serve as a physical barrier to prevent solutes and water from passing freely through the paracellular space between epithelial or endothelial cell sheets, and also play critical roles in maintaining cell polarity and signal transductions. The p…
ENSMUSG00000050654	Olfactory receptors interact with odorant molecules in the nose, to initiate a neuronal response that triggers the perception of a smell. The olfactory receptor proteins are members of a large family of G-protein-coupled receptors (GPCR) arising from single coding-exon genes. Olfactory receptors share a 7-transmembrane domain structure with many neurotransmitter and hormone receptors and are resp…
ENSMUSG00000096036	Unknown
ENSMUSG00000095180	Enables DNA-binding transcription activator activity, RNA polymerase II-specific. Acts upstream of or within ectopic germ cell programmed cell death; flagellated sperm motility; and regulation of transcription, DNA-templated. Located in cytoplasm and nucleus. Is expressed in several structures, including early conceptus; genitourinary system; heart; respiratory system; and vertebral axis musculat…
ENSMUSG00000076128	microRNAs (miRNAs) are short (20-24 nt) non-coding RNAs that are involved in post-transcriptional regulation of gene expression in multicellular organisms by affecting both the stability and translation of mRNAs. miRNAs are transcribed by RNA polymerase II as part of capped and polyadenylated primary transcripts (pri-miRNAs) that can be either protein-coding or non-coding. The primary transcript …
ENSMUSG00000023043	Predicted to enable scaffold protein binding activity. Acts upstream of or within extrinsic apoptotic signaling pathway; hepatocyte apoptotic process; and tumor necrosis factor-mediated signaling pathway. Located in cell periphery and keratin filament. Is expressed in several structures, including alimentary system; brain; early conceptus; genitourinary system; and sensory organ. Human ortholog(s…
ENSMUSG00000109522	Olfactory receptors interact with odorant molecules in the nose, to initiate a neuronal response that triggers the perception of a smell. The olfactory receptor proteins are members of a large family of G-protein-coupled receptors (GPCR) arising from single coding-exon genes. Olfactory receptors share a 7-transmembrane domain structure with many neurotransmitter and hormone receptors and are resp…
ENSMUSG00000008348	Predicted to enable protease binding activity; protein tag; and ubiquitin protein ligase binding activity. Predicted to be involved in modification-dependent protein catabolic process and protein ubiquitination. Located in myelin sheath. Is expressed in inner ear; oocyte; telencephalon; and trunk unsegmented mesenchyme. Orthologous to human UBC (ubiquitin C). [provided by Alliance of Genome Resou…
ENSMUSG00000091813	Predicted to enable carboxylic ester hydrolase activity. Predicted to be involved in prostaglandin metabolic process. Predicted to be active in intracellular membrane-bounded organelle. Orthologous to human CES2 (carboxylesterase 2). [provided by Alliance of Genome Resources, Apr 2022]
ENSMUSG00000073062	Predicted to enable C2H2 zinc finger domain binding activity and transcription coactivator activity. Predicted to be involved in regulation of transcription by RNA polymerase II. Predicted to be active in nucleus. Is expressed in genitourinary system. Orthologous to several human genes including ZXDB (zinc finger X-linked duplicated B). [provided by Alliance of Genome Resources, Apr 2022]
ENSMUSG00000009647	Predicted to enable calcium channel activity; identical protein binding activity; and uniporter activity. Involved in mitochondrial calcium ion transmembrane transport and positive regulation of mitochondrial calcium ion concentration. Located in mitochondrion. Part of calcium channel complex. Is expressed in several structures, including central nervous system; genitourinary system; gut; limb se…
ENSMUSG00000064357	Predicted to contribute to proton-transporting ATP synthase activity, rotational mechanism. Predicted to be involved in mitochondrial ATP synthesis coupled proton transport. Located in mitochondrion. Is expressed in several structures, including alimentary system; brain; heart; integumental system; and sensory organ. Human ortholog(s) of this gene implicated in Leber hereditary optic neuropathy; …
ENSMUSG00000042745	Enables protein self-association and transcription regulator inhibitor activity. Involved in negative regulation of cold-induced thermogenesis; negative regulation of transcription, DNA-templated; and positive regulation of gene expression. Acts upstream of or within several processes, including endothelial cell morphogenesis; lung development; and negative regulation of macromolecule metabolic p…
ENSMUSG00000026773	Predicted to enable 6-phosphofructo-2-kinase activity and fructose-2,6-bisphosphate 2-phosphatase activity. Predicted to be involved in fructose 2,6-bisphosphate metabolic process. Predicted to be located in nucleoplasm. Predicted to be active in cytosol. Is expressed in several structures, including alimentary system; integumental system; nervous system; sensory organ; and skeleton. Used to stud…
ENSMUSG00000007872	Enables leptomycin B binding activity; protein domain specific binding activity; and transcription regulator inhibitor activity. Involved in negative regulation of myoblast differentiation; negative regulation of transcription, DNA-templated; and positive regulation of gene expression. Acts upstream of or within several processes, including animal organ development; cellular response to leptomyci…
ENSMUSG00000084034	Unknown
ENSMUSG00000058625	Unknown
ENSMUSG00000067212	Predicted to enable several functions, including 14-3-3 protein binding activity; TAP binding activity; and signaling receptor binding activity. Acts upstream of or within antigen processing and presentation of endogenous peptide antigen via MHC class Ib via ER pathway, TAP-dependent; inner ear development; and positive regulation of T cell mediated cytotoxicity. Predicted to be located in severa…
ENSMUSG00000060461	Enables mRNA binding activity. Acts upstream of or within regulation of gene expression. Located in cytoplasm. Is expressed in several structures, including early conceptus and reproductive system. Orthologous to human DPPA5 (developmental pluripotency associated 5). [provided by Alliance of Genome Resources, Apr 2022]
ENSMUSG00000069309	Histones are basic nuclear proteins that are responsible for the nucleosome structure of the chromosomal fiber in eukaryotes. This structure consists of approximately 146 bp of DNA wrapped around a nucleosome, an octamer composed of pairs of each of the four core histones (H2A, H2B, H3, and H4). The chromatin fiber is further compacted through the interaction of a linker histone, H1, with the DNA…
ENSMUSG00000037742	Enables calmodulin binding activity. Predicted to be involved in several processes, including cellular response to epidermal growth factor stimulus; negative regulation of reactive oxygen species biosynthetic process; and regulation of D-erythro-sphingosine kinase activity. Located in cytoplasm and plasma membrane. Is expressed in several structures, including alimentary system; brain; genitourin…
ENSMUSG00000001025	Enables calcium ion binding activity and zinc ion binding activity. Located in collagen-containing extracellular matrix. Is expressed in several structures, including eye; genitourinary system; gut; hemolymphoid system gland; and trophectoderm. Orthologous to human S100A6 (S100 calcium binding protein A6). [provided by Alliance of Genome Resources, Apr 2022]
ENSMUSG00000047508	Orthologous to several human genes including MBD3L5 (methyl-CpG binding domain protein 3 like 5). [provided by Alliance of Genome Resources, Apr 2022]
ENSMUSG00000006200	Predicted to enable DNA binding activity. Is expressed in extraembryonic component; heart; hemolymphoid system; and reproductive system. [provided by Alliance of Genome Resources, Apr 2022]
ENSMUSG00000073739	Unknown
ENSMUSG00000044285	Unknown
ENSMUSG00000099104	Unknown
ENSMUSG00000029447	Predicted to enable WD40-repeat domain binding activity; protein folding chaperone; and unfolded protein binding activity. Acts upstream of or within binding activity of sperm to zona pellucida and toxin transport. Located in acrosomal vesicle and cell body. Part of chaperonin-containing T-complex and zona pellucida receptor complex. Is expressed in 8-cell stage embryo. Orthologous to human CCT6A…
ENSMUSG00000028691	Enables identical protein binding activity. Acts upstream of or within several processes, including natural killer cell mediated cytotoxicity; regulation of intracellular signal transduction; and removal of superoxide radicals. Located in mitochondrion and myelin sheath. Is expressed in several structures, including alimentary system; central nervous system; metanephros; respiratory system; and s…
ENSMUSG00000071478	Histones are basic nuclear proteins that are responsible for the nucleosome structure of the chromosomal fiber in eukaryotes. This structure consists of approximately 146 bp of DNA wrapped around a nucleosome, an octamer composed of pairs of each of the four core histones (H2A, H2B, H3, and H4). The chromatin fiber is further compacted through the interaction of a linker histone, H1, with the DNA…
ENSMUSG00000074365	Predicted to enable transcription cis-regulatory region binding activity. Acts upstream of or within blastocyst hatching. Predicted to be active in nucleus. Is expressed in central nervous system; early conceptus; and retina. [provided by Alliance of Genome Resources, Apr 2022]
ENSMUSG00000084383	Unknown
ENSMUSG00000068397	Unknown
ENSMUSG00000071516	Histones are basic nuclear proteins that are responsible for the nucleosome structure of the chromosomal fiber in eukaryotes. Two molecules of each of the four core histones (H2A, H2B, H3, and H4) form an octamer, around which approximately 146 bp of DNA is wrapped in repeating units, called nucleosomes. The linker histone, H1, interacts with linker DNA between nucleosomes and functions in the co…
ENSMUSG00000099842	Unknown
ENSMUSG00000005892	This gene encodes a member of the thyrotropin-releasing hormone family. Cleavage of the encoded proprotein releases mature thyrotropin-releasing hormone, which is a tripeptide hypothalamic regulatory hormone. The mouse proprotein contains five thyrotropin-releasing hormone tripeptides. Thyrotropin-releasing hormone is involved in the regulation and release of thyroid-stimulating hormone, as well …
ENSMUSG00000021270	Enables identical protein binding activity; nitric-oxide synthase regulator activity; and protein folding chaperone. Involved in several processes, including axonogenesis; positive regulation of nitrogen compound metabolic process; and positive regulation of protein kinase B signaling. Located in several cellular components, including growth cone; neuronal cell body; and ruffle membrane. Part of …
ENSMUSG00000038793	This gene encodes a secreted ligand of the TGF-beta (transforming growth factor-beta) superfamily of proteins. Ligands of this family bind various TGF-beta receptors leading to recruitment and activation of SMAD family transcription factors that regulate gene expression. The encoded preproprotein is proteolytically processed to generate the mature protein, which plays a role in left-right asymmet…
ENSMUSG00000023944	Enables protein folding chaperone; protein kinase binding activity; and tau protein binding activity. Contributes to protein kinase regulator activity. Involved in several processes, including axonogenesis; positive regulation of protein kinase B signaling; and regulation of cellular protein metabolic process. Acts upstream of or within cellular response to interleukin-4; negative regulation of a…
ENSMUSG00000057836	Predicted to be involved in meiotic cell cycle and spermatid development. Predicted to be located in nucleoplasm. Predicted to be active in synaptonemal complex. Is expressed in several structures, including alimentary system; blood; central nervous system; female reproductive system; and sensory organ. Orthologous to several human genes including FAM9C (family with sequence similarity 9 member C…
ENSMUSG00000081766	Unknown
ENSMUSG00000064358	Predicted to enable electron transfer activity and oxidoreduction-driven active transmembrane transporter activity. Predicted to be involved in mitochondrial electron transport, cytochrome c to oxygen and respiratory chain complex IV assembly. Located in mitochondrion. Is expressed in several structures, including alimentary system; brain; heart; integumental system; and sensory organ. Human orth…
ENSMUSG00000094777	Histones are basic nuclear proteins that are responsible for the nucleosome structure of the chromosomal fiber in eukaryotes. This structure consists of approximately 146 bp of DNA wrapped around a nucleosome, an octamer composed of pairs of each of the four core histones (H2A, H2B, H3, and H4). The chromatin fiber is further compacted through the interaction of a linker histone, H1, with the DNA…
ENSMUSG00000067702	Predicted to enable GTP binding activity. Predicted to be a structural constituent of cytoskeleton. Predicted to be involved in microtubule cytoskeleton organization and mitotic cell cycle. Located in ciliary basal body and microtubule. [provided by Alliance of Genome Resources, Apr 2022]
ENSMUSG00000064215	Predicted to enable RNA polymerase II-specific DNA-binding transcription factor binding activity; identical protein binding activity; and lamin binding activity. Acts upstream of or within regulation of protein export from nucleus. Predicted to be located in mitochondrial membrane and nuclear inner membrane. Predicted to be active in mitochondrion. Is expressed in adrenal gland and testis. Orthol…
ENSMUSG00000059230	Enables CCR6 chemokine receptor binding activity. Involved in chemotaxis; defense response to Gram-negative bacterium; and defense response to Gram-positive bacterium. Acts upstream of or within defense response to bacterium. Predicted to be located in extracellular region. Predicted to be active in extracellular space. Orthologous to human DEFB4B (defensin beta 4B). [provided by Alliance of Geno…
ENSMUSG00000099927	Unknown
ENSMUSG00000086858	Unknown
ENSMUSG00000024503	Enables serine-type endopeptidase inhibitor activity. Acts upstream of or within several processes, including negative regulation of cellular protein metabolic process; negative regulation of nitric oxide mediated signal transduction; and regulation of calcium ion transport. Located in extracellular space. Is expressed in embryo ectoderm; embryo endoderm; genitourinary system; gut; and yolk sac. …
ENSMUSG00000081378	Unknown
ENSMUSG00000061825	This gene encodes a member of the carboxylesterase large family. The family members are responsible for the hydrolysis or transesterification of various xenobiotics, such as cocaine and heroin, and endogenous substrates with ester, thioester, or amide bonds. They may participate in fatty acyl and cholesterol ester metabolism, and may play a role in the blood-brain barrier system. The protein enco…
ENSMUSG00000000730	CpG methylation is an epigenetic modification that is important for embryonic development, imprinting, and X-chromosome inactivation. Studies in mice have demonstrated that DNA methylation is required for mammalian development. This gene encodes a nuclear protein that is a catalytically inactive regulatory factor of DNA methyltransferases. Alternatively spliced transcript variants encoding differ…
ENSMUSG00000075111	Olfactory receptors interact with odorant molecules in the nose, to initiate a neuronal response that triggers the perception of a smell. The olfactory receptor proteins are members of a large family of G-protein-coupled receptors (GPCR) arising from single coding-exon genes. Olfactory receptors share a 7-transmembrane domain structure with many neurotransmitter and hormone receptors and are resp…
ENSMUSG00000032246	Predicted to enable calcium ion binding activity and enzyme regulator activity. Is expressed in several structures, including 4th ventricle lateral recess; choroid invagination; ear; forelimb bud; and somite. Orthologous to human CALML4 (calmodulin like 4). [provided by Alliance of Genome Resources, Apr 2022]
ENSMUSG00000095079	Enables antigen binding activity. Acts upstream of or within humoral immune response mediated by circulating immunoglobulin and mucosal immune response. Part of immunoglobulin complex, circulating. [provided by Alliance of Genome Resources, Apr 2022]
ENSMUSG00000069996	Unknown
ENSMUSG00000019505	This gene encodes ubiquitin, one of the most conserved proteins known. Ubiquitin has a major role in targeting cellular proteins for degradation by the 26S proteosome. It is also involved in the maintenance of chromatin structure, the regulation of gene expression, and the stress response. Ubiquitin is synthesized as a precursor protein consisting of either polyubiquitin chains or a single ubiqui…
ENSMUSG00000067818	Enables myosin heavy chain binding activity. Located in Z disc and stress fiber. Part of myosin II complex. Is expressed in several structures, including cardiovascular system; future spinal cord; genitourinary system; gut; and lung. Human ortholog(s) of this gene implicated in familial hypertrophic cardiomyopathy. Orthologous to human MYL9 (myosin light chain 9). [provided by Alliance of Genome …
ENSMUSG00000040013	This gene is a member of the FK506-binding protein (Fkbp) family. The encoded protein plays a role in male-specific fertility and homologous pairing of chromosomes during meiosis. The protein may also be involved in LINE1 transposon silencing and binding to Hsp90 as a co-chaperone. Alternative splicing of this gene results in multiple transcript variants encoding different isoforms. [provided by …
ENSMUSG00000040740	Acts upstream of or within blastocyst hatching. Located in mitochondrion. Is expressed in early conceptus. Orthologous to human SLC25A34 (solute carrier family 25 member 34). [provided by Alliance of Genome Resources, Apr 2022]
ENSMUSG00000107383	Unknown
ENSMUSG00000080076	Histones are basic nuclear proteins responsible for nucleosome structure of the chromosomal fiber in eukaryotes. Two molecules of each of the four core histones (H2A, H2B, H3, and H4) form an octamer, around which approximately 146 bp of DNA is wrapped in repeating units, called nucleosomes. The linker histone, H1, interacts with linker DNA between nucleosomes and functions in the compaction of c…
ENSMUSG00000062496	Unknown
ENSMUSG00000049382	Predicted to enable scaffold protein binding activity. Acts upstream of or within several processes, including cell differentiation involved in embryonic placenta development; cell surface receptor signaling pathway; and hepatocyte apoptotic process. Located in several cellular components, including Z disc; apicolateral plasma membrane; and sarcolemma. Is expressed in several structures, includin…
ENSMUSG00000064341	Predicted to enable NADH dehydrogenase (ubiquinone) activity. Predicted to contribute to NADH dehydrogenase activity. Predicted to be involved in mitochondrial electron transport, NADH to ubiquinone; mitochondrial respiratory chain complex I assembly; and response to hydroperoxide. Located in mitochondrion. Human ortholog(s) of this gene implicated in several diseases, including MELAS syndrome; n…
ENSMUSG00000069272	Histones are basic nuclear proteins that are responsible for the nucleosome structure of the chromosomal fiber in eukaryotes. Nucleosomes consist of approximately 146 bp of DNA wrapped around a histone octamer composed of pairs of each of the four core histones (H2A, H2B, H3, and H4). The chromatin fiber is further compacted through the interaction of a linker histone, H1, with the DNA between th…
ENSMUSG00000086628	Unknown
ENSMUSG00000068048	Is expressed in genitourinary system. [provided by Alliance of Genome Resources, Apr 2022]
ENSMUSG00000078889	Unknown
ENSMUSG00000067768	Involved in positive regulation of dendritic spine morphogenesis and positive regulation of synapse assembly. Predicted to be located in nucleoplasm. Predicted to be active in synaptonemal complex. Is expressed in brain; hindgut diverticulum; liver; placenta; and yolk sac. Orthologous to human FAM9B (family with sequence similarity 9 member B) and FAM9C (family with sequence similarity 9 member C…
