# Supplementary material for: scMEB: a fast and clustering-independent method for detecting differentially expressed genes in single-cell RNA-seq data
Source: BMC Genomics. 2023 May 25;24:280. doi: 10.1186/s12864-023-09374-6 (PMC10210493; doi:10.1186/s12864-023-09374-6)
Supplement: Supplementary file 6 — Additional file 6. [file 12864_2023_9374_MOESM6_ESM.xlsx]

## Sheet: Haystack_GO
	ONTOLOGY	ID	Description	GeneRatio	BgRatio	pvalue	p.adjust	qvalue	geneID	Count
GO:0060485	BP	GO:0060485	mesenchyme development	35/445	291/18723	2.92591e-15	1.31432e-11	9.98507e-12	ALDH1A2/CER1/SFRP2/MSX1/FOXF1/NODAL/FOXH1/ACTC1/SOX11/EOMES/HAS2/TWIST1/CDH2/ISL1/DPPA4/LEF1/PITX2/APLNR/FOXF2/WNT5A/AXIN2/FOXC1/WNT8A/GATA3/FOXD1/NOG/FOXC2/GLIPR2/EDNRB/MYC/HAND1/NOLC1/SNAI1/EDNRA/SNAI2	35
GO:0003007	BP	GO:0003007	heart morphogenesis	30/445	246/18723	2.0697e-13	4.64855e-10	3.53157e-10	DKK1/TBXT/ALDH1A2/SFRP2/COL2A1/MSX1/FOXF1/NODAL/FOXH1/ACTC1/SOX11/DSP/HAS2/TWIST1/PTCH1/ISL1/DHRS3/PITX2/APLNR/WNT5A/AXIN2/FOXC1/DLL1/GATA3/NOG/FOXC2/GATA6/HAND1/SNAI1/SNAI2	30
GO:0048568	BP	GO:0048568	embryonic organ development	39/445	427/18723	6.32452e-13	8.44972e-10	6.41936e-10	TUBB2B/RSPO3/ALDH1A2/RARRES2/SPINT2/COL2A1/HOXA1/GATA2/KDR/MSX1/FOXF1/NODAL/FOXH1/SOX11/EOMES/ID2/TWIST1/PTCH1/SLC39A1/LEF1/PITX2/APLNR/FOXF2/WNT5A/STRA6/FOXC1/SPINT1/DLL1/GATA3/NOG/NKX3-2/FOXC2/CDX2/FBN2/HAND1/RBPMS2/IGF2/SNAI1/LRIG3	39
GO:0061053	BP	GO:0061053	somite development	18/445	83/18723	7.52424e-13	8.44972e-10	6.41936e-10	TBXT/CDX1/ALDH1A2/SFRP2/MSGN1/FOXF1/NKD1/SOX11/PTCH1/LEF1/RIPPLY1/WNT5A/AXIN2/FOXC1/DLL1/NOG/FOXC2/CDX2	18
GO:0072132	BP	GO:0072132	mesenchyme morphogenesis	14/445	52/18723	1.16286e-11	9.52989e-09	7.23999e-09	MSX1/FOXF1/ACTC1/TWIST1/ISL1/LEF1/APLNR/WNT5A/FOXC1/NOG/FOXC2/MYC/SNAI1/SNAI2	14
GO:0007369	BP	GO:0007369	gastrulation	24/445	185/18723	1.47433e-11	9.52989e-09	7.23999e-09	DKK1/MIXL1/TBXT/CER1/SFRP2/MSGN1/FOXF1/NODAL/WNT5B/POU5F1/EOMES/GJA1/NANOG/OTX2/LEF1/APLNR/WNT5A/FOXC1/NOG/FOXC2/GATA6/HAND1/SNAI1/TENM4	24
GO:0001756	BP	GO:0001756	somitogenesis	15/445	63/18723	1.48507e-11	9.52989e-09	7.23999e-09	TBXT/CDX1/ALDH1A2/SFRP2/MSGN1/FOXF1/NKD1/LEF1/RIPPLY1/WNT5A/AXIN2/FOXC1/DLL1/FOXC2/CDX2	15
GO:0072001	BP	GO:0072001	renal system development	30/445	302/18723	4.07708e-11	2.28928e-08	1.7392e-08	ALDH1A2/CER1/EPCAM/GCNT4/FOXF1/CALB1/SOX11/GREB1L/HAS2/PTCH1/NPNT/CA2/EGR1/PODXL/WNT5A/STRA6/FOXC1/ASS1/DLL1/GATA3/FOXD1/ARG2/NOG/FOXC2/MYO1E/PRKX/MYC/FRAS1/EPHA4/C1GALT1	30
GO:0001704	BP	GO:0001704	formation of primary germ layer	19/445	121/18723	7.07974e-11	3.53357e-08	2.6845e-08	DKK1/MIXL1/TBXT/SFRP2/MSGN1/FOXF1/NODAL/POU5F1/EOMES/GJA1/NANOG/LEF1/WNT5A/FOXC1/NOG/FOXC2/GATA6/HAND1/SNAI1	19
GO:0009952	BP	GO:0009952	anterior/posterior pattern specification	24/445	201/18723	8.65518e-11	3.87459e-08	2.94358e-08	TDGF1/TBXT/CDX1/ALDH1A2/CER1/SFRP2/MSGN1/MSX1/FOXF1/NODAL/NKD1/FOXH1/HES6/OTX2/LEF1/RIPPLY1/WNT5A/AXIN2/FOXC1/WNT8A/DLL1/NOG/FOXC2/CDX2	24
GO:0001822	BP	GO:0001822	kidney development	29/445	293/18723	9.48809e-11	3.87459e-08	2.94358e-08	ALDH1A2/CER1/EPCAM/GCNT4/CALB1/SOX11/GREB1L/HAS2/PTCH1/NPNT/CA2/EGR1/PODXL/WNT5A/STRA6/FOXC1/ASS1/DLL1/GATA3/FOXD1/ARG2/NOG/FOXC2/MYO1E/PRKX/MYC/FRAS1/EPHA4/C1GALT1	29
GO:0001707	BP	GO:0001707	mesoderm formation	15/445	72/18723	1.15535e-10	4.32485e-08	3.28565e-08	DKK1/TBXT/SFRP2/MSGN1/FOXF1/NODAL/EOMES/GJA1/LEF1/WNT5A/FOXC1/NOG/FOXC2/HAND1/SNAI1	15
GO:0001655	BP	GO:0001655	urogenital system development	31/445	338/18723	1.45512e-10	5.02799e-08	3.81983e-08	ALDH1A2/CER1/GATA2/EPCAM/GCNT4/FOXF1/CALB1/SOX11/GREB1L/HAS2/PTCH1/NPNT/CA2/EGR1/PODXL/WNT5A/STRA6/FOXC1/ASS1/DLL1/GATA3/FOXD1/ARG2/NOG/FOXC2/MYO1E/PRKX/MYC/FRAS1/EPHA4/C1GALT1	31
GO:0048332	BP	GO:0048332	mesoderm morphogenesis	15/445	74/18723	1.74628e-10	5.60306e-08	4.25672e-08	DKK1/TBXT/SFRP2/MSGN1/FOXF1/NODAL/EOMES/GJA1/LEF1/WNT5A/FOXC1/NOG/FOXC2/HAND1/SNAI1	15
GO:0007389	BP	GO:0007389	pattern specification process	35/445	436/18723	3.60281e-10	1.00668e-07	7.64786e-08	DKK1/TDGF1/TBXT/CDX1/ALDH1A2/CER1/SFRP2/MSGN1/MSX1/FOXF1/NODAL/NKD1/FOXH1/FST/PTCH1/HES6/STC1/ISL1/OTX2/LEF1/PITX2/RIPPLY1/APLNR/WNT5A/AXIN2/FOXC1/WNT8A/DLL1/FOXD1/NOG/NKX3-2/FOXC2/CDX2/HAND1/SNAI1	35
GO:0003002	BP	GO:0003002	regionalization	30/445	331/18723	3.87326e-10	1.00668e-07	7.64786e-08	DKK1/TDGF1/TBXT/CDX1/ALDH1A2/CER1/SFRP2/MSGN1/MSX1/FOXF1/NODAL/NKD1/FOXH1/PTCH1/HES6/ISL1/OTX2/LEF1/PITX2/RIPPLY1/WNT5A/AXIN2/FOXC1/WNT8A/DLL1/FOXD1/NOG/FOXC2/CDX2/SNAI1	30
GO:0071772	BP	GO:0071772	response to BMP	21/445	165/18723	4.03388e-10	1.00668e-07	7.64786e-08	CER1/SPINT2/SFRP2/COL2A1/MSX1/NODAL/SOX11/FST/SKIL/RGMB/EGR1/LEF1/WNT5A/SPINT1/GATA3/FOXD1/NOG/GDF3/GATA6/PELO/RBPMS2	21
GO:0071773	BP	GO:0071773	cellular response to BMP stimulus	21/445	165/18723	4.03388e-10	1.00668e-07	7.64786e-08	CER1/SPINT2/SFRP2/COL2A1/MSX1/NODAL/SOX11/FST/SKIL/RGMB/EGR1/LEF1/WNT5A/SPINT1/GATA3/FOXD1/NOG/GDF3/GATA6/PELO/RBPMS2	21
GO:0048762	BP	GO:0048762	mesenchymal cell differentiation	25/445	236/18723	4.6158e-10	1.09127e-07	8.29054e-08	ALDH1A2/SFRP2/MSX1/SOX11/EOMES/HAS2/TWIST1/CDH2/ISL1/LEF1/PITX2/FOXF2/WNT5A/AXIN2/FOXC1/WNT8A/GATA3/NOG/FOXC2/GLIPR2/EDNRB/NOLC1/SNAI1/EDNRA/SNAI2	25
GO:0055123	BP	GO:0055123	digestive system development	19/445	137/18723	6.34426e-10	1.42492e-07	1.08253e-07	MIXL1/ALDH1A2/RARRES2/SFRP2/FOXF1/NODAL/SOX11/ID2/DACT1/FOXF2/WNT5A/STRA6/ASS1/NKX3-2/CDX2/EDNRB/GATA6/RBPMS2/IGF2	19
GO:0035282	BP	GO:0035282	segmentation	16/445	96/18723	9.20253e-10	1.96847e-07	1.49547e-07	TDGF1/TBXT/CDX1/ALDH1A2/SFRP2/MSGN1/FOXF1/NKD1/LEF1/RIPPLY1/WNT5A/AXIN2/FOXC1/DLL1/FOXC2/CDX2	16
GO:0048565	BP	GO:0048565	digestive tract development	18/445	127/18723	1.25586e-09	2.56424e-07	1.94809e-07	MIXL1/ALDH1A2/RARRES2/SFRP2/FOXF1/NODAL/SOX11/ID2/DACT1/FOXF2/WNT5A/STRA6/ASS1/NKX3-2/CDX2/EDNRB/GATA6/RBPMS2	18
GO:0007498	BP	GO:0007498	mesoderm development	18/445	129/18723	1.62583e-09	3.17531e-07	2.41233e-07	DKK1/MIXL1/TBXT/CER1/SFRP2/MSGN1/FOXF1/NODAL/FOXH1/EOMES/GJA1/LEF1/WNT5A/FOXC1/NOG/FOXC2/HAND1/SNAI1	18
GO:0001503	BP	GO:0001503	ossification	32/445	408/18723	3.71893e-09	6.9606e-07	5.28806e-07	DKK1/CER1/IFITM1/SFRP2/COL2A1/IGFBP5/SOX11/TAC1/ALPL/COL1A2/DDX21/TWIST1/PTCH1/STC1/NPNT/DHRS3/LEF1/SPP1/WNT5A/AXIN2/BMP3/MSX2/FOXC1/CDH11/HSPE1/NOG/FOXC2/FBN2/MN1/IGF2/SNAI1/SNAI2	32
GO:0060537	BP	GO:0060537	muscle tissue development	31/445	403/18723	1.03666e-08	1.86267e-06	1.4151e-06	DKK1/ALDH1A2/IGFBP5/MSX1/FOXH1/ACTC1/SOX11/DSP/ID2/TWIST1/GJA1/PTCH1/ISL1/EGR1/LEF1/WNT5A/STRA6/MSX2/FOXC1/WNT8A/DLL1/FHOD3/NOG/FOXC2/GATA6/HAND1/CXADR/MYL6/IGF2/AKIRIN1/TENM4	31
GO:0045165	BP	GO:0045165	cell fate commitment	24/445	258/18723	1.37799e-08	2.37582e-06	1.80494e-06	DKK1/TBXT/SFRP2/ESRP1/GATA2/MIAT/NODAL/WNT5B/POU5F1/EOMES/GAP43/ID2/PTCH1/ISL1/NANOG/WNT5A/WNT8A/DLL1/GATA3/GDF3/FOXC2/GATA6/TENM4/FGF13	24
GO:0009798	BP	GO:0009798	axis specification	14/445	86/18723	1.42803e-08	2.37582e-06	1.80494e-06	TDGF1/TBXT/CDX1/CER1/NODAL/PTCH1/STC1/OTX2/PITX2/RIPPLY1/WNT5A/WNT8A/DLL1/CDX2	14
GO:0048705	BP	GO:0048705	skeletal system morphogenesis	22/445	220/18723	1.50392e-08	2.41271e-06	1.83297e-06	SP5/CDX1/CER1/SFRP2/COL2A1/HOXA1/MSX1/NODAL/SOX11/ALPL/HAS2/TWIST1/STC1/DHRS3/SLC39A1/AXIN2/MSX2/FOXC1/NOG/NKX3-2/FOXC2/FBN2	22
GO:0060562	BP	GO:0060562	epithelial tube morphogenesis	27/445	325/18723	1.91968e-08	2.97351e-06	2.25902e-06	CXCR4/SPINT2/SFRP2/KDR/FOXF1/NODAL/FOXH1/SOX11/GREB1L/TWIST1/PTCH1/NPNT/LEF1/PODXL/APLNR/WNT5A/SPINT1/DLL1/GATA3/FOXD1/NOG/FOXC2/PRKX/MYC/HAND1/EPHA4/EDNRA	27
GO:0072073	BP	GO:0072073	kidney epithelium development	17/445	136/18723	2.50726e-08	3.7542e-06	2.85212e-06	CER1/EPCAM/CALB1/GREB1L/PTCH1/NPNT/PODXL/FOXC1/DLL1/GATA3/FOXD1/ARG2/NOG/FOXC2/MYO1E/MYC/EPHA4	17
GO:0034329	BP	GO:0034329	cell junction assembly	31/445	420/18723	2.70204e-08	3.91534e-06	2.97454e-06	CD9/CLDN7/PTPRS/CLDN6/KDR/GABRB3/CDH1/NLGN4X/GAP43/F11R/GJA1/CDH2/CLDN10/ADD2/ACTB/APLNR/WNT5A/CAPZA1/CDH11/GRID2/CNTNAP2/GABRB2/RAB17/FLRT3/THY1/SNAI1/ITGA6/FGF13/RCC2/SNAI2/ARF6	31
GO:0007178	BP	GO:0007178	transmembrane receptor protein serine/threonine kinase signaling pathway	28/445	355/18723	3.19705e-08	4.48786e-06	3.40949e-06	DKK1/TDGF1/CER1/SFRP2/MSX1/NODAL/FOXH1/COL3A1/HSP90AB1/SOX11/FST/COL1A2/VIM/SKIL/RGMB/NPNT/EGR1/LEF1/WNT5A/BMP3/FOXD1/NOG/GDF3/RASL11B/FBN2/PELO/RBPMS2/GOT1	28
GO:0048608	BP	GO:0048608	reproductive structure development	31/445	424/18723	3.35779e-08	4.57066e-06	3.47239e-06	RSPO3/SPINT2/SFRP2/GATA2/NODAL/HSP90AB1/FST/SERPINE2/GREB1L/EOMES/CCND1/GJA1/PTCH1/STC1/ZFP42/IDH1/LEF1/SPP1/FOXF2/WNT5A/STRA6/FOXC1/SPINT1/GATA3/NOG/CDX2/AXL/GATA6/HAND1/IGF2/SNAI1	31
GO:0001708	BP	GO:0001708	cell fate specification	14/445	92/18723	3.48175e-08	4.60001e-06	3.49469e-06	DKK1/TBXT/SFRP2/ESRP1/MIAT/NODAL/POU5F1/EOMES/PTCH1/ISL1/NANOG/WNT5A/DLL1/TENM4	14
GO:0001837	BP	GO:0001837	epithelial to mesenchymal transition	18/445	157/18723	3.81653e-08	4.86963e-06	3.69952e-06	SFRP2/MSX1/EOMES/HAS2/TWIST1/ISL1/LEF1/FOXF2/WNT5A/AXIN2/FOXC1/WNT8A/GATA3/NOG/GLIPR2/NOLC1/SNAI1/SNAI2	18
GO:0061458	BP	GO:0061458	reproductive system development	31/445	427/18723	3.94435e-08	4.86963e-06	3.69952e-06	RSPO3/SPINT2/SFRP2/GATA2/NODAL/HSP90AB1/FST/SERPINE2/GREB1L/EOMES/CCND1/GJA1/PTCH1/STC1/ZFP42/IDH1/LEF1/SPP1/FOXF2/WNT5A/STRA6/FOXC1/SPINT1/GATA3/NOG/CDX2/AXL/GATA6/HAND1/IGF2/SNAI1	31
GO:0060349	BP	GO:0060349	bone morphogenesis	14/445	93/18723	4.01105e-08	4.86963e-06	3.69952e-06	SP5/CDX1/CER1/SFRP2/COL2A1/MSX1/ALPL/HAS2/TWIST1/STC1/DHRS3/AXIN2/MSX2/FOXC1	14
GO:0048562	BP	GO:0048562	embryonic organ morphogenesis	24/445	285/18723	9.26278e-08	1.09496e-05	8.31854e-06	COL2A1/HOXA1/GATA2/MSX1/FOXF1/NODAL/FOXH1/SOX11/ID2/TWIST1/SLC39A1/APLNR/FOXF2/WNT5A/STRA6/DLL1/GATA3/NOG/NKX3-2/FOXC2/FBN2/HAND1/RBPMS2/LRIG3	24
GO:0060021	BP	GO:0060021	roof of mouth development	13/445	85/18723	1.01226e-07	1.16592e-05	8.85766e-06	COL2A1/MSX1/GABRB3/SOX11/TWIST1/DHRS3/PAK1IP1/LEF1/FOXF2/WNT5A/WNT8A/FRAS1/SNAI1	13
GO:0048736	BP	GO:0048736	appendage development	18/445	172/18723	1.55877e-07	1.7078e-05	1.29744e-05	DKK1/ALDH1A2/CRABP2/SFRP2/COL2A1/MSX1/SOX11/TWIST1/PTCH1/SLC39A1/SLC7A11/LEF1/PITX2/WNT5A/NOG/FBN2/FRAS1/ITGA6	18
GO:0060173	BP	GO:0060173	limb development	18/445	172/18723	1.55877e-07	1.7078e-05	1.29744e-05	DKK1/ALDH1A2/CRABP2/SFRP2/COL2A1/MSX1/SOX11/TWIST1/PTCH1/SLC39A1/SLC7A11/LEF1/PITX2/WNT5A/NOG/FBN2/FRAS1/ITGA6	18
GO:0003151	BP	GO:0003151	outflow tract morphogenesis	12/445	74/18723	1.62128e-07	1.734e-05	1.31734e-05	SFRP2/FOXH1/SOX11/TWIST1/ISL1/DHRS3/PITX2/WNT5A/FOXC1/NOG/FOXC2/GATA6	12
GO:0014706	BP	GO:0014706	striated muscle tissue development	28/445	384/18723	1.66193e-07	1.73613e-05	1.31896e-05	DKK1/ALDH1A2/MSX1/FOXH1/ACTC1/SOX11/DSP/ID2/TWIST1/GJA1/ISL1/EGR1/LEF1/WNT5A/MSX2/FOXC1/WNT8A/DLL1/FHOD3/NOG/FOXC2/GATA6/HAND1/CXADR/MYL6/IGF2/AKIRIN1/TENM4	28
GO:0003206	BP	GO:0003206	cardiac chamber morphogenesis	15/445	121/18723	1.86433e-07	1.90332e-05	1.44597e-05	SFRP2/FOXF1/FOXH1/SOX11/DSP/ISL1/DHRS3/APLNR/WNT5A/FOXC1/GATA3/NOG/FOXC2/GATA6/HAND1	15
GO:0001657	BP	GO:0001657	ureteric bud development	13/445	91/18723	2.30833e-07	2.1715e-05	1.64971e-05	CER1/EPCAM/CALB1/GREB1L/PTCH1/NPNT/FOXC1/GATA3/FOXD1/ARG2/NOG/FOXC2/MYC	13
GO:0014033	BP	GO:0014033	neural crest cell differentiation	13/445	91/18723	2.30833e-07	2.1715e-05	1.64971e-05	ALDH1A2/SOX11/TWIST1/CDH2/ISL1/PITX2/FOXC1/WNT8A/FOXC2/EDNRB/NOLC1/EDNRA/SNAI2	13
GO:0003231	BP	GO:0003231	cardiac ventricle development	15/445	123/18723	2.31825e-07	2.1715e-05	1.64971e-05	SFRP2/FOXF1/FOXH1/SOX11/GREB1L/DSP/ISL1/APLNR/WNT5A/STRA6/FOXC1/GATA3/NOG/FOXC2/HAND1	15
GO:0001701	BP	GO:0001701	in utero embryonic development	27/445	367/18723	2.32039e-07	2.1715e-05	1.64971e-05	RSPO3/SPINT2/GATA2/MSX1/FOXF1/NODAL/POU5F1/EOMES/SKIL/TWIST1/PTCH1/NECAB1/SLC39A1/LEF1/FOXC1/SPINT1/GINS1/GATA3/NOG/MYO1E/CDX2/GATA6/PELO/HAND1/IGF2/SNAI1/EDNRA	27
GO:0048738	BP	GO:0048738	cardiac muscle tissue development	21/445	236/18723	2.36932e-07	2.17204e-05	1.65013e-05	DKK1/ALDH1A2/MSX1/FOXH1/ACTC1/DSP/ID2/GJA1/ISL1/WNT5A/MSX2/FOXC1/WNT8A/DLL1/FHOD3/NOG/FOXC2/GATA6/HAND1/CXADR/TENM4	21
GO:0072163	BP	GO:0072163	mesonephric epithelium development	13/445	92/18723	2.63088e-07	2.31724e-05	1.76044e-05	CER1/EPCAM/CALB1/GREB1L/PTCH1/NPNT/FOXC1/GATA3/FOXD1/ARG2/NOG/FOXC2/MYC	13
GO:0072164	BP	GO:0072164	mesonephric tubule development	13/445	92/18723	2.63088e-07	2.31724e-05	1.76044e-05	CER1/EPCAM/CALB1/GREB1L/PTCH1/NPNT/FOXC1/GATA3/FOXD1/ARG2/NOG/FOXC2/MYC	13
GO:0009948	BP	GO:0009948	anterior/posterior axis specification	10/445	51/18723	2.77879e-07	2.40044e-05	1.82365e-05	TDGF1/TBXT/CDX1/CER1/NODAL/OTX2/RIPPLY1/WNT5A/WNT8A/CDX2	10
GO:0007409	BP	GO:0007409	axonogenesis	29/445	418/18723	2.84756e-07	2.41345e-05	1.83353e-05	TUBB2B/CRABP2/PTPRS/HSP90AB1/UCHL1/SKIL/KLF7/GAP43/EVX1/ANOS1/CDH2/PTCH1/TUBB3/ISL1/OTX2/SPP1/ACTB/WNT5A/CDH11/GATA3/FOXD1/NOG/ETV1/FLRT3/THY1/PTPRZ1/EPHA4/CXCL12/FGF13	29
GO:0003205	BP	GO:0003205	cardiac chamber development	17/445	161/18723	3.03212e-07	2.52227e-05	1.9162e-05	SFRP2/FOXF1/FOXH1/SOX11/GREB1L/DSP/ISL1/DHRS3/APLNR/WNT5A/STRA6/FOXC1/GATA3/NOG/FOXC2/GATA6/HAND1	17
GO:0045216	BP	GO:0045216	cell-cell junction organization	19/445	200/18723	3.25107e-07	2.65524e-05	2.01722e-05	CD9/CLDN7/CLDN6/F2RL1/DSP/CDH1/NLGN4X/F11R/GJA1/CDH2/CLDN10/ACTB/APLNR/CDH11/CNTNAP2/CXADR/EPHA4/SNAI1/SNAI2	19
GO:0001823	BP	GO:0001823	mesonephros development	13/445	96/18723	4.36338e-07	3.50006e-05	2.65904e-05	CER1/EPCAM/CALB1/GREB1L/PTCH1/NPNT/FOXC1/GATA3/FOXD1/ARG2/NOG/FOXC2/MYC	13
GO:0014032	BP	GO:0014032	neural crest cell development	12/445	81/18723	4.49645e-07	3.54352e-05	2.69206e-05	ALDH1A2/SOX11/TWIST1/CDH2/ISL1/PITX2/FOXC1/FOXC2/EDNRB/NOLC1/EDNRA/SNAI2	12
GO:0048566	BP	GO:0048566	embryonic digestive tract development	8/445	31/18723	4.66731e-07	3.55348e-05	2.69963e-05	ALDH1A2/RARRES2/FOXF1/SOX11/ID2/FOXF2/STRA6/RBPMS2	8
GO:0060795	BP	GO:0060795	cell fate commitment involved in formation of primary germ layer	8/445	31/18723	4.66731e-07	3.55348e-05	2.69963e-05	DKK1/SFRP2/NODAL/POU5F1/EOMES/NANOG/FOXC2/GATA6	8
GO:0001649	BP	GO:0001649	osteoblast differentiation	20/445	229/18723	6.18165e-07	4.628e-05	3.51595e-05	IFITM1/SFRP2/IGFBP5/SOX11/ALPL/DDX21/TWIST1/PTCH1/NPNT/LEF1/SPP1/AXIN2/BMP3/MSX2/HSPE1/NOG/FBN2/IGF2/SNAI1/SNAI2	20
GO:0048732	BP	GO:0048732	gland development	29/445	436/18723	6.79986e-07	4.98131e-05	3.78437e-05	TDGF1/ALDH1A2/AK4/IGFBP5/GATA2/MSX1/FOXF1/NODAL/SERPINE2/CDH1/CCND1/ID2/COX2/PTCH1/ISL1/LEF1/PITX2/WNT5A/STRA6/SLC29A1/KRT18/FOXC1/ASS1/GATA3/NOG/ASNS/GATA6/IGF2/ARF6	29
GO:0061448	BP	GO:0061448	connective tissue development	21/445	252/18723	7.03229e-07	4.98131e-05	3.78437e-05	CER1/CNMD/SFRP2/COL2A1/MSX1/WNT5B/CD44/PLAAT3/KLF7/STC1/EGR1/WNT5A/AXIN2/BMP3/FOXD1/NOG/NKX3-2/FOXC2/HAND1/SNAI1/SNAI2	21
GO:0030509	BP	GO:0030509	BMP signaling pathway	16/445	152/18723	7.04853e-07	4.98131e-05	3.78437e-05	CER1/SFRP2/MSX1/NODAL/SOX11/FST/SKIL/RGMB/EGR1/LEF1/WNT5A/FOXD1/NOG/GDF3/PELO/RBPMS2	16
GO:0050673	BP	GO:0050673	epithelial cell proliferation	29/445	437/18723	7.1254e-07	4.98131e-05	3.78437e-05	ALDH1A2/CNMD/SFRP2/IGFBP5/GATA2/KDR/NODAL/SOX11/FST/NME2/HAS2/CCND1/ID2/TWIST1/GJA1/PTCH1/ISL1/APLNR/WNT5A/GATA3/CDH3/NOG/PRKX/EDNRB/MYC/IGF2/CXCL12/CCL26/SNAI2	29
GO:0009410	BP	GO:0009410	response to xenobiotic stimulus	30/445	462/18723	7.20805e-07	4.98131e-05	3.78437e-05	GAL/CXCR4/AK4/SFRP2/GAD1/CYP1B1/ACTC1/HSP90AB1/UCHL1/PNP/CDH1/HSPD1/DNMT3B/CYTB/CYP2S1/PTCH1/FABP3/ASS1/ABCA1/GSTO1/LDHA/GATA3/CDH3/TERF1/DUSP6/GATA6/MYC/EPHX1/CBR1/LRP8	30
GO:0006091	BP	GO:0006091	generation of precursor metabolites and energy	31/445	490/18723	8.19222e-07	5.57567e-05	4.23591e-05	PPP1CB/AK4/COX1/ENO1/CYCS/PGAM1/COX3/SLC25A4/ALDOC/CYB5A/UGP2/CYTB/COX2/DHRS3/GAPDH/IDH1/TALDO1/ATP8/PHGDH/PTGES3/GNPDA1/LDHA/NQO2/BNIP3/GFPT2/TPI1/MYC/IGF2/SHMT2/IDO1/ALDOA	31
GO:0003208	BP	GO:0003208	cardiac ventricle morphogenesis	11/445	71/18723	8.57482e-07	5.68508e-05	4.31903e-05	SFRP2/FOXF1/FOXH1/SOX11/DSP/ISL1/FOXC1/GATA3/NOG/FOXC2/HAND1	11
GO:0014031	BP	GO:0014031	mesenchymal cell development	12/445	86/18723	8.73265e-07	5.68508e-05	4.31903e-05	ALDH1A2/SOX11/TWIST1/CDH2/ISL1/PITX2/FOXC1/FOXC2/EDNRB/NOLC1/EDNRA/SNAI2	12
GO:0048864	BP	GO:0048864	stem cell development	12/445	86/18723	8.73265e-07	5.68508e-05	4.31903e-05	ALDH1A2/SOX11/TWIST1/CDH2/ISL1/PITX2/FOXC1/FOXC2/EDNRB/NOLC1/EDNRA/SNAI2	12
GO:0048546	BP	GO:0048546	digestive tract morphogenesis	9/445	45/18723	9.25909e-07	5.94169e-05	4.51398e-05	SFRP2/FOXF1/NODAL/SOX11/ID2/DACT1/WNT5A/STRA6/RBPMS2	9
GO:0001763	BP	GO:0001763	morphogenesis of a branching structure	18/445	196/18723	1.09006e-06	6.89653e-05	5.23939e-05	TDGF1/RSPO3/SPINT2/SFRP2/KDR/FOXF1/BCL11A/GREB1L/PTCH1/NPNT/LEF1/WNT5A/SPINT1/FOXD1/NOG/FOXC2/MYC/EDNRA	18
GO:0010232	BP	GO:0010232	vascular transport	12/445	88/18723	1.12371e-06	7.01068e-05	5.3261e-05	FABP5/SLC2A1/SLC7A5/SLC7A3/SLC1A5/GJA1/SLC2A3/SLC7A8/ABCG2/ATP1A2/SLC29A1/SLC6A6	12
GO:0030900	BP	GO:0030900	forebrain development	26/445	379/18723	1.46114e-06	8.99101e-05	6.83059e-05	CXCR4/ALDH1A2/PTPRS/GATA2/MSX1/COL3A1/ANXA3/CDH1/SLC2A1/ID2/CDH2/KIF1A/ISL1/OTX2/SLC7A11/LEF1/PITX2/ATP1A2/WNT5A/CNTNAP2/NOG/BNIP3/AXL/CXCL12/FGF13/LRP8	26
GO:0001890	BP	GO:0001890	placenta development	15/445	144/18723	1.79022e-06	0.000108671	8.25591e-05	RSPO3/SPINT2/GATA2/NODAL/HSP90AB1/EOMES/GJA1/STC1/LEF1/SPP1/SPINT1/CDX2/HAND1/IGF2/SNAI1	15
GO:2000050	BP	GO:2000050	regulation of non-canonical Wnt signaling pathway	7/445	26/18723	1.81806e-06	0.00010889	8.27248e-05	DKK1/RSPO3/SFRP2/NKD1/WNT5B/DACT1/WNT5A	7
GO:0072009	BP	GO:0072009	nephron epithelium development	13/445	109/18723	1.91075e-06	0.000112935	8.57985e-05	CALB1/GREB1L/PTCH1/NPNT/PODXL/FOXC1/DLL1/GATA3/FOXD1/NOG/FOXC2/MYO1E/MYC	13
GO:0060348	BP	GO:0060348	bone development	18/445	205/18723	2.08527e-06	0.00012165	9.24188e-05	SP5/CDX1/LRRK1/CER1/SFRP2/COL2A1/MSX1/ALPL/HAS2/TWIST1/GJA1/STC1/DHRS3/PITX2/ANXA2/AXIN2/MSX2/FOXC1	18
GO:0048863	BP	GO:0048863	stem cell differentiation	18/445	206/18723	2.23574e-06	0.000128756	9.78176e-05	TBXT/ALDH1A2/EPCAM/MSX1/SOX11/TWIST1/CDH2/ISL1/PITX2/KRT18/FOXC1/WNT8A/FOXC2/EDNRB/GATA6/NOLC1/EDNRA/SNAI2	18
GO:0045926	BP	GO:0045926	negative regulation of growth	20/445	249/18723	2.28829e-06	0.000130114	9.8849e-05	MT1G/SFRP2/IGFBP5/PTPRS/MT2A/MSX1/NKD1/ENO1/BCL11A/MT1X/MT1E/SERPINE2/CDA/MT1H/GJA1/PTCH1/SPP1/WNT5A/NOG/FGF13	20
GO:0061564	BP	GO:0061564	axon development	29/445	467/18723	2.69616e-06	0.000151389	0.000115012	TUBB2B/CRABP2/PTPRS/HSP90AB1/UCHL1/SKIL/KLF7/GAP43/EVX1/ANOS1/CDH2/PTCH1/TUBB3/ISL1/OTX2/SPP1/ACTB/WNT5A/CDH11/GATA3/FOXD1/NOG/ETV1/FLRT3/THY1/PTPRZ1/EPHA4/CXCL12/FGF13	29
GO:0030510	BP	GO:0030510	regulation of BMP signaling pathway	12/445	96/18723	2.87954e-06	0.00015969	0.000121319	CER1/SFRP2/MSX1/SOX11/FST/SKIL/WNT5A/FOXD1/NOG/GDF3/PELO/RBPMS2	12
GO:0090092	BP	GO:0090092	regulation of transmembrane receptor protein serine/threonine kinase signaling pathway	20/445	256/18723	3.49611e-06	0.000191518	0.000145499	DKK1/CER1/SFRP2/MSX1/NODAL/HSP90AB1/SOX11/FST/SKIL/NPNT/WNT5A/BMP3/FOXD1/NOG/GDF3/RASL11B/FBN2/PELO/RBPMS2/GOT1	20
GO:0001892	BP	GO:0001892	embryonic placenta development	11/445	82/18723	3.70883e-06	0.000200724	0.000152493	RSPO3/SPINT2/GATA2/NODAL/EOMES/LEF1/SPINT1/CDX2/HAND1/IGF2/SNAI1	11
GO:0001667	BP	GO:0001667	ameboidal-type cell migration	29/445	475/18723	3.76012e-06	0.000201077	0.000152761	MIXL1/TDGF1/CER1/TMSB4X/GATA2/KDR/NODAL/CYP1B1/TAC1/ANXA3/HAS2/TWIST1/GJA1/CDH2/STC1/ISL1/RAB25/PITX2/WNT5A/PDLIM1/RIN2/GATA3/FOXC2/GLIPR2/PRKX/EDNRB/ENPP2/RCC2/ARF6	29
GO:0090287	BP	GO:0090287	regulation of cellular response to growth factor stimulus	22/445	304/18723	4.01091e-06	0.000211965	0.000161033	CER1/CNMD/SFRP2/MSX1/HSP90AB1/SOX11/FST/SKIL/NPNT/SPRY4/OTX2/WNT5A/DLL1/GATA3/FOXD1/NOG/GDF3/RASL11B/FBN2/PELO/RBPMS2/GOT1	22
GO:1901605	BP	GO:1901605	alpha-amino acid metabolic process	17/445	195/18723	4.40233e-06	0.000229945	0.000174692	GAD1/SLC39A8/SERINC5/PSAT1/SEPHS1/ODC1/SLC7A11/ASS1/PHGDH/ARG2/ASNS/THAP4/GFPT2/APIP/GOT1/SHMT2/IDO1	17
GO:0001666	BP	GO:0001666	response to hypoxia	22/445	307/18723	4.6989e-06	0.000242615	0.000184318	MALAT1/PMAIP1/CXCR4/AK4/ENO1/HSPD1/DNMT3B/SLC2A1/CYTB/TWIST1/STC1/EGR1/PDK1/PDLIM1/SLC29A1/LDHA/BNIP3/GATA6/POSTN/MYC/CXCL12/EDNRA	22
GO:0050678	BP	GO:0050678	regulation of epithelial cell proliferation	25/445	381/18723	5.1153e-06	0.000261113	0.000198371	ALDH1A2/CNMD/SFRP2/GATA2/KDR/NODAL/SOX11/NME2/HAS2/CCND1/TWIST1/GJA1/PTCH1/ISL1/APLNR/WNT5A/GATA3/CDH3/NOG/EDNRB/MYC/IGF2/CXCL12/CCL26/SNAI2	25
GO:0061311	BP	GO:0061311	cell surface receptor signaling pathway involved in heart development	7/445	30/18723	5.18237e-06	0.000261564	0.000198714	DKK1/MSX1/WNT5A/WNT8A/NOG/SNAI1/SNAI2	7
GO:0002064	BP	GO:0002064	epithelial cell development	18/445	220/18723	5.66119e-06	0.000282556	0.000214662	CXCR4/SPINT2/CNMD/PTPRS/WNT5B/F2RL1/VIM/F11R/CDH2/STC1/RAB25/PODXL/WNT5A/DLL1/EZR/NKX3-2/FOXC2/MYO1E	18
GO:0150104	BP	GO:0150104	transport across blood-brain barrier	11/445	87/18723	6.66839e-06	0.00032623	0.000247841	FABP5/SLC2A1/SLC7A5/SLC7A3/SLC1A5/SLC2A3/SLC7A8/ABCG2/ATP1A2/SLC29A1/SLC6A6	11
GO:0021983	BP	GO:0021983	pituitary gland development	8/445	43/18723	6.68147e-06	0.00032623	0.000247841	ALDH1A2/GATA2/MSX1/CDH1/ISL1/PITX2/WNT5A/NOG	8
GO:0072006	BP	GO:0072006	nephron development	14/445	142/18723	7.52666e-06	0.000360504	0.00027388	CALB1/GREB1L/PTCH1/NPNT/EGR1/PODXL/FOXC1/DLL1/GATA3/FOXD1/NOG/FOXC2/MYO1E/MYC	14
GO:0061138	BP	GO:0061138	morphogenesis of a branching epithelium	16/445	182/18723	7.54395e-06	0.000360504	0.00027388	RSPO3/SPINT2/SFRP2/KDR/FOXF1/GREB1L/PTCH1/NPNT/LEF1/WNT5A/SPINT1/FOXD1/NOG/FOXC2/MYC/EDNRA	16
GO:0010001	BP	GO:0010001	glial cell differentiation	18/445	225/18723	7.73506e-06	0.000365746	0.000277862	CD9/CXCR4/SOX11/SERPINE2/VIM/GAP43/ID2/CDH2/LEF1/SPINT1/DLL1/CLU/PHGDH/NOG/BNIP3/PTPRZ1/EPHA4/TENM4	18
GO:0007494	BP	GO:0007494	midgut development	5/445	13/18723	8.15333e-06	0.000381508	0.000289837	ALDH1A2/FOXF1/WNT5A/ASS1/EDNRB	5
GO:0003197	BP	GO:0003197	endocardial cushion development	8/445	45/18723	9.52726e-06	0.0004412	0.000335186	MSX1/FOXF1/TWIST1/ISL1/APLNR/NOG/SNAI1/SNAI2	8
GO:0036293	BP	GO:0036293	response to decreased oxygen levels	22/445	322/18723	1.00343e-05	0.000459938	0.000349421	MALAT1/PMAIP1/CXCR4/AK4/ENO1/HSPD1/DNMT3B/SLC2A1/CYTB/TWIST1/STC1/EGR1/PDK1/PDLIM1/SLC29A1/LDHA/BNIP3/GATA6/POSTN/MYC/CXCL12/EDNRA	22
GO:0035270	BP	GO:0035270	endocrine system development	13/445	127/18723	1.05579e-05	0.000479051	0.000363942	ALDH1A2/GATA2/MSX1/CDH1/CDH2/ISL1/PITX2/WNT5A/STRA6/DLL1/GATA3/NOG/GATA6	13
GO:0008544	BP	GO:0008544	epidermis development	22/445	324/18723	1.10585e-05	0.000496748	0.000377386	GAL/ETV4/CRABP2/IGFBP5/ESRP1/FABP5/DKK4/FST/NME2/DSP/KLF7/PTCH1/ALDH3A2/PITX2/WNT5A/LDB2/FOXC1/DLL1/CDH3/GDF3/GATA6/SNAI1	22
GO:0055008	BP	GO:0055008	cardiac muscle tissue morphogenesis	9/445	60/18723	1.12688e-05	0.000501185	0.000380757	FOXH1/ACTC1/DSP/ISL1/WNT5A/FOXC1/NOG/FOXC2/HAND1	9
GO:0008652	BP	GO:0008652	cellular amino acid biosynthetic process	10/445	76/18723	1.22213e-05	0.000538219	0.000408892	GAD1/SERINC5/PSAT1/SEPHS1/ASS1/PHGDH/ASNS/APIP/GOT1/SHMT2	10
GO:0001711	BP	GO:0001711	endodermal cell fate commitment	5/445	14/18723	1.24356e-05	0.000539185	0.000409626	DKK1/POU5F1/EOMES/NANOG/GATA6	5
GO:0090596	BP	GO:0090596	sensory organ morphogenesis	19/445	256/18723	1.2741e-05	0.000539185	0.000409626	COL2A1/HOXA1/GATA2/MSX1/NKD1/CALB1/SOX11/TWIST1/PITX2/FOXF2/WNT5A/STRA6/DLL1/GATA3/NOG/NKX3-2/THY1/FBN2/LRIG3	19
GO:0007517	BP	GO:0007517	muscle organ development	22/445	327/18723	1.27728e-05	0.000539185	0.000409626	MSX1/FOXH1/ACTC1/SOX11/DSP/TAGLN/TWIST1/ISL1/EGR1/LEF1/WNT5A/STRA6/FOXC1/ASS1/DLL1/NOG/ETV1/FOXC2/HAND1/MYL6/IGF2/AKIRIN1	22
GO:0060993	BP	GO:0060993	kidney morphogenesis	11/445	93/18723	1.27759e-05	0.000539185	0.000409626	GCNT4/CALB1/GREB1L/PTCH1/NPNT/GATA3/FOXD1/NOG/PRKX/MYC/FRAS1	11
GO:0060070	BP	GO:0060070	canonical Wnt signaling pathway	21/445	303/18723	1.28435e-05	0.000539185	0.000409626	DKK1/RSPO3/LRRK1/SFRP2/NKD1/WNT5B/DKK4/CDH2/DACT1/FZD10/ISL1/EGR1/LEF1/WNT5A/AXIN2/WNT8A/GATA3/CDH3/NOG/AXIN1/SNAI2	21
GO:0051216	BP	GO:0051216	cartilage development	16/445	190/18723	1.30034e-05	0.000540846	0.000410888	CER1/CNMD/SFRP2/COL2A1/MSX1/WNT5B/CD44/STC1/WNT5A/AXIN2/BMP3/NOG/NKX3-2/HAND1/SNAI1/SNAI2	16
GO:0048880	BP	GO:0048880	sensory system development	24/445	381/18723	1.55613e-05	0.000641298	0.000487203	ALDH1A2/NKD1/CYP1B1/WNT5B/CALB1/SOX11/PLAAT3/VIM/SKIL/TWIST1/ISL1/SLC7A11/PITX2/FOXF2/WNT5A/STRA6/FOXC1/DLL1/GATA3/GDF3/FOXC2/SALL2/THY1/FBN2	24
GO:0009612	BP	GO:0009612	response to mechanical stimulus	17/445	216/18723	1.70628e-05	0.000696784	0.000529356	CXCR4/COL3A1/SERPINE2/SLC2A1/F11R/GJA1/CDH2/PTCH1/ATP1A2/STRA6/CNTNAP2/ETV1/ASNS/BNIP3/POSTN/GOT1/CXCL12	17
GO:0010273	BP	GO:0010273	detoxification of copper ion	5/445	15/18723	1.82897e-05	0.000727057	0.000552355	MT1G/MT2A/MT1X/MT1E/MT1H	5
GO:1990169	BP	GO:1990169	stress response to copper ion	5/445	15/18723	1.82897e-05	0.000727057	0.000552355	MT1G/MT2A/MT1X/MT1E/MT1H	5
GO:2000052	BP	GO:2000052	positive regulation of non-canonical Wnt signaling pathway	5/445	15/18723	1.82897e-05	0.000727057	0.000552355	DKK1/RSPO3/NKD1/WNT5B/WNT5A	5
GO:0043588	BP	GO:0043588	skin development	19/445	263/18723	1.86111e-05	0.000727522	0.000552708	GAL/ETV4/IGFBP5/COL3A1/DKK4/FST/NME2/COL1A2/DSP/WNT5A/LDB2/FOXC1/DLL1/PTGES3/CDH3/GATA6/FRAS1/SNAI1/ITGA6	19
GO:0003203	BP	GO:0003203	endocardial cushion morphogenesis	7/445	36/18723	1.87873e-05	0.000727522	0.000552708	MSX1/TWIST1/ISL1/APLNR/NOG/SNAI1/SNAI2	7
GO:1902229	BP	GO:1902229	regulation of intrinsic apoptotic signaling pathway in response to DNA damage	7/445	36/18723	1.87873e-05	0.000727522	0.000552708	SFRP2/CD44/SKIL/CLU/CXCL12/SNAI1/SNAI2	7
GO:0010634	BP	GO:0010634	positive regulation of epithelial cell migration	15/445	176/18723	2.09499e-05	0.000804334	0.000611063	TDGF1/TMSB4X/GATA2/KDR/TAC1/ANXA3/HAS2/RAB25/WNT5A/RIN2/GATA3/FOXC2/GLIPR2/ENPP2/ARF6	15
GO:2000677	BP	GO:2000677	regulation of transcription regulatory region DNA binding	8/445	50/18723	2.13879e-05	0.000814191	0.000618551	TMSB4X/MSX1/SOX11/TWIST1/MSX2/FOXC1/GATA3/HAND1	8
GO:0090090	BP	GO:0090090	negative regulation of canonical Wnt signaling pathway	13/445	137/18723	2.39391e-05	0.00090365	0.000686515	DKK1/SFRP2/NKD1/DKK4/CDH2/DACT1/ISL1/EGR1/WNT5A/AXIN2/NOG/AXIN1/SNAI2	13
GO:0035107	BP	GO:0035107	appendage morphogenesis	13/445	138/18723	2.58681e-05	0.000960325	0.000729572	ALDH1A2/CRABP2/SFRP2/COL2A1/MSX1/SOX11/TWIST1/PTCH1/LEF1/WNT5A/NOG/FBN2/FRAS1	13
GO:0035108	BP	GO:0035108	limb morphogenesis	13/445	138/18723	2.58681e-05	0.000960325	0.000729572	ALDH1A2/CRABP2/SFRP2/COL2A1/MSX1/SOX11/TWIST1/PTCH1/LEF1/WNT5A/NOG/FBN2/FRAS1	13
GO:2000095	BP	GO:2000095	regulation of Wnt signaling pathway, planar cell polarity pathway	5/445	16/18723	2.60849e-05	0.000960437	0.000729657	DKK1/RSPO3/SFRP2/NKD1/DACT1	5
GO:0042060	BP	GO:0042060	wound healing	25/445	422/18723	2.90908e-05	0.00106241	0.000807124	CD9/CXCR4/GATA2/KDR/WNT5B/COL3A1/F2RL1/SERPINE2/CD44/KLKB1/TNFRSF12A/DSP/F11R/GJA1/SLC7A11/ACTB/ANXA2/WNT5A/PPIA/CDH3/NOG/FOXC2/MYL12A/AXL/POSTN	25
GO:0001654	BP	GO:0001654	eye development	23/445	371/18723	3.00017e-05	0.00108684	0.000825683	ALDH1A2/NKD1/CYP1B1/WNT5B/CALB1/SOX11/PLAAT3/VIM/SKIL/TWIST1/SLC7A11/PITX2/FOXF2/WNT5A/STRA6/FOXC1/DLL1/GATA3/GDF3/FOXC2/SALL2/THY1/FBN2	23
GO:0046686	BP	GO:0046686	response to cadmium ion	9/445	68/18723	3.17632e-05	0.00112472	0.000854467	CER1/MT1G/MT2A/MT1X/MT1E/MT1H/CYB5A/CYTB/GOT1	9
GO:1901607	BP	GO:1901607	alpha-amino acid biosynthetic process	9/445	68/18723	3.17632e-05	0.00112472	0.000854467	SERINC5/PSAT1/SEPHS1/ASS1/PHGDH/ASNS/APIP/GOT1/SHMT2	9
GO:0070482	BP	GO:0070482	response to oxygen levels	22/445	347/18723	3.17987e-05	0.00112472	0.000854467	MALAT1/PMAIP1/CXCR4/AK4/ENO1/HSPD1/DNMT3B/SLC2A1/CYTB/TWIST1/STC1/EGR1/PDK1/PDLIM1/SLC29A1/LDHA/BNIP3/GATA6/POSTN/MYC/CXCL12/EDNRA	22
GO:0007411	BP	GO:0007411	axon guidance	17/445	227/18723	3.22976e-05	0.00113344	0.000861092	TUBB2B/KLF7/GAP43/EVX1/ANOS1/PTCH1/TUBB3/ISL1/OTX2/WNT5A/GATA3/FOXD1/NOG/ETV1/FLRT3/EPHA4/CXCL12	17
GO:0098773	BP	GO:0098773	skin epidermis development	10/445	85/18723	3.31266e-05	0.00115353	0.000876348	GAL/IGFBP5/DKK4/FST/WNT5A/LDB2/DLL1/CDH3/GATA6/SNAI1	10
GO:0097485	BP	GO:0097485	neuron projection guidance	17/445	228/18723	3.41517e-05	0.00118007	0.000896516	TUBB2B/KLF7/GAP43/EVX1/ANOS1/PTCH1/TUBB3/ISL1/OTX2/WNT5A/GATA3/FOXD1/NOG/ETV1/FLRT3/EPHA4/CXCL12	17
GO:0150063	BP	GO:0150063	visual system development	23/445	375/18723	3.5451e-05	0.00121562	0.000923519	ALDH1A2/NKD1/CYP1B1/WNT5B/CALB1/SOX11/PLAAT3/VIM/SKIL/TWIST1/SLC7A11/PITX2/FOXF2/WNT5A/STRA6/FOXC1/DLL1/GATA3/GDF3/FOXC2/SALL2/THY1/FBN2	23
GO:0051797	BP	GO:0051797	regulation of hair follicle development	5/445	17/18723	3.6234e-05	0.00123305	0.000936767	GAL/DKK4/FST/WNT5A/CDH3	5
GO:0050679	BP	GO:0050679	positive regulation of epithelial cell proliferation	16/445	207/18723	3.74611e-05	0.00126523	0.000961211	GATA2/KDR/NODAL/SOX11/NME2/HAS2/CCND1/TWIST1/APLNR/WNT5A/CDH3/NOG/MYC/IGF2/CXCL12/CCL26	16
GO:0001706	BP	GO:0001706	endoderm formation	8/445	54/18723	3.81475e-05	0.0012788	0.000971518	DKK1/MIXL1/NODAL/POU5F1/EOMES/NANOG/NOG/GATA6	8
GO:0060415	BP	GO:0060415	muscle tissue morphogenesis	9/445	70/18723	4.01972e-05	0.00133752	0.00101614	FOXH1/ACTC1/DSP/ISL1/WNT5A/FOXC1/NOG/FOXC2/HAND1	9
GO:0016101	BP	GO:0016101	diterpenoid metabolic process	10/445	87/18723	4.06029e-05	0.00134109	0.00101884	ALDH1A2/RARRES2/CRABP2/RBP1/CYP1B1/CYP2S1/DHRS3/CRABP1/ALDH3A2/LRP8	10
GO:0003229	BP	GO:0003229	ventricular cardiac muscle tissue development	8/445	55/18723	4.37244e-05	0.00143365	0.00108916	FOXH1/DSP/ID2/ISL1/FOXC1/NOG/FOXC2/HAND1	8
GO:0006766	BP	GO:0006766	vitamin metabolic process	11/445	106/18723	4.41962e-05	0.00143862	0.00109294	ALDH1A2/RBP1/SLC2A1/CRABP1/SLC2A3/PSAT1/GSTO1/CBR1/SHMT2/SNAI1/SNAI2	11
GO:0007043	BP	GO:0007043	cell-cell junction assembly	13/445	146/18723	4.6855e-05	0.00151419	0.00115035	CD9/CLDN7/CLDN6/F11R/GJA1/CDH2/CLDN10/ACTB/APLNR/CDH11/CNTNAP2/SNAI1/SNAI2	13
GO:0003128	BP	GO:0003128	heart field specification	5/445	18/18723	4.91937e-05	0.00156722	0.00119064	DKK1/FOXH1/ISL1/WNT5A/AXIN2	5
GO:0061687	BP	GO:0061687	detoxification of inorganic compound	5/445	18/18723	4.91937e-05	0.00156722	0.00119064	MT1G/MT2A/MT1X/MT1E/MT1H	5
GO:0035567	BP	GO:0035567	non-canonical Wnt signaling pathway	9/445	72/18723	5.04508e-05	0.00159595	0.00121246	DKK1/RSPO3/SFRP2/NKD1/WNT5B/DACT1/FZD10/WNT5A/PRICKLE2	9
GO:1902230	BP	GO:1902230	negative regulation of intrinsic apoptotic signaling pathway in response to DNA damage	6/445	29/18723	5.20348e-05	0.00163455	0.00124179	SFRP2/CD44/CLU/CXCL12/SNAI1/SNAI2	6
GO:0043583	BP	GO:0043583	ear development	16/445	213/18723	5.28771e-05	0.00163859	0.00124486	COL2A1/HOXA1/ESRP1/GATA2/MSX1/CALB1/TWIST1/WNT5A/STRA6/DLL1/GATA3/GABRB2/NOG/NKX3-2/EPHA4/LRIG3	16
GO:0006520	BP	GO:0006520	cellular amino acid metabolic process	19/445	284/18723	5.33643e-05	0.00163859	0.00124486	GAD1/SLC39A8/SERINC5/PSAT1/SEPHS1/ODC1/SLC7A11/ASS1/PHGDH/FARSA/ARG2/ASNS/THAP4/GFPT2/APIP/WARS1/GOT1/SHMT2/IDO1	19
GO:0035019	BP	GO:0035019	somatic stem cell population maintenance	7/445	42/18723	5.36937e-05	0.00163859	0.00124486	GATA2/POU5F1/NANOG/LDB2/NOG/CDX2/MYC	7
GO:0046688	BP	GO:0046688	response to copper ion	7/445	42/18723	5.36937e-05	0.00163859	0.00124486	MT1G/MT2A/COX1/MT1X/MT1E/MT1H/CYTB	7
GO:0035148	BP	GO:0035148	tube formation	13/445	148/18723	5.39873e-05	0.00163859	0.00124486	SPINT2/SFRP2/HOXA1/NODAL/SOX11/TWIST1/PTCH1/PODXL/WNT5A/SPINT1/GATA3/NOG/HAND1	13
GO:0048340	BP	GO:0048340	paraxial mesoderm morphogenesis	4/445	10/18723	5.90121e-05	0.00177908	0.00135159	LEF1/WNT5A/FOXC1/FOXC2	4
GO:0099068	BP	GO:0099068	postsynapse assembly	6/445	30/18723	6.37479e-05	0.00190904	0.00145032	PTPRS/NLGN4X/GAP43/CDH2/WNT5A/GRID2	6
GO:0045604	BP	GO:0045604	regulation of epidermal cell differentiation	8/445	58/18723	6.46844e-05	0.00192425	0.00146188	ETV4/ESRP1/NME2/KLF7/PTCH1/FOXC1/DLL1/GDF3	8
GO:0097501	BP	GO:0097501	stress response to metal ion	5/445	19/18723	6.54643e-05	0.00193464	0.00146977	MT1G/MT2A/MT1X/MT1E/MT1H	5
GO:0048754	BP	GO:0048754	branching morphogenesis of an epithelial tube	13/445	151/18723	6.6452e-05	0.001951	0.0014822	SFRP2/KDR/FOXF1/GREB1L/PTCH1/NPNT/LEF1/WNT5A/FOXD1/NOG/FOXC2/MYC/EDNRA	13
GO:0010975	BP	GO:0010975	regulation of neuron projection development	25/445	445/18723	6.88946e-05	0.0020063	0.00152421	NR2F1/CRABP2/SFRP2/PTPRS/BCL11A/NME2/VIM/SKIL/CDH2/KIF1A/SPP1/WNT5A/GRID2/GATA3/FKBP4/RAB17/THY1/ENC1/DPYSL3/EPHA4/CXCL12/ITGA6/FGF13/LRP8/ARF6	25
GO:0019827	BP	GO:0019827	stem cell population maintenance	12/445	131/18723	6.9229e-05	0.0020063	0.00152421	GATA2/NODAL/POU5F1/CDH2/NANOG/LDB2/DLL1/NOG/CDX2/MYC/PELO/MED27	12
GO:0033273	BP	GO:0033273	response to vitamin	10/445	93/18723	7.225e-05	0.00206718	0.00157046	ALDH1A2/ALPL/DNMT3B/CCND1/CYTB/STC1/SPP1/POSTN/MN1/SNAI2	10
GO:1901796	BP	GO:1901796	regulation of signal transduction by p53 class mediator	10/445	93/18723	7.225e-05	0.00206718	0.00157046	PMAIP1/MSX1/CD44/TWIST1/PAK1IP1/RPL37/RPF2/SNAI1/NUAK1/SNAI2	10
GO:0089718	BP	GO:0089718	amino acid import across plasma membrane	7/445	44/18723	7.32095e-05	0.00208137	0.00158125	SLC7A5/SLC7A3/SLC1A5/SLC7A8/SLC7A11/ATP1A2/SLC6A6	7
GO:0007584	BP	GO:0007584	response to nutrient	14/445	174/18723	7.37194e-05	0.00208269	0.00158225	ALDH1A2/SFRP2/ALPL/DNMT3B/CCND1/CYTB/STC1/SPP1/ASS1/ABCA1/LDHA/POSTN/MN1/SNAI2	14
GO:0072175	BP	GO:0072175	epithelial tube formation	12/445	132/18723	7.45457e-05	0.00209287	0.00158998	SPINT2/SFRP2/NODAL/SOX11/TWIST1/PTCH1/PODXL/WNT5A/SPINT1/GATA3/NOG/HAND1	12
GO:0021536	BP	GO:0021536	diencephalon development	9/445	76/18723	7.76669e-05	0.00216695	0.00164626	ALDH1A2/GATA2/MSX1/CDH1/ISL1/PITX2/WNT5A/CNTNAP2/NOG	9
GO:0001738	BP	GO:0001738	morphogenesis of a polarized epithelium	10/445	94/18723	7.91649e-05	0.00219512	0.00166766	DKK1/RSPO3/SFRP2/FOXF1/NKD1/DACT1/ACTB/FOXF2/WNT5A/PRICKLE2	10
GO:0009855	BP	GO:0009855	determination of bilateral symmetry	12/445	133/18723	8.02107e-05	0.00221047	0.00167932	TDGF1/ALDH1A2/CER1/FOXF1/NODAL/FOXH1/PITX2/APLNR/WNT5A/DLL1/NKX3-2/HAND1	12
GO:0030856	BP	GO:0030856	regulation of epithelial cell differentiation	13/445	154/18723	8.13416e-05	0.00222732	0.00169212	ETV4/ESRP1/NODAL/NME2/CCND1/KLF7/F11R/PTCH1/FOXC1/DLL1/GATA3/GDF3/PRKX	13
GO:0031099	BP	GO:0031099	regeneration	15/445	198/18723	8.18137e-05	0.00222732	0.00169212	CD9/PTPRS/ANXA3/CCND1/GAP43/CYTB/PTCH1/ISL1/SPP1/AXL/THY1/POSTN/EPHA4/CXCL12/AKIRIN1	15
GO:0035987	BP	GO:0035987	endodermal cell differentiation	7/445	45/18723	8.49405e-05	0.00225234	0.00171113	DKK1/MIXL1/NODAL/POU5F1/EOMES/NANOG/GATA6	7
GO:2000678	BP	GO:2000678	negative regulation of transcription regulatory region DNA binding	5/445	20/18723	8.55888e-05	0.00225234	0.00171113	TMSB4X/MSX1/SOX11/MSX2/HAND1	5
GO:0007492	BP	GO:0007492	endoderm development	9/445	77/18723	8.61263e-05	0.00225234	0.00171113	DKK1/MIXL1/NODAL/POU5F1/EOMES/NANOG/NOG/GATA6/PELO	9
GO:0031016	BP	GO:0031016	pancreas development	9/445	77/18723	8.61263e-05	0.00225234	0.00171113	ALDH1A2/FOXF1/CDH2/ISL1/WNT5A/DLL1/NKX3-2/GATA6/IGF2	9
GO:0048644	BP	GO:0048644	muscle organ morphogenesis	9/445	77/18723	8.61263e-05	0.00225234	0.00171113	FOXH1/ACTC1/DSP/ISL1/WNT5A/FOXC1/NOG/FOXC2/HAND1	9
GO:0009799	BP	GO:0009799	specification of symmetry	12/445	134/18723	8.62426e-05	0.00225234	0.00171113	TDGF1/ALDH1A2/CER1/FOXF1/NODAL/FOXH1/PITX2/APLNR/WNT5A/DLL1/NKX3-2/HAND1	12
GO:0098727	BP	GO:0098727	maintenance of cell number	12/445	134/18723	8.62426e-05	0.00225234	0.00171113	GATA2/NODAL/POU5F1/CDH2/NANOG/LDB2/DLL1/NOG/CDX2/MYC/PELO/MED27	12
GO:0003139	BP	GO:0003139	secondary heart field specification	4/445	11/18723	9.09935e-05	0.0023491	0.00178464	FOXH1/ISL1/WNT5A/AXIN2	4
GO:0060900	BP	GO:0060900	embryonic camera-type eye formation	4/445	11/18723	9.09935e-05	0.0023491	0.00178464	SOX11/TWIST1/WNT5A/STRA6	4
GO:0030199	BP	GO:0030199	collagen fibril organization	8/445	61/18723	9.33894e-05	0.00238521	0.00181207	SFRP2/COL2A1/CYP1B1/COL3A1/COL1A2/ANXA2/FOXC1/FOXC2	8
GO:0060317	BP	GO:0060317	cardiac epithelial to mesenchymal transition	6/445	32/18723	9.34543e-05	0.00238521	0.00181207	MSX1/HAS2/TWIST1/NOG/SNAI1/SNAI2	6
GO:0009064	BP	GO:0009064	glutamine family amino acid metabolic process	9/445	78/18723	9.53457e-05	0.00240176	0.00182465	GAD1/SLC39A8/SLC7A11/ASS1/PHGDH/ARG2/ASNS/GFPT2/GOT1	9
GO:0035050	BP	GO:0035050	embryonic heart tube development	9/445	78/18723	9.53457e-05	0.00240176	0.00182465	NODAL/FOXH1/PITX2/APLNR/WNT5A/FOXC1/DLL1/FOXC2/HAND1	9
GO:0043010	BP	GO:0043010	camera-type eye development	20/445	322/18723	9.5707e-05	0.00240176	0.00182465	ALDH1A2/CYP1B1/WNT5B/CALB1/SOX11/PLAAT3/VIM/SKIL/TWIST1/SLC7A11/PITX2/FOXF2/WNT5A/STRA6/FOXC1/DLL1/GATA3/FOXC2/THY1/FBN2	20
GO:0055010	BP	GO:0055010	ventricular cardiac muscle tissue morphogenesis	7/445	46/18723	9.81588e-05	0.00244961	0.001861	FOXH1/DSP/ISL1/FOXC1/NOG/FOXC2/HAND1	7
GO:0007416	BP	GO:0007416	synapse assembly	14/445	179/18723	9.99744e-05	0.00248113	0.00188495	PTPRS/GABRB3/CDH1/NLGN4X/GAP43/CDH2/ADD2/WNT5A/GRID2/GABRB2/RAB17/FLRT3/FGF13/ARF6	14
GO:0030326	BP	GO:0030326	embryonic limb morphogenesis	11/445	116/18723	0.000101084	0.00248126	0.00188504	ALDH1A2/CRABP2/SFRP2/MSX1/TWIST1/PTCH1/LEF1/WNT5A/NOG/FBN2/FRAS1	11
GO:0035113	BP	GO:0035113	embryonic appendage morphogenesis	11/445	116/18723	0.000101084	0.00248126	0.00188504	ALDH1A2/CRABP2/SFRP2/MSX1/TWIST1/PTCH1/LEF1/WNT5A/NOG/FBN2/FRAS1	11
GO:0006721	BP	GO:0006721	terpenoid metabolic process	10/445	97/18723	0.000103374	0.00252368	0.00191727	ALDH1A2/RARRES2/CRABP2/RBP1/CYP1B1/CYP2S1/DHRS3/CRABP1/ALDH3A2/LRP8	10
GO:0010721	BP	GO:0010721	negative regulation of cell development	14/445	180/18723	0.000106103	0.002564	0.0019479	PTPRS/NODAL/PRTG/BCL11A/SOX11/SPRY4/SPP1/WNT5A/NOG/EDNRB/THY1/POSTN/FGF13/RCC2	14
GO:0010977	BP	GO:0010977	negative regulation of neuron projection development	12/445	137/18723	0.000106738	0.002564	0.0019479	NR2F1/PTPRS/BCL11A/VIM/SPP1/WNT5A/FKBP4/THY1/DPYSL3/EPHA4/FGF13/ARF6	12
GO:0030879	BP	GO:0030879	mammary gland development	12/445	137/18723	0.000106738	0.002564	0.0019479	TDGF1/IGFBP5/MSX1/FOXF1/CCND1/ID2/COX2/PTCH1/LEF1/WNT5A/SLC29A1/GATA3	12
GO:0009070	BP	GO:0009070	serine family amino acid biosynthetic process	5/445	21/18723	0.000110153	0.00263195	0.00199952	SERINC5/PSAT1/SEPHS1/PHGDH/SHMT2	5
GO:0048048	BP	GO:0048048	embryonic eye morphogenesis	6/445	33/18723	0.00011195	0.00263334	0.00200059	SOX11/TWIST1/FOXF2/WNT5A/STRA6/FBN2	6
GO:0048333	BP	GO:0048333	mesodermal cell differentiation	6/445	33/18723	0.00011195	0.00263334	0.00200059	DKK1/SFRP2/FOXF1/NODAL/GJA1/FOXC2	6
GO:0045766	BP	GO:0045766	positive regulation of angiogenesis	14/445	181/18723	0.000112556	0.00263334	0.00200059	CXCR4/SFRP2/GATA2/KDR/NODAL/CYP1B1/ANXA3/TWIST1/ISL1/APLNR/WNT5A/DLL1/FOXC2/GATA6	14
GO:1904018	BP	GO:1904018	positive regulation of vasculature development	14/445	181/18723	0.000112556	0.00263334	0.00200059	CXCR4/SFRP2/GATA2/KDR/NODAL/CYP1B1/ANXA3/TWIST1/ISL1/APLNR/WNT5A/DLL1/FOXC2/GATA6	14
GO:1901888	BP	GO:1901888	regulation of cell junction assembly	15/445	204/18723	0.000114368	0.00266186	0.00202225	PTPRS/KDR/F11R/GJA1/APLNR/WNT5A/GRID2/CNTNAP2/RAB17/FLRT3/THY1/SNAI1/RCC2/SNAI2/ARF6	15
GO:0042063	BP	GO:0042063	gliogenesis	19/445	301/18723	0.000115353	0.00267097	0.00202917	CD9/CXCR4/SOX11/SERPINE2/VIM/GAP43/ID2/CDH2/LEF1/SPINT1/DLL1/CLU/PHGDH/NOG/BNIP3/PTPRZ1/EPHA4/TENM4/LRP8	19
GO:0046034	BP	GO:0046034	ATP metabolic process	18/445	277/18723	0.000120729	0.0027811	0.00211284	AK4/TMSB4X/COX1/ENO1/CYCS/PGAM1/COX3/ALDOC/CYTB/COX2/GAPDH/HSPA8/ATP1A2/ATP8/LDHA/TPI1/SHMT2/ALDOA	18
GO:0010717	BP	GO:0010717	regulation of epithelial to mesenchymal transition	10/445	99/18723	0.000122775	0.0028138	0.00213768	SFRP2/TWIST1/ISL1/LEF1/AXIN2/FOXC1/GATA3/NOG/GLIPR2/SNAI1	10
GO:0001523	BP	GO:0001523	retinoid metabolic process	9/445	81/18723	0.000128111	0.00292119	0.00221927	ALDH1A2/RARRES2/CRABP2/RBP1/CYP1B1/CYP2S1/DHRS3/CRABP1/LRP8	9
GO:0043516	BP	GO:0043516	regulation of DNA damage response, signal transduction by p53 class mediator	6/445	34/18723	0.000133236	0.0030227	0.00229639	PMAIP1/MSX1/CD44/TWIST1/SNAI1/SNAI2	6
GO:0006563	BP	GO:0006563	L-serine metabolic process	4/445	12/18723	0.000133932	0.00302322	0.00229678	SERINC5/PSAT1/PHGDH/SHMT2	4
GO:1901293	BP	GO:1901293	nucleoside phosphate biosynthetic process	17/445	256/18723	0.00014291	0.00320976	0.0024385	AK4/TMSB4X/NMRK2/ENO1/PNP/NME2/UPP1/COX2/PAICS/ACOT7/PDK1/TK1/ATP8/AK6/UCKL1/IDO1/ALDOA	17
GO:0072331	BP	GO:0072331	signal transduction by p53 class mediator	13/445	163/18723	0.000144611	0.0032318	0.00245524	PMAIP1/MSX1/CD44/TWIST1/AEN/PAK1IP1/FOXM1/RPL37/RPF2/USP28/SNAI1/NUAK1/SNAI2	13
GO:0045682	BP	GO:0045682	regulation of epidermis development	8/445	65/18723	0.000147353	0.00325189	0.00247051	ETV4/ESRP1/NME2/KLF7/PTCH1/FOXC1/DLL1/GDF3	8
GO:0048645	BP	GO:0048645	animal organ formation	8/445	65/18723	0.000147353	0.00325189	0.00247051	DKK1/FOXH1/ISL1/WNT5A/AXIN2/NOG/NKX3-2/GATA6	8
GO:0001838	BP	GO:0001838	embryonic epithelial tube formation	11/445	121/18723	0.000147682	0.00325189	0.00247051	SPINT2/SFRP2/NODAL/SOX11/TWIST1/PTCH1/WNT5A/SPINT1/GATA3/NOG/HAND1	11
GO:0031076	BP	GO:0031076	embryonic camera-type eye development	6/445	35/18723	0.000157606	0.00345349	0.00262366	ALDH1A2/SOX11/TWIST1/FOXF2/WNT5A/STRA6	6
GO:0051960	BP	GO:0051960	regulation of nervous system development	24/445	443/18723	0.00016642	0.00362893	0.00275694	CXCR4/CRABP2/PTPRS/PRTG/SOX11/SERPINE2/SKIL/ID2/HES6/CTSC/SPP1/WNT5A/SPINT1/DLL1/GRID2/NOG/FLRT3/THY1/PTPRZ1/EPHA4/CXCL12/TENM4/FGF13/LRP8	24
GO:0090102	BP	GO:0090102	cochlea development	7/445	50/18723	0.000168806	0.00366317	0.00278296	HOXA1/GATA2/CALB1/WNT5A/GATA3/GABRB2/EPHA4	7
GO:0003279	BP	GO:0003279	cardiac septum development	10/445	103/18723	0.000170904	0.00369088	0.00280401	SOX11/ISL1/DHRS3/APLNR/WNT5A/STRA6/GATA3/NOG/GATA6/HAND1	10
GO:0050767	BP	GO:0050767	regulation of neurogenesis	21/445	364/18723	0.00018073	0.0038844	0.00295103	CXCR4/CRABP2/PTPRS/PRTG/SOX11/SERPINE2/SKIL/ID2/HES6/SPP1/WNT5A/SPINT1/DLL1/NOG/THY1/PTPRZ1/EPHA4/CXCL12/TENM4/FGF13/LRP8	21
GO:0007368	BP	GO:0007368	determination of left/right symmetry	11/445	124/18723	0.000183573	0.00392672	0.00298318	TDGF1/CER1/FOXF1/NODAL/FOXH1/PITX2/APLNR/WNT5A/DLL1/NKX3-2/HAND1	11
GO:0001656	BP	GO:0001656	metanephros development	9/445	85/18723	0.000185983	0.00395942	0.00300802	CALB1/GREB1L/PTCH1/EGR1/GATA3/FOXD1/FOXC2/MYC/FRAS1	9
GO:0009636	BP	GO:0009636	response to toxic substance	17/445	262/18723	0.000188489	0.00398472	0.00302724	MT1G/MT2A/CYP1B1/MT1X/MT1E/PRDX1/CDH1/MT1H/DNMT3B/CYTB/SLC7A8/SLC7A11/ABCG2/ASS1/GSTO1/ASNS/EPHX1	17
GO:0042659	BP	GO:0042659	regulation of cell fate specification	4/445	13/18723	0.000189833	0.00398472	0.00302724	DKK1/SFRP2/ESRP1/WNT5A	4
GO:1902947	BP	GO:1902947	regulation of tau-protein kinase activity	4/445	13/18723	0.000189833	0.00398472	0.00302724	DKK1/HSP90AB1/EGR1/CLU	4
GO:0032873	BP	GO:0032873	negative regulation of stress-activated MAPK cascade	7/445	51/18723	0.000191709	0.00398683	0.00302885	SFRP2/F2RL1/DACT1/EZR/PPIA/FOXM1/MYC	7
GO:0070303	BP	GO:0070303	negative regulation of stress-activated protein kinase signaling cascade	7/445	51/18723	0.000191709	0.00398683	0.00302885	SFRP2/F2RL1/DACT1/EZR/PPIA/FOXM1/MYC	7
GO:0099173	BP	GO:0099173	postsynapse organization	13/445	168/18723	0.000195385	0.00404455	0.0030727	PTPRS/NLGN4X/GAP43/CDH2/KIF1A/SLC7A11/ACTB/HSPA8/WNT5A/GRID2/EPHA4/LRP8/ARF6	13
GO:0003018	BP	GO:0003018	vascular process in circulatory system	17/445	263/18723	0.000197206	0.00406353	0.00308712	FABP5/F2RL1/SLC2A1/SLC7A5/SLC7A3/SLC1A5/GJA1/SLC2A3/SLC7A8/ABCG2/ATP1A2/SLC29A1/FOXC1/FOXC2/EDNRB/SLC6A6/EDNRA	17
GO:0060411	BP	GO:0060411	cardiac septum morphogenesis	8/445	68/18723	0.000202825	0.00416023	0.00316059	SOX11/ISL1/DHRS3/APLNR/WNT5A/NOG/GATA6/HAND1	8
GO:0016331	BP	GO:0016331	morphogenesis of embryonic epithelium	12/445	147/18723	0.000208014	0.00424727	0.0032267	ALDH1A2/SPINT2/SFRP2/NODAL/SOX11/TWIST1/PTCH1/WNT5A/SPINT1/GATA3/NOG/HAND1	12
GO:0003161	BP	GO:0003161	cardiac conduction system development	6/445	37/18723	0.000216854	0.00429523	0.00326314	MSX1/ID2/GJA1/ISL1/MSX2/GATA6	6
GO:0001702	BP	GO:0001702	gastrulation with mouth forming second	5/445	24/18723	0.000216944	0.00429523	0.00326314	TBXT/NODAL/OTX2/WNT5A/TENM4	5
GO:0071294	BP	GO:0071294	cellular response to zinc ion	5/445	24/18723	0.000216944	0.00429523	0.00326314	MT1G/MT2A/MT1X/MT1E/MT1H	5
GO:0010718	BP	GO:0010718	positive regulation of epithelial to mesenchymal transition	7/445	52/18723	0.000217056	0.00429523	0.00326314	TWIST1/ISL1/LEF1/AXIN2/FOXC1/GLIPR2/SNAI1	7
GO:0030514	BP	GO:0030514	negative regulation of BMP signaling pathway	7/445	52/18723	0.000217056	0.00429523	0.00326314	CER1/SFRP2/SKIL/WNT5A/NOG/GDF3/RBPMS2	7
GO:0043090	BP	GO:0043090	amino acid import	7/445	52/18723	0.000217056	0.00429523	0.00326314	SLC7A5/SLC7A3/SLC1A5/SLC7A8/SLC7A11/ATP1A2/SLC6A6	7
GO:0060071	BP	GO:0060071	Wnt signaling pathway, planar cell polarity pathway	7/445	52/18723	0.000217056	0.00429523	0.00326314	DKK1/RSPO3/SFRP2/NKD1/DACT1/WNT5A/PRICKLE2	7
GO:0030178	BP	GO:0030178	negative regulation of Wnt signaling pathway	13/445	170/18723	0.000219608	0.00432665	0.00328702	DKK1/SFRP2/NKD1/DKK4/CDH2/DACT1/ISL1/EGR1/WNT5A/AXIN2/NOG/AXIN1/SNAI2	13
GO:0006882	BP	GO:0006882	cellular zinc ion homeostasis	6/445	38/18723	0.000252402	0.00495105	0.00376138	MT1G/MT2A/MT1X/MT1E/SLC39A8/MT1H	6
GO:0006596	BP	GO:0006596	polyamine biosynthetic process	4/445	14/18723	0.000260792	0.00504947	0.00383615	ODC1/OAZ1/AMD1/SRM	4
GO:0048368	BP	GO:0048368	lateral mesoderm development	4/445	14/18723	0.000260792	0.00504947	0.00383615	CER1/FOXF1/NODAL/FOXH1	4
GO:0060911	BP	GO:0060911	cardiac cell fate commitment	4/445	14/18723	0.000260792	0.00504947	0.00383615	DKK1/ISL1/WNT8A/TENM4	4
GO:0048596	BP	GO:0048596	embryonic camera-type eye morphogenesis	5/445	25/18723	0.000265923	0.00510374	0.00387738	SOX11/TWIST1/FOXF2/WNT5A/STRA6	5
GO:0030902	BP	GO:0030902	hindbrain development	12/445	151/18723	0.000267004	0.00510374	0.00387738	CKB/ALDH1A2/PTPRS/GATA2/COX1/SERPINE2/NLGN4X/LEF1/FOXC1/DLL1/GRID2/NOG	12
GO:0071456	BP	GO:0071456	cellular response to hypoxia	12/445	151/18723	0.000267004	0.00510374	0.00387738	MALAT1/PMAIP1/AK4/ENO1/TWIST1/STC1/EGR1/PDK1/SLC29A1/BNIP3/GATA6/MYC	12
GO:0042476	BP	GO:0042476	odontogenesis	11/445	130/18723	0.000277866	0.00528887	0.00401802	MSX1/FST/ALPL/COL1A2/TWIST1/CA2/LEF1/PITX2/AXIN2/FOXC1/HAND1	11
GO:0021915	BP	GO:0021915	neural tube development	12/445	152/18723	0.000283793	0.00537889	0.00408642	ALDH1A2/SPINT2/SFRP2/NODAL/SOX11/TWIST1/DACT1/PTCH1/WNT5A/SPINT1/PHGDH/NOG	12
GO:0034109	BP	GO:0034109	homotypic cell-cell adhesion	9/445	90/18723	0.000287426	0.00542487	0.00412134	CD9/SERPINE2/DSP/F11R/SLC7A11/ACTB/PPIA/MYL12A/CXADR	9
GO:0090101	BP	GO:0090101	negative regulation of transmembrane receptor protein serine/threonine kinase signaling pathway	11/445	131/18723	0.000296991	0.00558194	0.00424067	DKK1/CER1/SFRP2/FST/SKIL/WNT5A/NOG/GDF3/RASL11B/FBN2/RBPMS2	11
GO:0001736	BP	GO:0001736	establishment of planar polarity	8/445	72/18723	0.000302374	0.00561266	0.00426401	DKK1/RSPO3/SFRP2/NKD1/DACT1/FOXF2/WNT5A/PRICKLE2	8
GO:0007164	BP	GO:0007164	establishment of tissue polarity	8/445	72/18723	0.000302374	0.00561266	0.00426401	DKK1/RSPO3/SFRP2/NKD1/DACT1/FOXF2/WNT5A/PRICKLE2	8
GO:0042273	BP	GO:0042273	ribosomal large subunit biogenesis	8/445	72/18723	0.000302374	0.00561266	0.00426401	PAK1IP1/MAK16/RPL35A/EBNA1BP2/RPF2/NIP7/NOP16/MRTO4	8
GO:0021537	BP	GO:0021537	telencephalon development	16/445	248/18723	0.000308025	0.00569402	0.00432582	CXCR4/PTPRS/COL3A1/ANXA3/SLC2A1/ID2/CDH2/SLC7A11/LEF1/ATP1A2/WNT5A/CNTNAP2/BNIP3/CXCL12/FGF13/LRP8	16
GO:0050878	BP	GO:0050878	regulation of body fluid levels	21/445	379/18723	0.000311846	0.00572764	0.00435136	CD9/COL3A1/TAC1/F2RL1/SERPINE2/KLKB1/HAS2/CCND1/COX2/F11R/VAMP8/GJA1/SLC7A11/ACTB/APLNR/ANXA2/SLC29A1/PPIA/EDNRB/MYL12A/AXL	21
GO:0072080	BP	GO:0072080	nephron tubule development	9/445	91/18723	0.000312393	0.00572764	0.00435136	CALB1/GREB1L/PTCH1/NPNT/DLL1/GATA3/FOXD1/NOG/MYC	9
GO:0090288	BP	GO:0090288	negative regulation of cellular response to growth factor stimulus	10/445	111/18723	0.000315588	0.00576269	0.00437799	CER1/CNMD/SFRP2/SKIL/SPRY4/WNT5A/GATA3/NOG/GDF3/RBPMS2	10
GO:0045667	BP	GO:0045667	regulation of osteoblast differentiation	11/445	132/18723	0.000317213	0.00576891	0.00438272	IFITM1/SFRP2/IGFBP5/SOX11/TWIST1/PTCH1/NPNT/AXIN2/NOG/FBN2/SNAI2	11
GO:0042634	BP	GO:0042634	regulation of hair cycle	5/445	26/18723	0.000322859	0.00580114	0.0044072	GAL/DKK4/FST/WNT5A/CDH3	5
GO:0043094	BP	GO:0043094	cellular metabolic compound salvage	5/445	26/18723	0.000322859	0.00580114	0.0044072	PNP/CDA/UPP1/UCKL1/APIP	5
GO:0060669	BP	GO:0060669	embryonic placenta morphogenesis	5/445	26/18723	0.000322859	0.00580114	0.0044072	RSPO3/SPINT2/LEF1/SPINT1/IGF2	5
GO:0071453	BP	GO:0071453	cellular response to oxygen levels	13/445	177/18723	0.000325718	0.00582918	0.00442851	MALAT1/PMAIP1/AK4/ENO1/DNMT3B/TWIST1/STC1/EGR1/PDK1/SLC29A1/BNIP3/GATA6/MYC	13
GO:0009069	BP	GO:0009069	serine family amino acid metabolic process	6/445	40/18723	0.000337149	0.00596249	0.00452978	SERINC5/PSAT1/SEPHS1/SLC7A11/PHGDH/SHMT2	6
GO:0055069	BP	GO:0055069	zinc ion homeostasis	6/445	40/18723	0.000337149	0.00596249	0.00452978	MT1G/MT2A/MT1X/MT1E/SLC39A8/MT1H	6
GO:0071276	BP	GO:0071276	cellular response to cadmium ion	6/445	40/18723	0.000337149	0.00596249	0.00452978	CER1/MT1G/MT2A/MT1X/MT1E/MT1H	6
GO:0090175	BP	GO:0090175	regulation of establishment of planar polarity	7/445	56/18723	0.000346809	0.00607595	0.00461598	DKK1/RSPO3/SFRP2/NKD1/DACT1/WNT5A/PRICKLE2	7
GO:0042074	BP	GO:0042074	cell migration involved in gastrulation	4/445	15/18723	0.000348975	0.00607595	0.00461598	MIXL1/CER1/NODAL/WNT5A	4
GO:0043518	BP	GO:0043518	negative regulation of DNA damage response, signal transduction by p53 class mediator	4/445	15/18723	0.000348975	0.00607595	0.00461598	CD44/TWIST1/SNAI1/SNAI2	4
GO:0060026	BP	GO:0060026	convergent extension	4/445	15/18723	0.000348975	0.00607595	0.00461598	SFRP2/NKD1/WNT5B/WNT5A	4
GO:0035051	BP	GO:0035051	cardiocyte differentiation	12/445	156/18723	0.000360208	0.00624732	0.00474617	DKK1/TBXT/ACTC1/TWIST1/ISL1/PITX2/WNT8A/DLL1/FHOD3/GATA6/CXADR/TENM4	12
GO:0044344	BP	GO:0044344	cellular response to fibroblast growth factor stimulus	10/445	113/18723	0.000364535	0.0062881	0.00477716	TDGF1/CD44/SPRY4/OTX2/WNT5A/GATA3/NOG/FLRT3/POSTN/FGF17	10
GO:0009201	BP	GO:0009201	ribonucleoside triphosphate biosynthetic process	8/445	74/18723	0.00036536	0.0062881	0.00477716	AK4/TMSB4X/ENO1/NME2/COX2/ATP8/UCKL1/ALDOA	8
GO:0060541	BP	GO:0060541	respiratory system development	14/445	203/18723	0.000370523	0.00632774	0.00480727	ALDH1A2/IGFBP5/FOXF1/NODAL/SOX11/DPPA4/SLC7A11/LEF1/WNT5A/STRA6/ASS1/PTGES3/NOG/GATA6	14
GO:0042692	BP	GO:0042692	muscle cell differentiation	21/445	384/18723	0.000371124	0.00632774	0.00480727	CD9/DKK1/IGFBP5/MSX1/FOXF1/WNT5B/ACTC1/UCHL1/ID2/CDH2/NPNT/ISL1/APLNR/WNT8A/DLL1/FHOD3/EDNRB/GATA6/RBPMS2/CXADR/IGF2	21
GO:0048638	BP	GO:0048638	regulation of developmental growth	19/445	330/18723	0.000371889	0.00632774	0.00480727	CXCR4/CRABP2/PTPRS/NKD1/BCL11A/GJA1/PTCH1/SPP1/WNT5A/FOXC1/DLL1/EZR/NOG/FOXC2/DUSP6/GATA6/IGF2/CXCL12/FGF13	19
GO:0060828	BP	GO:0060828	regulation of canonical Wnt signaling pathway	16/445	253/18723	0.000384453	0.00651684	0.00495093	DKK1/RSPO3/LRRK1/SFRP2/NKD1/DKK4/CDH2/DACT1/ISL1/EGR1/WNT5A/AXIN2/CDH3/NOG/AXIN1/SNAI2	16
GO:0048286	BP	GO:0048286	lung alveolus development	6/445	41/18723	0.000387117	0.00653719	0.00496639	IGFBP5/FOXF1/SLC7A11/STRA6/PTGES3/GATA6	6
GO:0003272	BP	GO:0003272	endocardial cushion formation	5/445	27/18723	0.000388564	0.00653719	0.00496639	MSX1/APLNR/NOG/SNAI1/SNAI2	5
GO:0090100	BP	GO:0090100	positive regulation of transmembrane receptor protein serine/threonine kinase signaling pathway	10/445	114/18723	0.000391286	0.00655842	0.00498252	MSX1/NODAL/HSP90AB1/SOX11/NPNT/BMP3/FOXD1/GDF3/PELO/GOT1	10
GO:0061326	BP	GO:0061326	renal tubule development	9/445	94/18723	0.000398273	0.00665072	0.00505264	CALB1/GREB1L/PTCH1/NPNT/DLL1/GATA3/FOXD1/NOG/MYC	9
GO:0043627	BP	GO:0043627	response to estrogen	8/445	75/18723	0.000400636	0.00665606	0.0050567	GAL/SERPINB9/HSPD1/CCND1/CA2/LDHA/GATA3/GATA6	8
GO:0009165	BP	GO:0009165	nucleotide biosynthetic process	16/445	254/18723	0.000401557	0.00665606	0.0050567	AK4/TMSB4X/NMRK2/ENO1/PNP/NME2/UPP1/COX2/PAICS/ACOT7/PDK1/ATP8/AK6/UCKL1/IDO1/ALDOA	16
GO:0003158	BP	GO:0003158	endothelium development	11/445	136/18723	0.000410089	0.0067725	0.00514516	CXCR4/CNMD/PTPRS/KDR/F2RL1/F11R/GJA1/STC1/DLL1/EZR/FOXC2	11
GO:0042471	BP	GO:0042471	ear morphogenesis	10/445	115/18723	0.00041965	0.00690502	0.00524583	COL2A1/HOXA1/GATA2/MSX1/TWIST1/WNT5A/GATA3/NOG/NKX3-2/LRIG3	10
GO:0016055	BP	GO:0016055	Wnt signaling pathway	23/445	444/18723	0.000427053	0.00700118	0.00531889	DKK1/RSPO3/LRRK1/SFRP2/NKD1/WNT5B/DKK4/CCND1/CDH2/DACT1/FZD10/ISL1/EGR1/LEF1/WNT5A/AXIN2/WNT8A/GATA3/CDH3/NOG/AXIN1/PRICKLE2/SNAI2	23
GO:0010043	BP	GO:0010043	response to zinc ion	7/445	58/18723	0.000431685	0.00705138	0.00535703	MT1G/MT2A/MT1X/MT1E/MT1H/CA2/ASS1	7
GO:0045685	BP	GO:0045685	regulation of glial cell differentiation	8/445	76/18723	0.000438633	0.00713891	0.00542352	CXCR4/SERPINE2/ID2/SPINT1/NOG/PTPRZ1/EPHA4/TENM4	8
GO:0045687	BP	GO:0045687	positive regulation of glial cell differentiation	6/445	42/18723	0.000442687	0.00717888	0.00545389	CXCR4/SERPINE2/ID2/SPINT1/PTPRZ1/TENM4	6
GO:0006720	BP	GO:0006720	isoprenoid metabolic process	10/445	116/18723	0.000449704	0.00724759	0.00550609	ALDH1A2/RARRES2/CRABP2/RBP1/CYP1B1/CYP2S1/DHRS3/CRABP1/ALDH3A2/LRP8	10
GO:0198738	BP	GO:0198738	cell-cell signaling by wnt	23/445	446/18723	0.000454575	0.00724759	0.00550609	DKK1/RSPO3/LRRK1/SFRP2/NKD1/WNT5B/DKK4/CCND1/CDH2/DACT1/FZD10/ISL1/EGR1/LEF1/WNT5A/AXIN2/WNT8A/GATA3/CDH3/NOG/AXIN1/PRICKLE2/SNAI2	23
GO:0003198	BP	GO:0003198	epithelial to mesenchymal transition involved in endocardial cushion formation	4/445	16/18723	0.000456605	0.00724759	0.00550609	MSX1/NOG/SNAI1/SNAI2	4
GO:0048557	BP	GO:0048557	embryonic digestive tract morphogenesis	4/445	16/18723	0.000456605	0.00724759	0.00550609	FOXF1/SOX11/ID2/RBPMS2	4
GO:0070571	BP	GO:0070571	negative regulation of neuron projection regeneration	4/445	16/18723	0.000456605	0.00724759	0.00550609	PTPRS/SPP1/THY1/EPHA4	4
GO:1904862	BP	GO:1904862	inhibitory synapse assembly	4/445	16/18723	0.000456605	0.00724759	0.00550609	GABRB3/WNT5A/GABRB2/FGF13	4
GO:0071280	BP	GO:0071280	cellular response to copper ion	5/445	28/18723	0.000463881	0.00733715	0.00557413	MT1G/MT2A/MT1X/MT1E/MT1H	5
GO:0036294	BP	GO:0036294	cellular response to decreased oxygen levels	12/445	161/18723	0.000479581	0.00755887	0.00574257	MALAT1/PMAIP1/AK4/ENO1/TWIST1/STC1/EGR1/PDK1/SLC29A1/BNIP3/GATA6/MYC	12
GO:0090130	BP	GO:0090130	tissue migration	20/445	365/18723	0.000495945	0.00778946	0.00591776	TDGF1/TMSB4X/GATA2/KDR/FOXF1/CYP1B1/ACTC1/TAC1/ANXA3/HAS2/STC1/RAB25/WNT5A/RIN2/GATA3/FOXC2/GLIPR2/PRKX/ENPP2/ARF6	20
GO:0001709	BP	GO:0001709	cell fate determination	6/445	43/18723	0.000504285	0.00789285	0.0059963	GATA2/PTCH1/ISL1/DLL1/GATA3/GATA6	6
GO:0051101	BP	GO:0051101	regulation of DNA binding	10/445	118/18723	0.000515189	0.00803551	0.00610468	TMSB4X/MSX1/SOX11/TWIST1/ISL1/LEF1/MSX2/FOXC1/GATA3/HAND1	10
GO:0060249	BP	GO:0060249	anatomical structure homeostasis	18/445	314/18723	0.000554032	0.00861147	0.00654224	LRRK1/COL2A1/GATA2/CALB1/SLC39A8/PRDX1/SLC2A1/F11R/GJA1/CA2/SPP1/ACTB/LDB2/FOXC1/CDH3/CXADR/LARGE2/ALDOA	18
GO:0031333	BP	GO:0031333	negative regulation of protein-containing complex assembly	11/445	141/18723	0.000557286	0.00863216	0.00655797	DKK1/TMSB4X/CAPG/DACT1/ISL1/ADD2/TMSB10/CAPZA1/CLU/FKBP4/FHOD3	11
GO:0097193	BP	GO:0097193	intrinsic apoptotic signaling pathway	17/445	288/18723	0.000563924	0.00870497	0.00661328	PMAIP1/SFRP2/MSX1/CHAC1/ENO1/CYP1B1/CD44/SKIL/AEN/PDK1/CLU/PPIA/BNIP3/USP28/CXCL12/SNAI1/SNAI2	17
GO:0006775	BP	GO:0006775	fat-soluble vitamin metabolic process	6/445	44/18723	0.000572349	0.00877472	0.00666627	ALDH1A2/RBP1/CRABP1/CBR1/SNAI1/SNAI2	6
GO:0060324	BP	GO:0060324	face development	6/445	44/18723	0.000572349	0.00877472	0.00666627	ALDH1A2/MSX1/LEF1/WNT5A/STRA6/NOG	6
GO:0006165	BP	GO:0006165	nucleoside diphosphate phosphorylation	9/445	99/18723	0.000584094	0.0088325	0.00671017	AK4/ENO1/PGAM1/NME2/ALDOC/GAPDH/LDHA/TPI1/ALDOA	9
GO:0008630	BP	GO:0008630	intrinsic apoptotic signaling pathway in response to DNA damage	9/445	99/18723	0.000584094	0.0088325	0.00671017	SFRP2/CD44/SKIL/AEN/CLU/USP28/CXCL12/SNAI1/SNAI2	9
GO:0021510	BP	GO:0021510	spinal cord development	9/445	99/18723	0.000584094	0.0088325	0.00671017	PTPRS/GATA2/SOX11/PTCH1/ISL1/DLL1/PHGDH/NOG/LRP8	9
GO:0001710	BP	GO:0001710	mesodermal cell fate commitment	4/445	17/18723	0.00058595	0.0088325	0.00671017	DKK1/SFRP2/NODAL/FOXC2	4
GO:0048339	BP	GO:0048339	paraxial mesoderm development	4/445	17/18723	0.00058595	0.0088325	0.00671017	LEF1/WNT5A/FOXC1/FOXC2	4
GO:0071774	BP	GO:0071774	response to fibroblast growth factor	10/445	120/18723	0.000588386	0.00883957	0.00671554	TDGF1/CD44/SPRY4/OTX2/WNT5A/GATA3/NOG/FLRT3/POSTN/FGF17	10
GO:0048706	BP	GO:0048706	embryonic skeletal system development	10/445	121/18723	0.000628089	0.00940459	0.00714479	COL2A1/HOXA1/NODAL/SOX11/TWIST1/SLC39A1/WNT5A/NOG/NKX3-2/FOXC2	10
GO:0072503	BP	GO:0072503	cellular divalent inorganic cation homeostasis	24/445	486/18723	0.000637259	0.00951018	0.00722501	CXCR4/MT1G/GATA2/MT2A/MT1X/CALB1/TAC1/F2RL1/MT1E/SLC39A8/MT1H/GJA1/STC1/APLNR/ATP1A2/WNT5A/GSTO1/BNIP3/EDNRB/THY1/GOT1/CXCL12/CMKLR1/EDNRA	24
GO:0010453	BP	GO:0010453	regulation of cell fate commitment	5/445	30/18723	0.000646869	0.00962164	0.00730968	DKK1/SFRP2/ESRP1/WNT5A/GDF3	5
GO:0060675	BP	GO:0060675	ureteric bud morphogenesis	7/445	62/18723	0.000650914	0.00964985	0.00733112	GREB1L/PTCH1/NPNT/GATA3/FOXD1/NOG/MYC	7
GO:1903034	BP	GO:1903034	regulation of response to wounding	12/445	167/18723	0.000665246	0.00982989	0.0074679	CD9/CXCR4/PTPRS/F2RL1/SERPINE2/KLKB1/TNFRSF12A/GJA1/SPP1/ANXA2/FOXC2/EPHA4	12
GO:0001942	BP	GO:0001942	hair follicle development	8/445	81/18723	0.000674991	0.00992275	0.00753844	GAL/IGFBP5/DKK4/FST/WNT5A/LDB2/CDH3/SNAI1	8
GO:0046939	BP	GO:0046939	nucleotide phosphorylation	9/445	101/18723	0.000675948	0.00992275	0.00753844	AK4/ENO1/PGAM1/NME2/ALDOC/GAPDH/LDHA/TPI1/ALDOA	9
GO:0072171	BP	GO:0072171	mesonephric tubule morphogenesis	7/445	63/18723	0.000717548	0.0104991	0.00797631	GREB1L/PTCH1/NPNT/GATA3/FOXD1/NOG/MYC	7
GO:0001841	BP	GO:0001841	neural tube formation	9/445	102/18723	0.000726112	0.0105899	0.0080453	SPINT2/SFRP2/NODAL/SOX11/TWIST1/PTCH1/WNT5A/SPINT1/NOG	9
GO:0006595	BP	GO:0006595	polyamine metabolic process	4/445	18/18723	0.000739308	0.0107128	0.00813867	ODC1/OAZ1/AMD1/SRM	4
GO:0060973	BP	GO:0060973	cell migration involved in heart development	4/445	18/18723	0.000739308	0.0107128	0.00813867	TWIST1/PITX2/FLRT3/SNAI2	4
GO:0042445	BP	GO:0042445	hormone metabolic process	14/445	218/18723	0.000753184	0.0108788	0.00826475	GAL/ALDH1A2/CRABP2/GCNT4/RBP1/CYP1B1/PCSK1/CYP2S1/DHRS3/EGR1/CRABP1/SPP1/GATA3/ECE2	14
GO:0022613	BP	GO:0022613	ribonucleoprotein complex biogenesis	23/445	463/18723	0.000758378	0.0109187	0.00829508	HSP90AB1/DDX21/LYAR/TSR1/PAK1IP1/PA2G4/EXOSC5/MAK16/PTGES3/RPL35A/EBNA1BP2/SNRPF/SNRPG/MRM2/POP7/SNRPD1/URB2/NOLC1/RPF2/NIP7/NOP16/SNRPE/MRTO4	23
GO:2001020	BP	GO:2001020	regulation of response to DNA damage stimulus	14/445	219/18723	0.000787607	0.0113033	0.00858727	PMAIP1/SFRP2/MSX1/CD44/SKIL/TWIST1/AXIN2/CLU/FOXM1/ARMT1/MYC/CXCL12/SNAI1/SNAI2	14
GO:0048678	BP	GO:0048678	response to axon injury	8/445	83/18723	0.000794372	0.0113641	0.00863344	PTPRS/GAP43/ISL1/SPP1/FLRT3/BNIP3/DPYSL3/EPHA4	8
GO:2000027	BP	GO:2000027	regulation of animal organ morphogenesis	10/445	125/18723	0.000809701	0.0115466	0.0087721	DKK1/RSPO3/SFRP2/MSX1/NKD1/DACT1/WNT5A/GATA3/NOG/PRICKLE2	10
GO:0045785	BP	GO:0045785	positive regulation of cell adhesion	22/445	437/18723	0.000824796	0.0117246	0.00890735	SFRP2/KDR/FOXF1/NODAL/PNP/CD44/HSPD1/HAS2/F11R/NPNT/EDIL3/LEF1/PODXL/WNT5A/RIN2/GATA3/FOXC2/THY1/EPHA4/IGF2/CXCL12/ITGA6	22
GO:0042254	BP	GO:0042254	ribosome biogenesis	17/445	299/18723	0.00085665	0.0120739	0.0091727	DDX21/LYAR/TSR1/PAK1IP1/PA2G4/EXOSC5/MAK16/RPL35A/EBNA1BP2/MRM2/POP7/URB2/NOLC1/RPF2/NIP7/NOP16/MRTO4	17
GO:0002088	BP	GO:0002088	lens development in camera-type eye	8/445	84/18723	0.000860117	0.0120739	0.0091727	WNT5B/SOX11/PLAAT3/VIM/SKIL/SLC7A11/WNT5A/GATA3	8
GO:0022404	BP	GO:0022404	molting cycle process	8/445	84/18723	0.000860117	0.0120739	0.0091727	GAL/IGFBP5/DKK4/FST/WNT5A/LDB2/CDH3/SNAI1	8
GO:0022405	BP	GO:0022405	hair cycle process	8/445	84/18723	0.000860117	0.0120739	0.0091727	GAL/IGFBP5/DKK4/FST/WNT5A/LDB2/CDH3/SNAI1	8
GO:0006753	BP	GO:0006753	nucleoside phosphate metabolic process	24/445	497/18723	0.000869285	0.0121646	0.00924159	AK4/TMSB4X/NMRK2/TPST2/ENO1/PGAM1/PNP/NME2/CDA/ALDOC/UPP1/COX2/PAICS/ACOT7/GAPDH/PDK1/TK1/ATP8/LDHA/AK6/UCKL1/TPI1/IDO1/ALDOA	24
GO:0060914	BP	GO:0060914	heart formation	5/445	32/18723	0.00087913	0.0122641	0.00931722	DKK1/FOXH1/ISL1/WNT5A/AXIN2	5
GO:0030111	BP	GO:0030111	regulation of Wnt signaling pathway	18/445	328/18723	0.000917379	0.012663	0.00962027	DKK1/RSPO3/LRRK1/SFRP2/NKD1/WNT5B/DKK4/CDH2/DACT1/ISL1/EGR1/LEF1/WNT5A/AXIN2/CDH3/NOG/AXIN1/SNAI2	18
GO:0015804	BP	GO:0015804	neutral amino acid transport	6/445	48/18723	0.000918582	0.012663	0.00962027	SERINC5/SLC7A5/SLC1A5/SLC7A8/SLC6A15/SLC6A6	6
GO:0038092	BP	GO:0038092	nodal signaling pathway	4/445	19/18723	0.000919	0.012663	0.00962027	TDGF1/CER1/NODAL/FOXH1	4
GO:0060065	BP	GO:0060065	uterus development	4/445	19/18723	0.000919	0.012663	0.00962027	GREB1L/WNT5A/STRA6/GATA3	4
GO:0030198	BP	GO:0030198	extracellular matrix organization	17/445	301/18723	0.000921873	0.0126638	0.00962083	SPINT2/SFRP2/COL2A1/FOXF1/CYP1B1/COL3A1/COL1A2/SLC39A8/HAS2/NPNT/ANXA2/FOXF2/FOXC1/SPINT1/FOXC2/MYO1E/POSTN	17
GO:0009142	BP	GO:0009142	nucleoside triphosphate biosynthetic process	8/445	85/18723	0.000930157	0.0127386	0.00967769	AK4/TMSB4X/ENO1/NME2/COX2/ATP8/UCKL1/ALDOA	8
GO:0043062	BP	GO:0043062	extracellular structure organization	17/445	302/18723	0.000956041	0.0130533	0.00991676	SPINT2/SFRP2/COL2A1/FOXF1/CYP1B1/COL3A1/COL1A2/SLC39A8/HAS2/NPNT/ANXA2/FOXF2/FOXC1/SPINT1/FOXC2/MYO1E/POSTN	17
GO:0048592	BP	GO:0048592	eye morphogenesis	11/445	151/18723	0.000985464	0.0134142	0.010191	NKD1/CALB1/SOX11/TWIST1/PITX2/FOXF2/WNT5A/STRA6/DLL1/THY1/FBN2	11
GO:0099084	BP	GO:0099084	postsynaptic specialization organization	5/445	33/18723	0.00101613	0.0136986	0.010407	PTPRS/GAP43/CDH2/GRID2/ARF6	5
GO:0032526	BP	GO:0032526	response to retinoic acid	9/445	107/18723	0.00102455	0.0136986	0.010407	ALDH1A2/WNT5B/GJA1/PTCH1/FZD10/WNT5A/WNT8A/ABCA1/GATA6	9
GO:0042303	BP	GO:0042303	molting cycle	9/445	107/18723	0.00102455	0.0136986	0.010407	GAL/IGFBP5/DKK4/FST/WNT5A/LDB2/CDH3/SNAI1/SNRPE	9
GO:0042633	BP	GO:0042633	hair cycle	9/445	107/18723	0.00102455	0.0136986	0.010407	GAL/IGFBP5/DKK4/FST/WNT5A/LDB2/CDH3/SNAI1/SNRPE	9
GO:0045229	BP	GO:0045229	external encapsulating structure organization	17/445	304/18723	0.00102762	0.0136986	0.010407	SPINT2/SFRP2/COL2A1/FOXF1/CYP1B1/COL3A1/COL1A2/SLC39A8/HAS2/NPNT/ANXA2/FOXF2/FOXC1/SPINT1/FOXC2/MYO1E/POSTN	17
GO:0072522	BP	GO:0072522	purine-containing compound biosynthetic process	13/445	200/18723	0.00102992	0.0136986	0.010407	AK4/TMSB4X/ENO1/PNP/NME2/COX2/PAICS/ACOT7/PDK1/ATP8/SHMT2/AMD1/ALDOA	13
GO:0031667	BP	GO:0031667	response to nutrient levels	23/445	474/18723	0.00103795	0.0136986	0.010407	PMAIP1/ALDH1A2/RARRES2/SFRP2/ALPL/DNMT3B/SLC2A1/CCND1/UPP1/CYTB/STC1/SPP1/HSPA8/KRT18/ASS1/ABCA1/LDHA/ASNS/BNIP3/POSTN/MN1/NUAK1/SNAI2	23
GO:0009880	BP	GO:0009880	embryonic pattern specification	7/445	67/18723	0.00103989	0.0136986	0.010407	TDGF1/TBXT/NODAL/PTCH1/RIPPLY1/WNT5A/DLL1	7
GO:0061180	BP	GO:0061180	mammary gland epithelium development	7/445	67/18723	0.00103989	0.0136986	0.010407	MSX1/FOXF1/CCND1/ID2/PTCH1/WNT5A/GATA3	7
GO:0061371	BP	GO:0061371	determination of heart left/right asymmetry	7/445	67/18723	0.00103989	0.0136986	0.010407	CER1/NODAL/FOXH1/APLNR/WNT5A/DLL1/HAND1	7
GO:0070527	BP	GO:0070527	platelet aggregation	7/445	67/18723	0.00103989	0.0136986	0.010407	CD9/SERPINE2/F11R/SLC7A11/ACTB/PPIA/MYL12A	7
GO:0070997	BP	GO:0070997	neuron death	19/445	361/18723	0.00109615	0.0143974	0.0109379	DKK1/MYBL2/HSP90AB1/HSPD1/ISL1/EGR1/GAPDH/SLC7A11/GRM4/WNT5A/GRID2/CLU/GATA3/NQO2/GABRB2/BNIP3/AXL/PTPRZ1/SET	19
GO:0030324	BP	GO:0030324	lung development	12/445	177/18723	0.00110715	0.0144995	0.0110154	ALDH1A2/IGFBP5/FOXF1/NODAL/SOX11/DPPA4/SLC7A11/WNT5A/STRA6/PTGES3/NOG/GATA6	12
GO:0003215	BP	GO:0003215	cardiac right ventricle morphogenesis	4/445	20/18723	0.00112735	0.0146427	0.0111242	FOXH1/ISL1/GATA3/HAND1	4
GO:0048670	BP	GO:0048670	regulation of collateral sprouting	4/445	20/18723	0.00112735	0.0146427	0.0111242	CRABP2/PTPRS/SPP1/FGF13	4
GO:0009913	BP	GO:0009913	epidermal cell differentiation	13/445	202/18723	0.00112787	0.0146427	0.0111242	ETV4/ESRP1/NME2/DSP/KLF7/PTCH1/PITX2/WNT5A/FOXC1/DLL1/CDH3/GDF3/GATA6	13
GO:0009206	BP	GO:0009206	purine ribonucleoside triphosphate biosynthetic process	7/445	68/18723	0.00113595	0.0147052	0.0111717	AK4/TMSB4X/ENO1/NME2/COX2/ATP8/ALDOA	7
GO:0035265	BP	GO:0035265	organ growth	12/445	178/18723	0.00116232	0.0150033	0.0113982	CER1/NLGN4X/GJA1/STC1/FOXC1/DLL1/NOG/FOXC2/DUSP6/GATA6/IGF2/TENM4	12
GO:0042573	BP	GO:0042573	retinoic acid metabolic process	5/445	34/18723	0.00116835	0.0150046	0.0113992	ALDH1A2/CRABP2/RBP1/CYP2S1/CRABP1	5
GO:0051098	BP	GO:0051098	regulation of binding	19/445	363/18723	0.0011691	0.0150046	0.0113992	DKK1/TMSB4X/MSX1/HSP90AB1/SOX11/TWIST1/DACT1/ISL1/ADD2/LEF1/ACTB/ANXA2/WNT5A/MSX2/FOXC1/GATA3/NOG/HAND1/EPHA4	19
GO:0009145	BP	GO:0009145	purine nucleoside triphosphate biosynthetic process	7/445	69/18723	0.00123883	0.0158092	0.0120104	AK4/TMSB4X/ENO1/NME2/COX2/ATP8/ALDOA	7
GO:0015807	BP	GO:0015807	L-amino acid transport	7/445	69/18723	0.00123883	0.0158092	0.0120104	SERINC5/SLC7A5/SLC7A3/SLC1A5/SLC7A8/SLC7A11/ATP1A2	7
GO:0009199	BP	GO:0009199	ribonucleoside triphosphate metabolic process	8/445	89/18723	0.00125736	0.0160002	0.0121555	AK4/TMSB4X/ENO1/NME2/COX2/ATP8/UCKL1/ALDOA	8
GO:0001764	BP	GO:0001764	neuron migration	11/445	156/18723	0.00128488	0.0163042	0.0123865	TUBB2B/TUBB2A/CXCR4/GATA2/COL3A1/EVX1/TWIST1/GATA3/AXL/CXCL12/FGF13	11
GO:0001569	BP	GO:0001569	branching involved in blood vessel morphogenesis	5/445	35/18723	0.00133681	0.0167735	0.0127431	SFRP2/KDR/LEF1/FOXC2/EDNRA	5
GO:0033280	BP	GO:0033280	response to vitamin D	5/445	35/18723	0.00133681	0.0167735	0.0127431	ALPL/STC1/SPP1/MN1/SNAI2	5
GO:0034405	BP	GO:0034405	response to fluid shear stress	5/445	35/18723	0.00133681	0.0167735	0.0127431	HAS2/GJA1/CA2/ASS1/ABCA1	5
GO:0098801	BP	GO:0098801	regulation of renal system process	5/445	35/18723	0.00133681	0.0167735	0.0127431	TAC1/F2RL1/GJA1/STC1/EDNRB	5
GO:0030323	BP	GO:0030323	respiratory tube development	12/445	181/18723	0.00134168	0.0167737	0.0127432	ALDH1A2/IGFBP5/FOXF1/NODAL/SOX11/DPPA4/SLC7A11/WNT5A/STRA6/PTGES3/NOG/GATA6	12
GO:0070830	BP	GO:0070830	bicellular tight junction assembly	7/445	70/18723	0.00134886	0.0167737	0.0127432	CLDN7/CLDN6/F11R/GJA1/CLDN10/SNAI1/SNAI2	7
GO:0046031	BP	GO:0046031	ADP metabolic process	8/445	90/18723	0.00135199	0.0167737	0.0127432	AK4/ENO1/PGAM1/ALDOC/GAPDH/LDHA/TPI1/ALDOA	8
GO:0099175	BP	GO:0099175	regulation of postsynapse organization	8/445	90/18723	0.00135199	0.0167737	0.0127432	PTPRS/CDH2/KIF1A/HSPA8/WNT5A/GRID2/EPHA4/LRP8	8
GO:0006123	BP	GO:0006123	mitochondrial electron transport, cytochrome c to oxygen	4/445	21/18723	0.00136669	0.0167737	0.0127432	COX1/CYCS/COX3/COX2	4
GO:0072111	BP	GO:0072111	cell proliferation involved in kidney development	4/445	21/18723	0.00136669	0.0167737	0.0127432	PTCH1/EGR1/GATA3/MYC	4
GO:0150146	BP	GO:0150146	cell junction disassembly	4/445	21/18723	0.00136669	0.0167737	0.0127432	DKK1/EPHA4/SNAI2/ARF6	4
GO:2000178	BP	GO:2000178	negative regulation of neural precursor cell proliferation	4/445	21/18723	0.00136669	0.0167737	0.0127432	SPINT2/GATA2/WNT5A/SPINT1	4
GO:0050808	BP	GO:0050808	synapse organization	21/445	426/18723	0.00139444	0.0170455	0.0129497	DKK1/PTPRS/GABRB3/CDH1/NLGN4X/GAP43/CDH2/KIF1A/SLC7A11/ADD2/ACTB/HSPA8/WNT5A/GRID2/GABRB2/RAB17/FLRT3/EPHA4/FGF13/LRP8/ARF6	21
GO:0009260	BP	GO:0009260	ribonucleotide biosynthetic process	12/445	182/18723	0.00140632	0.0170455	0.0129497	AK4/TMSB4X/ENO1/NME2/UPP1/COX2/PAICS/ACOT7/PDK1/ATP8/UCKL1/ALDOA	12
GO:0043392	BP	GO:0043392	negative regulation of DNA binding	6/445	52/18723	0.00140714	0.0170455	0.0129497	TMSB4X/MSX1/SOX11/LEF1/MSX2/HAND1	6
GO:0044848	BP	GO:0044848	biological phase	3/445	10/18723	0.00141301	0.0170455	0.0129497	GAL/WNT5A/CDH3	3
GO:0048671	BP	GO:0048671	negative regulation of collateral sprouting	3/445	10/18723	0.00141301	0.0170455	0.0129497	PTPRS/SPP1/FGF13	3
GO:0072203	BP	GO:0072203	cell proliferation involved in metanephros development	3/445	10/18723	0.00141301	0.0170455	0.0129497	PTCH1/EGR1/MYC	3
GO:0048640	BP	GO:0048640	negative regulation of developmental growth	9/445	112/18723	0.0014154	0.0170455	0.0129497	PTPRS/NKD1/BCL11A/GJA1/PTCH1/SPP1/WNT5A/NOG/FGF13	9
GO:0002065	BP	GO:0002065	columnar/cuboidal epithelial cell differentiation	8/445	91/18723	0.00145219	0.0174418	0.0132508	NODAL/SOX11/CDH2/WNT5A/DLL1/NKX3-2/CDX2/GATA6	8
GO:0046394	BP	GO:0046394	carboxylic acid biosynthetic process	17/445	314/18723	0.00145782	0.0174628	0.0132667	ALDH1A2/GAD1/FABP5/RBP1/SERINC5/ACOT7/PSAT1/SEPHS1/ASS1/PHGDH/PTGES3/SCD/ASNS/APIP/CBR1/GOT1/SHMT2	17
GO:0072078	BP	GO:0072078	nephron tubule morphogenesis	7/445	71/18723	0.00146638	0.0174894	0.0132869	GREB1L/PTCH1/NPNT/GATA3/FOXD1/NOG/MYC	7
GO:0045765	BP	GO:0045765	regulation of angiogenesis	18/445	342/18723	0.00146783	0.0174894	0.0132869	CXCR4/CNMD/SFRP2/GATA2/KDR/NODAL/CYP1B1/ANXA3/TWIST1/ISL1/APLNR/WNT5A/FOXC1/DLL1/FOXC2/GATA6/WARS1/ENPP2	18
GO:0010092	BP	GO:0010092	specification of animal organ identity	5/445	36/18723	0.00152252	0.0180453	0.0137092	DKK1/FOXH1/ISL1/WNT5A/AXIN2	5
GO:0070306	BP	GO:0070306	lens fiber cell differentiation	5/445	36/18723	0.00152252	0.0180453	0.0137092	WNT5B/PLAAT3/VIM/SKIL/SLC7A11	5
GO:0009117	BP	GO:0009117	nucleotide metabolic process	23/445	489/18723	0.00155981	0.0183925	0.013973	AK4/TMSB4X/NMRK2/TPST2/ENO1/PGAM1/PNP/NME2/CDA/ALDOC/UPP1/COX2/PAICS/ACOT7/GAPDH/PDK1/ATP8/LDHA/AK6/UCKL1/TPI1/IDO1/ALDOA	23
GO:0016053	BP	GO:0016053	organic acid biosynthetic process	17/445	316/18723	0.00156	0.0183925	0.013973	ALDH1A2/GAD1/FABP5/RBP1/SERINC5/ACOT7/PSAT1/SEPHS1/ASS1/PHGDH/PTGES3/SCD/ASNS/APIP/CBR1/GOT1/SHMT2	17
GO:0030330	BP	GO:0030330	DNA damage response, signal transduction by p53 class mediator	7/445	72/18723	0.00159174	0.0187175	0.0142199	PMAIP1/MSX1/CD44/TWIST1/FOXM1/SNAI1/SNAI2	7
GO:0016072	BP	GO:0016072	rRNA metabolic process	14/445	236/18723	0.00160991	0.0188817	0.0143447	DDX21/LYAR/TSR1/PA2G4/EXOSC5/MAK16/RPL35A/EBNA1BP2/MRM2/PELO/POP7/NOLC1/RPF2/MRTO4	14
GO:0060713	BP	GO:0060713	labyrinthine layer morphogenesis	4/445	22/18723	0.00163934	0.0190997	0.0145103	RSPO3/SPINT2/LEF1/SPINT1	4
GO:0061042	BP	GO:0061042	vascular wound healing	4/445	22/18723	0.00163934	0.0190997	0.0145103	CXCR4/GATA2/KDR/FOXC2	4
GO:0044403	BP	GO:0044403	biological process involved in symbiotic interaction	16/445	290/18723	0.00164125	0.0190997	0.0145103	SERPINB9/CXCR4/IFITM1/CLDN6/HSP90AB1/F2RL1/HSPD1/F11R/VAMP8/SLC1A5/GAPDH/LEF1/HSPA8/PPIA/AXL/CXADR	16
GO:0008217	BP	GO:0008217	regulation of blood pressure	12/445	186/18723	0.00169118	0.0195793	0.0148746	RARRES2/TAC1/F2RL1/COL1A2/ID2/F11R/GJA1/ATP1A2/DLL1/EDNRB/POSTN/EDNRA	12
GO:0031345	BP	GO:0031345	negative regulation of cell projection organization	12/445	186/18723	0.00169118	0.0195793	0.0148746	NR2F1/PTPRS/BCL11A/VIM/SPP1/WNT5A/FKBP4/THY1/DPYSL3/EPHA4/FGF13/ARF6	12
GO:0035065	BP	GO:0035065	regulation of histone acetylation	6/445	54/18723	0.00171544	0.0196842	0.0149544	GATA2/TWIST1/ISL1/CTBP1/GATA3/SET	6
GO:0060350	BP	GO:0060350	endochondral bone morphogenesis	6/445	54/18723	0.00171544	0.0196842	0.0149544	CER1/COL2A1/ALPL/STC1/AXIN2/FOXC1	6
GO:1901214	BP	GO:1901214	regulation of neuron death	17/445	319/18723	0.00172457	0.0196842	0.0149544	DKK1/MYBL2/HSP90AB1/HSPD1/ISL1/EGR1/SLC7A11/GRM4/WNT5A/GRID2/CLU/GATA3/NQO2/GABRB2/AXL/PTPRZ1/SET	17
GO:0072088	BP	GO:0072088	nephron epithelium morphogenesis	7/445	73/18723	0.00172528	0.0196842	0.0149544	GREB1L/PTCH1/NPNT/GATA3/FOXD1/NOG/MYC	7
GO:0040036	BP	GO:0040036	regulation of fibroblast growth factor receptor signaling pathway	5/445	37/18723	0.00172653	0.0196842	0.0149544	SPRY4/OTX2/WNT5A/GATA3/NOG	5
GO:0042401	BP	GO:0042401	cellular biogenic amine biosynthetic process	5/445	37/18723	0.00172653	0.0196842	0.0149544	ODC1/GATA3/OAZ1/AMD1/SRM	5
GO:0010632	BP	GO:0010632	regulation of epithelial cell migration	16/445	292/18723	0.00176025	0.0200178	0.0152078	TDGF1/TMSB4X/GATA2/KDR/TAC1/ANXA3/HAS2/STC1/RAB25/WNT5A/RIN2/GATA3/FOXC2/GLIPR2/ENPP2/ARF6	16
GO:1901342	BP	GO:1901342	regulation of vasculature development	18/445	348/18723	0.00177794	0.0201359	0.0152975	CXCR4/CNMD/SFRP2/GATA2/KDR/NODAL/CYP1B1/ANXA3/TWIST1/ISL1/APLNR/WNT5A/FOXC1/DLL1/FOXC2/GATA6/WARS1/ENPP2	18
GO:0014020	BP	GO:0014020	primary neural tube formation	8/445	94/18723	0.00178856	0.0201359	0.0152975	SPINT2/SFRP2/NODAL/TWIST1/PTCH1/WNT5A/SPINT1/NOG	8
GO:0048704	BP	GO:0048704	embryonic skeletal system morphogenesis	8/445	94/18723	0.00178856	0.0201359	0.0152975	COL2A1/HOXA1/NODAL/SOX11/TWIST1/SLC39A1/NOG/FOXC2	8
GO:1903035	BP	GO:1903035	negative regulation of response to wounding	8/445	94/18723	0.00178856	0.0201359	0.0152975	CD9/PTPRS/SERPINE2/KLKB1/GJA1/SPP1/ANXA2/EPHA4	8
GO:0006575	BP	GO:0006575	cellular modified amino acid metabolic process	12/445	188/18723	0.00185047	0.0207808	0.0157875	CKB/GCNT4/CHAC1/SERINC5/IDH1/SLC7A11/ASS1/GSTO1/GATA3/ABHD12B/SHMT2/CHAC2	12
GO:0048844	BP	GO:0048844	artery morphogenesis	7/445	74/18723	0.00186736	0.0208661	0.0158523	HOXA1/FOXF1/FOXH1/STRA6/FOXC1/NOG/FOXC2	7
GO:0120192	BP	GO:0120192	tight junction assembly	7/445	74/18723	0.00186736	0.0208661	0.0158523	CLDN7/CLDN6/F11R/GJA1/CLDN10/SNAI1/SNAI2	7
GO:0051798	BP	GO:0051798	positive regulation of hair follicle development	3/445	11/18723	0.00190877	0.0211535	0.0160706	GAL/FST/WNT5A	3
GO:0061029	BP	GO:0061029	eyelid development in camera-type eye	3/445	11/18723	0.00190877	0.0211535	0.0160706	SOX11/TWIST1/STRA6	3
GO:1901862	BP	GO:1901862	negative regulation of muscle tissue development	3/445	11/18723	0.00190877	0.0211535	0.0160706	IGFBP5/TWIST1/LEF1	3
GO:0030177	BP	GO:0030177	positive regulation of Wnt signaling pathway	10/445	140/18723	0.00191389	0.0211535	0.0160706	DKK1/RSPO3/LRRK1/SFRP2/NKD1/WNT5B/DACT1/LEF1/WNT5A/CDH3	10
GO:2001242	BP	GO:2001242	regulation of intrinsic apoptotic signaling pathway	11/445	164/18723	0.00191663	0.0211535	0.0160706	PMAIP1/SFRP2/MSX1/ENO1/CD44/SKIL/CLU/PPIA/CXCL12/SNAI1/SNAI2	11
GO:0051131	BP	GO:0051131	chaperone-mediated protein complex assembly	4/445	23/18723	0.00194759	0.0212594	0.0161511	HSP90AB1/HSPD1/CLU/PTGES3	4
GO:2000810	BP	GO:2000810	regulation of bicellular tight junction assembly	4/445	23/18723	0.00194759	0.0212594	0.0161511	F11R/GJA1/SNAI1/SNAI2	4
GO:2001169	BP	GO:2001169	regulation of ATP biosynthetic process	4/445	23/18723	0.00194759	0.0212594	0.0161511	AK4/TMSB4X/ENO1/COX2	4
GO:0000578	BP	GO:0000578	embryonic axis specification	5/445	38/18723	0.00194988	0.0212594	0.0161511	TDGF1/TBXT/PTCH1/RIPPLY1/WNT5A	5
GO:0009309	BP	GO:0009309	amine biosynthetic process	5/445	38/18723	0.00194988	0.0212594	0.0161511	ODC1/GATA3/OAZ1/AMD1/SRM	5
GO:0001894	BP	GO:0001894	tissue homeostasis	15/445	268/18723	0.00197319	0.0214615	0.0163046	LRRK1/COL2A1/GATA2/SLC39A8/PRDX1/SLC2A1/F11R/GJA1/CA2/SPP1/ACTB/LDB2/FOXC1/CDH3/CXADR	15
GO:0050921	BP	GO:0050921	positive regulation of chemotaxis	10/445	141/18723	0.00201745	0.0218325	0.0165864	CXCR4/RARRES2/TMSB4X/KDR/F2RL1/WNT5A/CXCL12/AKIRIN1/CMKLR1/CCL26	10
GO:0061333	BP	GO:0061333	renal tubule morphogenesis	7/445	75/18723	0.00201835	0.0218325	0.0165864	GREB1L/PTCH1/NPNT/GATA3/FOXD1/NOG/MYC	7
GO:0046390	BP	GO:0046390	ribose phosphate biosynthetic process	12/445	190/18723	0.00202188	0.0218325	0.0165864	AK4/TMSB4X/ENO1/NME2/UPP1/COX2/PAICS/ACOT7/PDK1/ATP8/UCKL1/ALDOA	12
GO:0045446	BP	GO:0045446	endothelial cell differentiation	9/445	118/18723	0.00203401	0.0219107	0.0166459	CXCR4/CNMD/PTPRS/KDR/F2RL1/F11R/STC1/DLL1/EZR	9
GO:0001658	BP	GO:0001658	branching involved in ureteric bud morphogenesis	6/445	56/18723	0.00207247	0.0222716	0.01692	GREB1L/PTCH1/NPNT/FOXD1/NOG/MYC	6
GO:0009123	BP	GO:0009123	nucleoside monophosphate metabolic process	7/445	76/18723	0.00217861	0.0232454	0.0176598	AK4/PNP/UPP1/PAICS/TK1/AK6/UCKL1	7
GO:0014855	BP	GO:0014855	striated muscle cell proliferation	7/445	76/18723	0.00217861	0.0232454	0.0176598	GJA1/FOXC1/NOG/FOXC2/GATA6/AKIRIN1/TENM4	7
GO:0072028	BP	GO:0072028	nephron morphogenesis	7/445	76/18723	0.00217861	0.0232454	0.0176598	GREB1L/PTCH1/NPNT/GATA3/FOXD1/NOG/MYC	7
GO:1901861	BP	GO:1901861	regulation of muscle tissue development	5/445	39/18723	0.00219364	0.0233503	0.0177395	IGFBP5/TWIST1/LEF1/DLL1/IGF2	5
GO:1902904	BP	GO:1902904	negative regulation of supramolecular fiber organization	11/445	167/18723	0.00221058	0.023475	0.0178342	TMSB4X/CAPG/F11R/ADD2/TMSB10/HSPA8/CAPZA1/CLU/FKBP4/FHOD3/FGF13	11
GO:0006865	BP	GO:0006865	amino acid transport	10/445	143/18723	0.00223812	0.0237114	0.0180138	SERINC5/SLC7A5/SLC7A3/SLC1A5/GJA1/SLC7A8/SLC7A11/ATP1A2/SLC6A15/SLC6A6	10
GO:0006754	BP	GO:0006754	ATP biosynthetic process	6/445	57/18723	0.00227071	0.0238877	0.0181478	AK4/TMSB4X/ENO1/COX2/ATP8/ALDOA	6
GO:0051289	BP	GO:0051289	protein homotetramerization	6/445	57/18723	0.00227071	0.0238877	0.0181478	ALDH1A2/TK1/SSBP1/APIP/SHMT2/ALDOA	6
GO:0061005	BP	GO:0061005	cell differentiation involved in kidney development	6/445	57/18723	0.00227071	0.0238877	0.0181478	PTCH1/PODXL/GATA3/FOXC2/MYO1E/PRKX	6
GO:0048593	BP	GO:0048593	camera-type eye morphogenesis	9/445	120/18723	0.00228242	0.0239058	0.0181616	CALB1/SOX11/TWIST1/PITX2/FOXF2/WNT5A/STRA6/DLL1/THY1	9
GO:0009259	BP	GO:0009259	ribonucleotide metabolic process	19/445	385/18723	0.00228595	0.0239058	0.0181616	AK4/TMSB4X/TPST2/ENO1/PGAM1/PNP/NME2/ALDOC/UPP1/COX2/PAICS/ACOT7/GAPDH/PDK1/ATP8/LDHA/UCKL1/TPI1/ALDOA	19
GO:0006213	BP	GO:0006213	pyrimidine nucleoside metabolic process	4/445	24/18723	0.00229372	0.0239058	0.0181616	CDA/UPP1/TK1/UCKL1	4
GO:0072010	BP	GO:0072010	glomerular epithelium development	4/445	24/18723	0.00229372	0.0239058	0.0181616	PODXL/FOXC1/FOXC2/MYO1E	4
GO:0003333	BP	GO:0003333	amino acid transmembrane transport	8/445	98/18723	0.00232956	0.0241672	0.0183601	SLC7A5/SLC7A3/SLC1A5/SLC7A8/SLC7A11/ATP1A2/SLC6A15/SLC6A6	8
GO:2001243	BP	GO:2001243	negative regulation of intrinsic apoptotic signaling pathway	8/445	98/18723	0.00232956	0.0241672	0.0183601	SFRP2/ENO1/CD44/CLU/PPIA/CXCL12/SNAI1/SNAI2	8
GO:0010631	BP	GO:0010631	epithelial cell migration	18/445	357/18723	0.00234574	0.0242789	0.018445	TDGF1/TMSB4X/GATA2/KDR/CYP1B1/TAC1/ANXA3/HAS2/STC1/RAB25/WNT5A/RIN2/GATA3/FOXC2/GLIPR2/PRKX/ENPP2/ARF6	18
GO:0051402	BP	GO:0051402	neuron apoptotic process	14/445	246/18723	0.00236407	0.0244125	0.0185465	MYBL2/HSP90AB1/HSPD1/ISL1/GAPDH/GRM4/GRID2/GATA3/NQO2/GABRB2/BNIP3/AXL/PTPRZ1/SET	14
GO:0061351	BP	GO:0061351	neural precursor cell proliferation	10/445	145/18723	0.00247779	0.0255233	0.0193904	SPINT2/GATA2/ID2/CDH2/KIF1A/LEF1/WNT5A/SPINT1/PTPRZ1/FGF13	10
GO:0021549	BP	GO:0021549	cerebellum development	8/445	99/18723	0.00248301	0.0255233	0.0193904	CKB/PTPRS/COX1/SERPINE2/NLGN4X/FOXC1/DLL1/GRID2	8
GO:0003306	BP	GO:0003306	Wnt signaling pathway involved in heart development	3/445	12/18723	0.00250038	0.0255267	0.0193929	DKK1/WNT5A/WNT8A	3
GO:0007501	BP	GO:0007501	mesodermal cell fate specification	3/445	12/18723	0.00250038	0.0255267	0.0193929	DKK1/SFRP2/NODAL	3
GO:0071635	BP	GO:0071635	negative regulation of transforming growth factor beta production	3/445	12/18723	0.00250038	0.0255267	0.0193929	HSP90AB1/CDH3/GATA6	3
GO:0034637	BP	GO:0034637	cellular carbohydrate biosynthetic process	7/445	78/18723	0.00252846	0.0256965	0.0195219	B3GNT7/PPP1CB/HAS2/UGP2/PTGES3/GOT1/IGF2	7
GO:0043297	BP	GO:0043297	apical junction assembly	7/445	78/18723	0.00252846	0.0256965	0.0195219	CLDN7/CLDN6/F11R/GJA1/CLDN10/SNAI1/SNAI2	7
GO:0090132	BP	GO:0090132	epithelium migration	18/445	360/18723	0.00256591	0.0260183	0.0197664	TDGF1/TMSB4X/GATA2/KDR/CYP1B1/TAC1/ANXA3/HAS2/STC1/RAB25/WNT5A/RIN2/GATA3/FOXC2/GLIPR2/PRKX/ENPP2/ARF6	18
GO:0045664	BP	GO:0045664	regulation of neuron differentiation	12/445	196/18723	0.00261572	0.0264635	0.0201047	DKK1/SFRP2/ESRP1/GATA2/BCL11A/SOX11/DNMT3B/ID2/ISL1/DLL1/EDNRB/CXCL12	12
GO:0060840	BP	GO:0060840	artery development	8/445	100/18723	0.00264426	0.0266922	0.0202784	HOXA1/FOXF1/FOXH1/APLNR/STRA6/FOXC1/NOG/FOXC2	8
GO:0060706	BP	GO:0060706	cell differentiation involved in embryonic placenta development	4/445	25/18723	0.00267997	0.0269316	0.0204603	SPINT2/EOMES/HAND1/SNAI1	4
GO:0062009	BP	GO:0062009	secondary palate development	4/445	25/18723	0.00267997	0.0269316	0.0204603	SOX11/LEF1/WNT5A/WNT8A	4
GO:0030168	BP	GO:0030168	platelet activation	9/445	123/18723	0.00269964	0.0270688	0.0205645	CD9/COL3A1/SERPINE2/F11R/SLC7A11/ACTB/PPIA/MYL12A/AXL	9
GO:0001889	BP	GO:0001889	liver development	10/445	147/18723	0.00273762	0.0273563	0.0207829	ALDH1A2/AK4/NODAL/CCND1/PTCH1/KRT18/ASS1/ASNS/GATA6/ARF6	10
GO:1900371	BP	GO:1900371	regulation of purine nucleotide biosynthetic process	5/445	41/18723	0.00274659	0.0273563	0.0207829	AK4/TMSB4X/ENO1/COX2/PDK1	5
GO:1905314	BP	GO:1905314	semi-lunar valve development	5/445	41/18723	0.00274659	0.0273563	0.0207829	TWIST1/STRA6/GATA3/SNAI1/SNAI2	5
GO:0062012	BP	GO:0062012	regulation of small molecule metabolic process	17/445	334/18723	0.00278308	0.0276584	0.0210125	PMAIP1/PPP1CB/AK4/TMSB4X/FABP5/ENO1/PGAM1/CDA/COX2/TWIST1/EGR1/PDK1/SLC7A11/FABP3/IGF2/SNAI1/SNAI2	17
GO:0009132	BP	GO:0009132	nucleoside diphosphate metabolic process	9/445	124/18723	0.00285139	0.0282747	0.0214807	AK4/ENO1/PGAM1/NME2/ALDOC/GAPDH/LDHA/TPI1/ALDOA	9
GO:0032272	BP	GO:0032272	negative regulation of protein polymerization	7/445	80/18723	0.00291998	0.0288275	0.0219007	TMSB4X/CAPG/ADD2/TMSB10/CAPZA1/FKBP4/FHOD3	7
GO:0120193	BP	GO:0120193	tight junction organization	7/445	80/18723	0.00291998	0.0288275	0.0219007	CLDN7/CLDN6/F11R/GJA1/CLDN10/SNAI1/SNAI2	7
GO:0006364	BP	GO:0006364	rRNA processing	13/445	225/18723	0.00293008	0.0288639	0.0219283	DDX21/LYAR/TSR1/PA2G4/EXOSC5/MAK16/RPL35A/EBNA1BP2/MRM2/POP7/NOLC1/RPF2/MRTO4	13
GO:0006081	BP	GO:0006081	cellular aldehyde metabolic process	6/445	60/18723	0.00295158	0.0288856	0.0219448	ALDH1A2/CYP1B1/IDH1/ALDH3A2/TALDO1/TPI1	6
GO:0031102	BP	GO:0031102	neuron projection regeneration	6/445	60/18723	0.00295158	0.0288856	0.0219448	PTPRS/GAP43/ISL1/SPP1/THY1/EPHA4	6
GO:0060038	BP	GO:0060038	cardiac muscle cell proliferation	6/445	60/18723	0.00295158	0.0288856	0.0219448	GJA1/FOXC1/NOG/FOXC2/GATA6/TENM4	6
GO:0030808	BP	GO:0030808	regulation of nucleotide biosynthetic process	5/445	42/18723	0.00305793	0.0298613	0.022686	AK4/TMSB4X/ENO1/COX2/PDK1	5
GO:0022604	BP	GO:0022604	regulation of cell morphogenesis	16/445	309/18723	0.00309549	0.0300939	0.0228627	CXCR4/KDR/BCL11A/CD44/HAS2/F11R/SPRY4/WNT5A/EZR/MYL12A/POSTN/EPHA4/ENPP2/ALDOA/LRP8/RCC2	16
GO:0033598	BP	GO:0033598	mammary gland epithelial cell proliferation	4/445	26/18723	0.00310854	0.0300939	0.0228627	CCND1/ID2/WNT5A/GATA3	4
GO:0048668	BP	GO:0048668	collateral sprouting	4/445	26/18723	0.00310854	0.0300939	0.0228627	CRABP2/PTPRS/SPP1/FGF13	4
GO:0060037	BP	GO:0060037	pharyngeal system development	4/445	26/18723	0.00310854	0.0300939	0.0228627	PTCH1/ISL1/GATA3/NOG	4
GO:0019693	BP	GO:0019693	ribose phosphate metabolic process	19/445	396/18723	0.00311884	0.0301286	0.0228891	AK4/TMSB4X/TPST2/ENO1/PGAM1/PNP/NME2/ALDOC/UPP1/COX2/PAICS/ACOT7/GAPDH/PDK1/ATP8/LDHA/UCKL1/TPI1/ALDOA	19
GO:0006096	BP	GO:0006096	glycolytic process	7/445	81/18723	0.00313234	0.0301295	0.0228898	ENO1/PGAM1/ALDOC/GAPDH/LDHA/TPI1/ALDOA	7
GO:2001021	BP	GO:2001021	negative regulation of response to DNA damage stimulus	7/445	81/18723	0.00313234	0.0301295	0.0228898	SFRP2/CD44/TWIST1/CLU/CXCL12/SNAI1/SNAI2	7
GO:0051271	BP	GO:0051271	negative regulation of cellular component movement	18/445	367/18723	0.00314766	0.0301375	0.0228958	CD9/IFITM1/SPINT2/SFRP2/IGFBP5/NODAL/CYP1B1/COL3A1/CDH1/GJA1/STC1/SPOCK3/GATA3/NOG/THY1/DPYSL3/EPHA4/CXCL12	18
GO:0098657	BP	GO:0098657	import into cell	13/445	227/18723	0.00316097	0.0301375	0.0228958	SLC39A8/SLC2A1/SLC7A5/SLC7A3/SLC1A5/SLC2A3/SLC7A8/SLC7A11/ACTB/ATP1A2/FABP3/SLC29A1/SLC6A6	13
GO:0061008	BP	GO:0061008	hepaticobiliary system development	10/445	150/18723	0.00316778	0.0301375	0.0228958	ALDH1A2/AK4/NODAL/CCND1/PTCH1/KRT18/ASS1/ASNS/GATA6/ARF6	10
GO:0009135	BP	GO:0009135	purine nucleoside diphosphate metabolic process	8/445	103/18723	0.0031775	0.0301375	0.0228958	AK4/ENO1/PGAM1/ALDOC/GAPDH/LDHA/TPI1/ALDOA	8
GO:0009179	BP	GO:0009179	purine ribonucleoside diphosphate metabolic process	8/445	103/18723	0.0031775	0.0301375	0.0228958	AK4/ENO1/PGAM1/ALDOC/GAPDH/LDHA/TPI1/ALDOA	8
GO:0014013	BP	GO:0014013	regulation of gliogenesis	8/445	103/18723	0.0031775	0.0301375	0.0228958	CXCR4/SOX11/SERPINE2/ID2/SPINT1/NOG/PTPRZ1/TENM4	8
GO:0048820	BP	GO:0048820	hair follicle maturation	3/445	13/18723	0.00319355	0.0301375	0.0228958	GAL/WNT5A/CDH3	3
GO:0060670	BP	GO:0060670	branching involved in labyrinthine layer morphogenesis	3/445	13/18723	0.00319355	0.0301375	0.0228958	RSPO3/SPINT2/SPINT1	3
GO:0099150	BP	GO:0099150	regulation of postsynaptic specialization assembly	3/445	13/18723	0.00319355	0.0301375	0.0228958	PTPRS/GAP43/GRID2	3
GO:0006757	BP	GO:0006757	ATP generation from ADP	7/445	82/18723	0.0033563	0.031475	0.023912	ENO1/PGAM1/ALDOC/GAPDH/LDHA/TPI1/ALDOA	7
GO:0008543	BP	GO:0008543	fibroblast growth factor receptor signaling pathway	7/445	82/18723	0.0033563	0.031475	0.023912	SPRY4/OTX2/WNT5A/GATA3/NOG/FLRT3/FGF17	7
GO:0009205	BP	GO:0009205	purine ribonucleoside triphosphate metabolic process	7/445	82/18723	0.0033563	0.031475	0.023912	AK4/TMSB4X/ENO1/NME2/COX2/ATP8/ALDOA	7
GO:0006458	BP	GO:0006458	'de novo' protein folding	5/445	43/18723	0.00339393	0.0317615	0.0241297	HSPD1/HSPA8/HSPE1/PTGES3/CHCHD4	5
GO:0045444	BP	GO:0045444	fat cell differentiation	13/445	229/18723	0.00340647	0.0318126	0.0241685	RARRES2/SFRP2/GATA2/WNT5B/CCND1/ID2/CTBP1/WNT5A/FABP3/GATA3/GDF3/BNIP3/CMKLR1	13
GO:0031056	BP	GO:0031056	regulation of histone modification	10/445	152/18723	0.00348329	0.0323294	0.024561	GATA2/DNMT3B/TWIST1/ISL1/APLNR/CTBP1/GATA3/SET/H1-5/IGF2	10
GO:0009116	BP	GO:0009116	nucleoside metabolic process	6/445	62/18723	0.00348339	0.0323294	0.024561	PNP/CDA/UPP1/TK1/UCKL1/AMD1	6
GO:0032835	BP	GO:0032835	glomerulus development	6/445	62/18723	0.00348339	0.0323294	0.024561	EGR1/PODXL/FOXC1/NOG/FOXC2/MYO1E	6
GO:0045606	BP	GO:0045606	positive regulation of epidermal cell differentiation	4/445	27/18723	0.00358158	0.033172	0.0252012	ETV4/NME2/PTCH1/FOXC1	4
GO:0048806	BP	GO:0048806	genitalia development	5/445	44/18723	0.00375567	0.0346103	0.0262939	GREB1L/FOXF2/WNT5A/STRA6/AXL	5
GO:0060711	BP	GO:0060711	labyrinthine layer development	5/445	44/18723	0.00375567	0.0346103	0.0262939	RSPO3/SPINT2/LEF1/SPINT1/CDX2	5
GO:0001947	BP	GO:0001947	heart looping	6/445	63/18723	0.00377454	0.0346103	0.0262939	NODAL/FOXH1/APLNR/WNT5A/DLL1/HAND1	6
GO:2000756	BP	GO:2000756	regulation of peptidyl-lysine acetylation	6/445	63/18723	0.00377454	0.0346103	0.0262939	GATA2/TWIST1/ISL1/CTBP1/GATA3/SET	6
GO:0001824	BP	GO:0001824	blastocyst development	8/445	106/18723	0.00379079	0.0346103	0.0262939	NODAL/POU5F1/SKIL/NECAB1/GINS1/CDX2/PELO/HAND1	8
GO:0006090	BP	GO:0006090	pyruvate metabolic process	8/445	106/18723	0.00379079	0.0346103	0.0262939	ENO1/PGAM1/ALDOC/GAPDH/PDK1/LDHA/TPI1/ALDOA	8
GO:0009185	BP	GO:0009185	ribonucleoside diphosphate metabolic process	8/445	106/18723	0.00379079	0.0346103	0.0262939	AK4/ENO1/PGAM1/ALDOC/GAPDH/LDHA/TPI1/ALDOA	8
GO:0050770	BP	GO:0050770	regulation of axonogenesis	10/445	154/18723	0.00382325	0.0348358	0.0264652	CRABP2/PTPRS/SKIL/CDH2/SPP1/WNT5A/THY1/EPHA4/CXCL12/FGF13	10
GO:0032370	BP	GO:0032370	positive regulation of lipid transport	7/445	84/18723	0.00384065	0.0349235	0.0265318	GAL/TAC1/PTCH1/SPP1/ANXA2/FABP3/ABCA1	7
GO:0003214	BP	GO:0003214	cardiac left ventricle morphogenesis	3/445	14/18723	0.00399339	0.0354512	0.0269328	SFRP2/FOXF1/HAND1	3
GO:0007638	BP	GO:0007638	mechanosensory behavior	3/445	14/18723	0.00399339	0.0354512	0.0269328	STRA6/CNTNAP2/ETV1	3
GO:0010771	BP	GO:0010771	negative regulation of cell morphogenesis involved in differentiation	3/445	14/18723	0.00399339	0.0354512	0.0269328	SPRY4/POSTN/RCC2	3
GO:0035672	BP	GO:0035672	oligopeptide transmembrane transport	3/445	14/18723	0.00399339	0.0354512	0.0269328	GJA1/CA2/SLC7A11	3
GO:0043455	BP	GO:0043455	regulation of secondary metabolic process	3/445	14/18723	0.00399339	0.0354512	0.0269328	SLC7A11/WNT5A/CDH3	3
GO:0048021	BP	GO:0048021	regulation of melanin biosynthetic process	3/445	14/18723	0.00399339	0.0354512	0.0269328	SLC7A11/WNT5A/CDH3	3
GO:0048681	BP	GO:0048681	negative regulation of axon regeneration	3/445	14/18723	0.00399339	0.0354512	0.0269328	PTPRS/SPP1/EPHA4	3
GO:0072176	BP	GO:0072176	nephric duct development	3/445	14/18723	0.00399339	0.0354512	0.0269328	GREB1L/GATA3/EPHA4	3
GO:1900025	BP	GO:1900025	negative regulation of substrate adhesion-dependent cell spreading	3/445	14/18723	0.00399339	0.0354512	0.0269328	SPRY4/POSTN/RCC2	3
GO:1900376	BP	GO:1900376	regulation of secondary metabolite biosynthetic process	3/445	14/18723	0.00399339	0.0354512	0.0269328	SLC7A11/WNT5A/CDH3	3
GO:1901722	BP	GO:1901722	regulation of cell proliferation involved in kidney development	3/445	14/18723	0.00399339	0.0354512	0.0269328	EGR1/GATA3/MYC	3
GO:2001171	BP	GO:2001171	positive regulation of ATP biosynthetic process	3/445	14/18723	0.00399339	0.0354512	0.0269328	TMSB4X/ENO1/COX2	3
GO:0001885	BP	GO:0001885	endothelial cell development	6/445	64/18723	0.00408334	0.0360821	0.0274121	CNMD/PTPRS/F2RL1/F11R/STC1/EZR	6
GO:0015980	BP	GO:0015980	energy derivation by oxidation of organic compounds	16/445	318/18723	0.00408813	0.0360821	0.0274121	PPP1CB/AK4/COX1/CYCS/COX3/UGP2/CYTB/COX2/IDH1/ATP8/PTGES3/BNIP3/GFPT2/MYC/IGF2/SHMT2	16
GO:0060560	BP	GO:0060560	developmental growth involved in morphogenesis	13/445	234/18723	0.00408856	0.0360821	0.0274121	CXCR4/CRABP2/SFRP2/PTPRS/NKD1/BCL11A/HSP90AB1/SPP1/WNT5A/FLRT3/POSTN/CXCL12/FGF13	13
GO:0060325	BP	GO:0060325	face morphogenesis	4/445	28/18723	0.00410119	0.0361226	0.0274429	MSX1/LEF1/STRA6/NOG	4
GO:0051180	BP	GO:0051180	vitamin transport	5/445	45/18723	0.00414422	0.036359	0.0276224	SLC2A1/SLC2A3/ABCG2/STRA6/TCN2	5
GO:0071364	BP	GO:0071364	cellular response to epidermal growth factor stimulus	5/445	45/18723	0.00414422	0.036359	0.0276224	TDGF1/EEF1A1/NCL/FOXC1/SNAI2	5
GO:0022037	BP	GO:0022037	metencephalon development	8/445	108/18723	0.0042479	0.037196	0.0282583	CKB/PTPRS/COX1/SERPINE2/NLGN4X/FOXC1/DLL1/GRID2	8
GO:0071496	BP	GO:0071496	cellular response to external stimulus	16/445	320/18723	0.00434085	0.037936	0.0288205	PMAIP1/SFRP2/SLC2A1/UPP1/F11R/GJA1/HSPA8/ATP1A2/ASNS/BNIP3/AXL/POSTN/MN1/GOT1/NUAK1/SNAI2	16
GO:0006140	BP	GO:0006140	regulation of nucleotide metabolic process	7/445	86/18723	0.00437628	0.0380262	0.028889	AK4/TMSB4X/ENO1/PGAM1/CDA/COX2/PDK1	7
GO:1902600	BP	GO:1902600	proton transmembrane transport	10/445	157/18723	0.00438189	0.0380262	0.028889	TMSB4X/COX1/COX3/SLC25A4/CYB5A/CYTB/COX2/TWIST1/ATP1A2/ATP8	10
GO:0003170	BP	GO:0003170	heart valve development	6/445	65/18723	0.00441043	0.0380262	0.028889	TWIST1/APLNR/STRA6/GATA3/SNAI1/SNAI2	6
GO:0030837	BP	GO:0030837	negative regulation of actin filament polymerization	6/445	65/18723	0.00441043	0.0380262	0.028889	TMSB4X/CAPG/ADD2/TMSB10/CAPZA1/FHOD3	6
GO:0033692	BP	GO:0033692	cellular polysaccharide biosynthetic process	6/445	65/18723	0.00441043	0.0380262	0.028889	B3GNT7/PPP1CB/HAS2/UGP2/PTGES3/IGF2	6
GO:1902475	BP	GO:1902475	L-alpha-amino acid transmembrane transport	6/445	65/18723	0.00441043	0.0380262	0.028889	SLC7A5/SLC7A3/SLC1A5/SLC7A8/SLC7A11/ATP1A2	6
GO:1905330	BP	GO:1905330	regulation of morphogenesis of an epithelium	6/445	65/18723	0.00441043	0.0380262	0.028889	NKD1/WNT5B/GJA1/WNT5A/GATA3/NOG	6
GO:0010595	BP	GO:0010595	positive regulation of endothelial cell migration	9/445	133/18723	0.00454155	0.0390215	0.0296452	TDGF1/TMSB4X/GATA2/KDR/ANXA3/WNT5A/RIN2/GATA3/FOXC2	9
GO:0032924	BP	GO:0032924	activin receptor signaling pathway	5/445	46/18723	0.00456062	0.0390215	0.0296452	TDGF1/CER1/NODAL/FOXH1/FST	5
GO:0043616	BP	GO:0043616	keratinocyte proliferation	5/445	46/18723	0.00456062	0.0390215	0.0296452	FST/HAS2/PTCH1/CDH3/SNAI2	5
GO:0048701	BP	GO:0048701	embryonic cranial skeleton morphogenesis	5/445	46/18723	0.00456062	0.0390215	0.0296452	HOXA1/NODAL/TWIST1/SLC39A1/FOXC2	5
GO:0051262	BP	GO:0051262	protein tetramerization	7/445	87/18723	0.00466436	0.0397256	0.03018	ALDH1A2/TK1/FARSA/SSBP1/APIP/SHMT2/ALDOA	7
GO:2000177	BP	GO:2000177	regulation of neural precursor cell proliferation	7/445	87/18723	0.00466436	0.0397256	0.03018	SPINT2/GATA2/ID2/CDH2/WNT5A/SPINT1/PTPRZ1	7
GO:0003309	BP	GO:0003309	type B pancreatic cell differentiation	4/445	29/18723	0.00466943	0.0397256	0.03018	CDH2/WNT5A/DLL1/GATA6	4
GO:0007015	BP	GO:0007015	actin filament organization	20/445	442/18723	0.00473294	0.0401449	0.0304986	TMSB4X/ACTC1/TAC1/F2RL1/MARCKS/CAPG/F11R/ADD2/TMSB10/PDLIM1/CAPZA1/EZR/FHOD3/DIAPH2/MYO1E/DPYSL3/CXCL12/ALDOA/CCL26/ARF6	20
GO:0050807	BP	GO:0050807	regulation of synapse organization	12/445	211/18723	0.0047366	0.0401449	0.0304986	PTPRS/CDH2/KIF1A/SLC7A11/HSPA8/WNT5A/GRID2/RAB17/FLRT3/EPHA4/LRP8/ARF6	12
GO:0014015	BP	GO:0014015	positive regulation of gliogenesis	6/445	66/18723	0.00475643	0.0402371	0.0305687	CXCR4/SERPINE2/ID2/SPINT1/PTPRZ1/TENM4	6
GO:0061041	BP	GO:0061041	regulation of wound healing	9/445	134/18723	0.00476926	0.0402697	0.0305935	CD9/CXCR4/F2RL1/SERPINE2/KLKB1/TNFRSF12A/GJA1/ANXA2/FOXC2	9
GO:0043433	BP	GO:0043433	negative regulation of DNA-binding transcription factor activity	11/445	185/18723	0.00483273	0.0407291	0.0309424	TBXT/TMSB4X/FOXH1/CYP1B1/EOMES/ID2/TWIST1/PTCH1/HES6/HAND1/CMKLR1	11
GO:0009163	BP	GO:0009163	nucleoside biosynthetic process	3/445	15/18723	0.0049045	0.0410261	0.0311681	PNP/UCKL1/AMD1	3
GO:0010940	BP	GO:0010940	positive regulation of necrotic cell death	3/445	15/18723	0.0049045	0.0410261	0.0311681	COX2/BNIP3/SLC6A6	3
GO:0034404	BP	GO:0034404	nucleobase-containing small molecule biosynthetic process	3/445	15/18723	0.0049045	0.0410261	0.0311681	PNP/UCKL1/AMD1	3
GO:0042249	BP	GO:0042249	establishment of planar polarity of embryonic epithelium	3/445	15/18723	0.0049045	0.0410261	0.0311681	SFRP2/FOXF2/WNT5A	3
GO:0043523	BP	GO:0043523	regulation of neuron apoptotic process	12/445	212/18723	0.00491628	0.0410482	0.0311849	MYBL2/HSP90AB1/HSPD1/ISL1/GRM4/GRID2/GATA3/NQO2/GABRB2/AXL/PTPRZ1/SET	12
GO:0001843	BP	GO:0001843	neural tube closure	7/445	88/18723	0.00496651	0.041314	0.0313868	SPINT2/SFRP2/TWIST1/PTCH1/WNT5A/SPINT1/NOG	7
GO:0009144	BP	GO:0009144	purine nucleoside triphosphate metabolic process	7/445	88/18723	0.00496651	0.041314	0.0313868	AK4/TMSB4X/ENO1/NME2/COX2/ATP8/ALDOA	7
GO:0015711	BP	GO:0015711	organic anion transport	17/445	354/18723	0.00498746	0.0414116	0.031461	SLC25A4/SLC39A8/SERINC5/SLC2A1/SLC7A5/SLC7A3/SLC1A5/GJA1/SLC2A3/SLC7A8/SLC7A11/ABCG2/ATP1A2/SLC29A1/SLC6A15/CYB5R2/SLC6A6	17
GO:0035850	BP	GO:0035850	epithelial cell differentiation involved in kidney development	5/445	47/18723	0.00500594	0.0414883	0.0315192	PODXL/GATA3/FOXC2/MYO1E/PRKX	5
GO:2001233	BP	GO:2001233	regulation of apoptotic signaling pathway	17/445	356/18723	0.00527025	0.0433492	0.0329329	PMAIP1/SFRP2/COL2A1/MSX1/ENO1/CD44/TNFRSF12A/SKIL/CTSC/CLU/PPIA/NOG/CXCL12/SNAI1/ITGA6/G0S2/SNAI2	17
GO:0072521	BP	GO:0072521	purine-containing compound metabolic process	19/445	416/18723	0.00528113	0.0433492	0.0329329	AK4/TMSB4X/TPST2/ENO1/PGAM1/PNP/NME2/ALDOC/COX2/PAICS/ACOT7/GAPDH/PDK1/ATP8/LDHA/TPI1/SHMT2/AMD1/ALDOA	19
GO:0060606	BP	GO:0060606	tube closure	7/445	89/18723	0.00528314	0.0433492	0.0329329	SPINT2/SFRP2/TWIST1/PTCH1/WNT5A/SPINT1/NOG	7
GO:0060351	BP	GO:0060351	cartilage development involved in endochondral bone morphogenesis	4/445	30/18723	0.00528829	0.0433492	0.0329329	CER1/COL2A1/STC1/AXIN2	4
GO:2000648	BP	GO:2000648	positive regulation of stem cell proliferation	4/445	30/18723	0.00528829	0.0433492	0.0329329	EPCAM/SOX11/GJA1/NANOG	4
GO:0009141	BP	GO:0009141	nucleoside triphosphate metabolic process	8/445	112/18723	0.00528837	0.0433492	0.0329329	AK4/TMSB4X/ENO1/NME2/COX2/ATP8/UCKL1/ALDOA	8
GO:0030308	BP	GO:0030308	negative regulation of cell growth	11/445	188/18723	0.00544428	0.0444179	0.0337449	SFRP2/PTPRS/MSX1/ENO1/BCL11A/SERPINE2/CDA/GJA1/SPP1/WNT5A/FGF13	11
GO:0048839	BP	GO:0048839	inner ear development	11/445	188/18723	0.00544428	0.0444179	0.0337449	COL2A1/HOXA1/ESRP1/GATA2/CALB1/WNT5A/DLL1/GATA3/GABRB2/EPHA4/LRIG3	11
GO:0051100	BP	GO:0051100	negative regulation of binding	10/445	162/18723	0.005454	0.0444179	0.0337449	DKK1/TMSB4X/MSX1/SOX11/DACT1/LEF1/ACTB/MSX2/NOG/HAND1	10
GO:0022407	BP	GO:0022407	regulation of cell-cell adhesion	20/445	448/18723	0.00547794	0.0444179	0.0337449	CD9/SPINT2/EPCAM/NODAL/SERPINE2/PNP/CD44/CDH1/HSPD1/HAS2/F11R/LEF1/PODXL/WNT5A/ASS1/GATA3/ARG2/THY1/IGF2/CXCL12	20
GO:0033628	BP	GO:0033628	regulation of cell adhesion mediated by integrin	5/445	48/18723	0.00548121	0.0444179	0.0337449	SFRP2/CYP1B1/PODXL/FOXC2/SNAI2	5
GO:0042149	BP	GO:0042149	cellular response to glucose starvation	5/445	48/18723	0.00548121	0.0444179	0.0337449	PMAIP1/SLC2A1/UPP1/ASNS/NUAK1	5
GO:0034754	BP	GO:0034754	cellular hormone metabolic process	9/445	137/18723	0.00550594	0.0444179	0.0337449	ALDH1A2/CRABP2/RBP1/CYP1B1/CYP2S1/DHRS3/EGR1/CRABP1/SPP1	9
GO:0051148	BP	GO:0051148	negative regulation of muscle cell differentiation	6/445	68/18723	0.00550774	0.0444179	0.0337449	DKK1/MSX1/ID2/DLL1/RBPMS2/IGF2	6
GO:1904888	BP	GO:1904888	cranial skeletal system development	6/445	68/18723	0.00550774	0.0444179	0.0337449	HOXA1/NODAL/TWIST1/SLC39A1/MSX2/FOXC2	6
GO:2000146	BP	GO:2000146	negative regulation of cell motility	17/445	359/18723	0.00571886	0.0460379	0.0349756	IFITM1/SPINT2/SFRP2/IGFBP5/NODAL/CYP1B1/COL3A1/CDH1/GJA1/STC1/SPOCK3/GATA3/NOG/THY1/DPYSL3/EPHA4/CXCL12	17
GO:0051962	BP	GO:0051962	positive regulation of nervous system development	14/445	272/18723	0.00576083	0.0462921	0.0351687	CXCR4/CRABP2/SOX11/SERPINE2/SKIL/ID2/SPINT1/GRID2/FLRT3/PTPRZ1/EPHA4/CXCL12/TENM4/LRP8	14
GO:0021987	BP	GO:0021987	cerebral cortex development	8/445	114/18723	0.00587649	0.0462921	0.0351687	PTPRS/COL3A1/SLC2A1/CDH2/CNTNAP2/BNIP3/FGF13/LRP8	8
GO:0007596	BP	GO:0007596	blood coagulation	12/445	217/18723	0.00589798	0.0462921	0.0351687	CD9/COL3A1/F2RL1/SERPINE2/KLKB1/F11R/SLC7A11/ACTB/ANXA2/PPIA/MYL12A/AXL	12
GO:0003143	BP	GO:0003143	embryonic heart tube morphogenesis	6/445	69/18723	0.0059143	0.0462921	0.0351687	NODAL/FOXH1/APLNR/WNT5A/DLL1/HAND1	6
GO:0006750	BP	GO:0006750	glutathione biosynthetic process	3/445	16/18723	0.00593094	0.0462921	0.0351687	CHAC1/SLC7A11/CHAC2	3
GO:0006857	BP	GO:0006857	oligopeptide transport	3/445	16/18723	0.00593094	0.0462921	0.0351687	GJA1/CA2/SLC7A11	3
GO:0030540	BP	GO:0030540	female genitalia development	3/445	16/18723	0.00593094	0.0462921	0.0351687	WNT5A/STRA6/AXL	3
GO:0035067	BP	GO:0035067	negative regulation of histone acetylation	3/445	16/18723	0.00593094	0.0462921	0.0351687	TWIST1/CTBP1/SET	3
GO:0036342	BP	GO:0036342	post-anal tail morphogenesis	3/445	16/18723	0.00593094	0.0462921	0.0351687	SP5/SFRP2/WNT5A	3
GO:0061684	BP	GO:0061684	chaperone-mediated autophagy	3/445	16/18723	0.00593094	0.0462921	0.0351687	EEF1A1/HSPA8/CLU	3
GO:1905874	BP	GO:1905874	regulation of postsynaptic density organization	3/445	16/18723	0.00593094	0.0462921	0.0351687	PTPRS/CDH2/GRID2	3
GO:0098742	BP	GO:0098742	cell-cell adhesion via plasma-membrane adhesion molecules	14/445	273/18723	0.0059448	0.0462921	0.0351687	CLDN7/PTPRS/EPCAM/CLDN6/PCDH10/CDH1/CDH2/CLDN10/CDH11/GRID2/CDH3/FLRT3/CXADR/TENM4	14
GO:0035115	BP	GO:0035115	embryonic forelimb morphogenesis	4/445	31/18723	0.00595968	0.0462921	0.0351687	ALDH1A2/CRABP2/MSX1/TWIST1	4
GO:0048710	BP	GO:0048710	regulation of astrocyte differentiation	4/445	31/18723	0.00595968	0.0462921	0.0351687	SERPINE2/ID2/NOG/EPHA4	4
GO:0060055	BP	GO:0060055	angiogenesis involved in wound healing	4/445	31/18723	0.00595968	0.0462921	0.0351687	CXCR4/GATA2/KDR/FOXC2	4
GO:0070633	BP	GO:0070633	transepithelial transport	4/445	31/18723	0.00595968	0.0462921	0.0351687	ABCG2/ACTB/EDNRB/CXADR	4
GO:0090183	BP	GO:0090183	regulation of kidney development	4/445	31/18723	0.00595968	0.0462921	0.0351687	GATA3/FOXD1/NOG/MYC	4
GO:0097106	BP	GO:0097106	postsynaptic density organization	4/445	31/18723	0.00595968	0.0462921	0.0351687	PTPRS/CDH2/GRID2/ARF6	4
GO:1901797	BP	GO:1901797	negative regulation of signal transduction by p53 class mediator	4/445	31/18723	0.00595968	0.0462921	0.0351687	CD44/TWIST1/SNAI1/SNAI2	4
GO:0009066	BP	GO:0009066	aspartate family amino acid metabolic process	5/445	49/18723	0.00598747	0.0462921	0.0351687	ASS1/PHGDH/ASNS/APIP/GOT1	5
GO:0034332	BP	GO:0034332	adherens junction organization	5/445	49/18723	0.00598747	0.0462921	0.0351687	DSP/CDH1/ACTB/CDH11/EPHA4	5
GO:0060986	BP	GO:0060986	endocrine hormone secretion	5/445	49/18723	0.00598747	0.0462921	0.0351687	GAL/TAC1/GJA1/GATA3/FOXD1	5
GO:0070849	BP	GO:0070849	response to epidermal growth factor	5/445	49/18723	0.00598747	0.0462921	0.0351687	TDGF1/EEF1A1/NCL/FOXC1/SNAI2	5
GO:0040013	BP	GO:0040013	negative regulation of locomotion	18/445	391/18723	0.00603445	0.0465752	0.0353838	IFITM1/SPINT2/SFRP2/IGFBP5/NODAL/CYP1B1/COL3A1/CDH1/GJA1/STC1/WNT5A/SPOCK3/GATA3/NOG/THY1/DPYSL3/EPHA4/CXCL12	18
GO:0007163	BP	GO:0007163	establishment or maintenance of cell polarity	12/445	218/18723	0.00611177	0.0470104	0.0357144	SPINT2/FOXF1/HSP90AB1/GJA1/ACTB/WNT5A/PDLIM1/GATA3/CDX2/MAP7/FGF13/ARF6	12
GO:0050803	BP	GO:0050803	regulation of synapse structure or activity	12/445	218/18723	0.00611177	0.0470104	0.0357144	PTPRS/CDH2/KIF1A/SLC7A11/HSPA8/WNT5A/GRID2/RAB17/FLRT3/EPHA4/LRP8/ARF6	12
GO:0045121	CC	GO:0045121	membrane raft	28/453	335/19550	5.36141e-09	1.32159e-06	1.09203e-06	TDGF1/KDR/TUBA1B/MAL2/CDH1/HSPD1/HAS2/AHNAK/SLC2A1/RGMB/GJA1/CDH2/CD48/PTCH1/ADD2/ABCG2/PODXL/ANXA2/ATP1A2/DLL1/EZR/ABCA1/GLIPR1L1/EDNRB/THY1/CXADR/CAVIN1/LRP8	28
GO:0098857	CC	GO:0098857	membrane microdomain	28/453	335/19550	5.36141e-09	1.32159e-06	1.09203e-06	TDGF1/KDR/TUBA1B/MAL2/CDH1/HSPD1/HAS2/AHNAK/SLC2A1/RGMB/GJA1/CDH2/CD48/PTCH1/ADD2/ABCG2/PODXL/ANXA2/ATP1A2/DLL1/EZR/ABCA1/GLIPR1L1/EDNRB/THY1/CXADR/CAVIN1/LRP8	28
GO:0016323	CC	GO:0016323	basolateral plasma membrane	19/453	231/19550	2.01074e-06	0.000314781	0.000260105	CLDN7/EPCAM/HSP90AB1/CD44/DSP/SLC39A8/SLC2A1/SLC7A5/CDH2/CA2/SLC7A8/ANXA2/SLC29A1/EZR/ABCA1/RAB17/CXADR/MAP7/SLC6A6	19
GO:0009925	CC	GO:0009925	basal plasma membrane	20/453	257/19550	2.554e-06	0.000314781	0.000260105	CLDN7/EPCAM/HSP90AB1/CD44/DSP/SLC39A8/SLC2A1/SLC7A5/SLC1A5/CDH2/CA2/SLC7A8/ANXA2/SLC29A1/EZR/ABCA1/RAB17/CXADR/MAP7/SLC6A6	20
GO:0034774	CC	GO:0034774	secretory granule lumen	22/453	322/19550	6.8031e-06	0.000475639	0.000393023	RARRES2/TMSB4X/FABP5/PCSK1/HSP90AB1/PGAM1/SCG3/PNP/NME2/CDA/EEF1A1/ALDOC/GCA/CTSC/IDH1/PA2G4/ANXA2/HSPA8/CLU/PPIA/IGF2/ALDOA	22
GO:0005687	CC	GO:0005687	U4 snRNP	5/453	13/19550	7.21199e-06	0.000475639	0.000393023	SNRPN/SNRPF/SNRPG/SNRPD1/SNRPE	5
GO:0045178	CC	GO:0045178	basal part of cell	20/453	276/19550	7.49118e-06	0.000475639	0.000393023	CLDN7/EPCAM/HSP90AB1/CD44/DSP/SLC39A8/SLC2A1/SLC7A5/SLC1A5/CDH2/CA2/SLC7A8/ANXA2/SLC29A1/EZR/ABCA1/RAB17/CXADR/MAP7/SLC6A6	20
GO:0060205	CC	GO:0060205	cytoplasmic vesicle lumen	22/453	325/19550	7.88092e-06	0.000475639	0.000393023	RARRES2/TMSB4X/FABP5/PCSK1/HSP90AB1/PGAM1/SCG3/PNP/NME2/CDA/EEF1A1/ALDOC/GCA/CTSC/IDH1/PA2G4/ANXA2/HSPA8/CLU/PPIA/IGF2/ALDOA	22
GO:0031983	CC	GO:0031983	vesicle lumen	22/453	327/19550	8.68307e-06	0.000475639	0.000393023	RARRES2/TMSB4X/FABP5/PCSK1/HSP90AB1/PGAM1/SCG3/PNP/NME2/CDA/EEF1A1/ALDOC/GCA/CTSC/IDH1/PA2G4/ANXA2/HSPA8/CLU/PPIA/IGF2/ALDOA	22
GO:0005911	CC	GO:0005911	cell-cell junction	28/453	494/19550	1.3895e-05	0.000685025	0.00056604	CLDN7/EPCAM/CLDN6/DSP/CDH1/AHNAK/SLC2A1/CCND1/F11R/GJA1/CDH2/CLDN10/PODXL/ACTB/ANXA2/ATP1A2/PDLIM1/KRT18/CDH11/DLL1/CNTNAP2/CDH3/FLRT3/MYO1E/CXADR/EPHA4/ITGA6/FGF13	28
GO:0098858	CC	GO:0098858	actin-based cell projection	17/453	221/19550	1.67017e-05	0.000748538	0.000618521	CALB1/ACTC1/CD44/SLC7A5/GAP43/TUBB3/CA2/SLC7A8/PODXL/EZR/MYO1E/CXADR/EPHA4/SLC6A6/ITGA6/FGF13/ARF6	17
GO:0150034	CC	GO:0150034	distal axon	19/453	294/19550	6.09759e-05	0.00250509	0.00206997	NTS/GAD1/PTPRS/CALB1/HSP90AB1/GAP43/PTCH1/TUBB3/OTX2/ACTB/HSPA8/FKBP4/FLRT3/THY1/DPYSL3/CXADR/EPHA4/GOT1/FGF13	19
GO:0045177	CC	GO:0045177	apical part of cell	24/453	435/19550	8.6625e-05	0.00328509	0.00271448	CD9/TDGF1/EPCAM/HSP90AB1/MAL2/CD44/SLC39A8/SLC2A1/SLC7A5/GJA1/CDH2/PTCH1/STC1/CA2/SLC7A8/SLC7A11/ABCG2/PODXL/SLC29A1/DLL1/EZR/RAB17/THY1/SLC6A6	24
GO:0034709	CC	GO:0034709	methylosome	4/453	12/19550	0.00012148	0.00427782	0.00353479	SNRPF/SNRPG/SNRPD1/SNRPE	4
GO:0016324	CC	GO:0016324	apical plasma membrane	21/453	367/19550	0.000143954	0.00455021	0.00375987	CD9/TDGF1/EPCAM/HSP90AB1/MAL2/CD44/SLC39A8/SLC2A1/SLC7A5/GJA1/CDH2/STC1/SLC7A8/ABCG2/PODXL/SLC29A1/DLL1/EZR/RAB17/THY1/SLC6A6	21
GO:1904813	CC	GO:1904813	ficolin-1-rich granule lumen	11/453	124/19550	0.000147674	0.00455021	0.00375987	HSP90AB1/PGAM1/PNP/NME2/CDA/EEF1A1/ALDOC/IDH1/HSPA8/PPIA/ALDOA	11
GO:0005912	CC	GO:0005912	adherens junction	13/453	170/19550	0.000172112	0.00499124	0.00412429	CDH1/CDH2/ACTB/ANXA2/PDLIM1/KRT18/CDH11/DLL1/CDH3/MYO1E/CXADR/EPHA4/ITGA6	13
GO:0030175	CC	GO:0030175	filopodium	10/453	107/19550	0.000191338	0.00524053	0.00433028	ACTC1/GAP43/TUBB3/PODXL/EZR/CXADR/EPHA4/ITGA6/FGF13/ARF6	10
GO:0030426	CC	GO:0030426	growth cone	13/453	177/19550	0.000256208	0.00664793	0.00549322	PTPRS/HSP90AB1/GAP43/PTCH1/TUBB3/OTX2/FKBP4/FLRT3/THY1/DPYSL3/CXADR/EPHA4/FGF13	13
GO:0031528	CC	GO:0031528	microvillus membrane	5/453	27/19550	0.000346066	0.00827802	0.00684017	SLC7A5/SLC7A8/PODXL/EZR/SLC6A6	5
GO:0030427	CC	GO:0030427	site of polarized growth	13/453	183/19550	0.00035413	0.00827802	0.00684017	PTPRS/HSP90AB1/GAP43/PTCH1/TUBB3/OTX2/FKBP4/FLRT3/THY1/DPYSL3/CXADR/EPHA4/FGF13	13
GO:0044853	CC	GO:0044853	plasma membrane raft	10/453	116/19550	0.000369404	0.00827802	0.00684017	CDH1/HAS2/SLC2A1/CDH2/PTCH1/ADD2/ATP1A2/EZR/CAVIN1/LRP8	10
GO:0101002	CC	GO:0101002	ficolin-1-rich granule	13/453	185/19550	0.000393153	0.00842716	0.0069634	HSP90AB1/PGAM1/PNP/NME2/DSP/CDA/EEF1A1/ALDOC/SLC2A3/IDH1/HSPA8/PPIA/ALDOA	13
GO:0044295	CC	GO:0044295	axonal growth cone	5/453	28/19550	0.000413346	0.00849081	0.007016	HSP90AB1/PTCH1/FKBP4/FLRT3/EPHA4	5
GO:0101031	CC	GO:0101031	chaperone complex	5/453	29/19550	0.000490037	0.00966354	0.00798503	HSP90AB1/HSPA8/HSPB8/DNAJB11/PTGES3	5
GO:0034719	CC	GO:0034719	SMN-Sm protein complex	4/453	18/19550	0.000672472	0.0127511	0.0105363	SNRPF/SNRPG/SNRPD1/SNRPE	4
GO:0005925	CC	GO:0005925	focal adhesion	21/453	418/19550	0.000807053	0.0145556	0.0120273	CD9/PPP1CB/ACTC1/CD44/VIM/MARCKS/AHNAK/GJA1/CDH2/SPRY4/ACTB/HSPA8/PDLIM1/EZR/PPIA/FLRT3/THY1/RPS29/ITGA6/RPL37A/ARF6	21
GO:0005685	CC	GO:0005685	U1 snRNP	5/453	33/19550	0.000907622	0.0145556	0.0120273	SNRPN/SNRPF/SNRPG/SNRPD1/SNRPE	5
GO:0031252	CC	GO:0031252	cell leading edge	21/453	422/19550	0.000910192	0.0145556	0.0120273	CXCR4/ACTC1/ABLIM1/CD44/NME2/VIM/CDH1/EEF1A1/CAPG/CDH2/TUBB3/SPRY4/PODXL/ACTB/ANXA2/LDB2/EZR/CNTNAP2/THY1/DPYSL3/ARF6	21
GO:0042470	CC	GO:0042470	melanosome	9/453	109/19550	0.000980818	0.0145556	0.0120273	HSP90AB1/PRDX1/SLC2A1/CAPG/SLC1A5/RAB38/ANXA2/HSPA8/RAB17	9
GO:0048770	CC	GO:0048770	pigment granule	9/453	109/19550	0.000980818	0.0145556	0.0120273	HSP90AB1/PRDX1/SLC2A1/CAPG/SLC1A5/RAB38/ANXA2/HSPA8/RAB17	9
GO:0030055	CC	GO:0030055	cell-substrate junction	21/453	425/19550	0.000994825	0.0145556	0.0120273	CD9/PPP1CB/ACTC1/CD44/VIM/MARCKS/AHNAK/GJA1/CDH2/SPRY4/ACTB/HSPA8/PDLIM1/EZR/PPIA/FLRT3/THY1/RPS29/ITGA6/RPL37A/ARF6	21
GO:0062023	CC	GO:0062023	collagen-containing extracellular matrix	21/453	425/19550	0.000994825	0.0145556	0.0120273	SERPINB9/RARRES2/SFRP2/COL2A1/WNT5B/COL3A1/SERPINE2/COL1A2/CDH2/NPNT/CTSC/EDIL3/ANXA2/WNT5A/WNT8A/CLU/PTPRZ1/POSTN/FBN2/FRAS1/CXCL12	21
GO:0014704	CC	GO:0014704	intercalated disc	6/453	50/19550	0.00100383	0.0145556	0.0120273	DSP/SLC2A1/GJA1/CDH2/ATP1A2/FGF13	6
GO:0005902	CC	GO:0005902	microvillus	8/453	91/19550	0.00123814	0.0173432	0.0143308	CD44/SLC7A5/CA2/SLC7A8/PODXL/EZR/MYO1E/SLC6A6	8
GO:0031253	CC	GO:0031253	cell projection membrane	18/453	346/19550	0.00126644	0.0173432	0.0143308	HSP90AB1/CD44/EEF1A1/SLC7A5/GAP43/PTCH1/SPRY4/DHRS3/RAB25/SLC7A8/SLC7A11/ABCG2/PODXL/EZR/CNTNAP2/THY1/SLC6A6/ARF6	18
GO:0005916	CC	GO:0005916	fascia adherens	3/453	10/19550	0.00131357	0.0175025	0.0144624	DSP/GJA1/CDH2	3
GO:0044291	CC	GO:0044291	cell-cell contact zone	7/453	72/19550	0.00137828	0.0178813	0.0147754	DSP/AHNAK/SLC2A1/GJA1/CDH2/ATP1A2/FGF13	7
GO:0005682	CC	GO:0005682	U5 snRNP	4/453	23/19550	0.00177566	0.021885	0.0180837	SNRPN/SNRPG/SNRPD1/SNRPE	4
GO:0030687	CC	GO:0030687	preribosome, large subunit precursor	4/453	23/19550	0.00177566	0.021885	0.0180837	MAK16/EBNA1BP2/NIP7/MRTO4	4
GO:0005583	CC	GO:0005583	fibrillar collagen trimer	3/453	12/19550	0.00232648	0.0273084	0.0225651	COL2A1/COL3A1/COL1A2	3
GO:0098643	CC	GO:0098643	banded collagen fibril	3/453	12/19550	0.00232648	0.0273084	0.0225651	COL2A1/COL3A1/COL1A2	3
GO:0005686	CC	GO:0005686	U2 snRNP	4/453	25/19550	0.00244566	0.0275938	0.0228009	SNRPN/SNRPG/SNRPD1/SNRPE	4
GO:0046540	CC	GO:0046540	U4/U6 x U5 tri-snRNP complex	5/453	41/19550	0.00246273	0.0275938	0.0228009	SNRPN/SNRPF/SNRPG/SNRPD1/SNRPE	5
GO:0097526	CC	GO:0097526	spliceosomal tri-snRNP complex	5/453	42/19550	0.0027432	0.0300533	0.0248332	SNRPN/SNRPF/SNRPG/SNRPD1/SNRPE	5
GO:0070160	CC	GO:0070160	tight junction	9/453	129/19550	0.00314844	0.0337431	0.0278821	CLDN7/EPCAM/CLDN6/CCND1/F11R/GJA1/CLDN10/ACTB/CXADR	9
GO:0005689	CC	GO:0005689	U12-type spliceosomal complex	4/453	29/19550	0.00426905	0.0447796	0.0370016	SNRPF/SNRPG/SNRPD1/SNRPE	4
GO:0071007	CC	GO:0071007	U2-type catalytic step 2 spliceosome	4/453	30/19550	0.00483706	0.0496807	0.0410514	SNRPF/SNRPG/SNRPD1/SNRPE	4
GO:0045296	MF	GO:0045296	cadherin binding	25/442	332/18368	5.29241e-07	0.000367823	0.000312531	TAGLN2/EPCAM/KDR/ENO1/HSP90AB1/PRDX1/CDH1/AHNAK/CAPG/F11R/PAICS/CDH2/IDH1/ANXA2/HSPA8/PDLIM1/CAPZA1/KRT18/CDH11/EZR/LDHA/CDH3/NUDC/ITGA6/ALDOA	25
GO:0016829	MF	GO:0016829	lyase activity	18/442	196/18368	1.29557e-06	0.000450211	0.000382534	GAD1/CHAC1/ENO1/CYP1B1/ALDOC/CYP2S1/PAICS/CA2/ODC1/DDTL/ARMT1/APIP/TPI1/GOT1/SHMT2/AMD1/CHAC2/ALDOA	18
GO:0016830	MF	GO:0016830	carbon-carbon lyase activity	9/442	52/18368	3.66521e-06	0.000849106	0.000721467	GAD1/ALDOC/PAICS/ODC1/ARMT1/GOT1/SHMT2/AMD1/ALDOA	9
GO:0005178	MF	GO:0005178	integrin binding	14/442	144/18368	1.01544e-05	0.00176432	0.00149911	CD9/SFRP2/KDR/COL3A1/F11R/NPNT/EDIL3/SPP1/PPIA/THY1/PTPRZ1/CXADR/IGF2/CXCL12	14
GO:0001228	MF	GO:0001228	DNA-binding transcription activator activity, RNA polymerase II-specific	27/442	450/18368	1.38299e-05	0.00192235	0.00163338	MIXL1/CDX1/ETV4/MYBL2/MSGN1/HOXA1/GATA2/MSX1/FOXF1/FOXH1/SOX11/KLF7/ISL1/EGR1/OTX2/LEF1/FOXF2/FOXC1/FOXD2/GATA3/FOXD1/ETV1/FOXC2/SALL2/MYC/HAND1/ZNF770	27
GO:0001216	MF	GO:0001216	DNA-binding transcription activator activity	27/442	456/18368	1.74997e-05	0.00202705	0.00172234	MIXL1/CDX1/ETV4/MYBL2/MSGN1/HOXA1/GATA2/MSX1/FOXF1/FOXH1/SOX11/KLF7/ISL1/EGR1/OTX2/LEF1/FOXF2/FOXC1/FOXD2/GATA3/FOXD1/ETV1/FOXC2/SALL2/MYC/HAND1/ZNF770	27
GO:0005200	MF	GO:0005200	structural constituent of cytoskeleton	11/442	103/18368	3.77649e-05	0.00374951	0.00318588	TUBB2B/TUBB2A/TUBA4A/TUBA1B/DSP/VIM/NEFM/TUBA1C/TUBB3/ADD2/ACTB	11
GO:0008301	MF	GO:0008301	DNA binding, bending	5/442	18/18368	5.21601e-05	0.00453141	0.00385024	LEF1/FOXC1/HMGB3/FOXD1/TERF1	5
GO:0016918	MF	GO:0016918	retinal binding	5/442	19/18368	6.93949e-05	0.00535883	0.00455328	ALDH1A2/CRABP2/RBP1/CRABP1/STRA6	5
GO:0016832	MF	GO:0016832	aldehyde-lyase activity	4/442	11/18368	9.54456e-05	0.00663347	0.00563631	ALDOC/ARMT1/SHMT2/ALDOA	4
GO:0008514	MF	GO:0008514	organic anion transmembrane transporter activity	14/442	185/18368	0.000161018	0.0101734	0.00864411	SLC25A4/SLC39A8/SERINC5/SLC2A1/SLC7A5/SLC7A3/SLC1A5/GJA1/SLC2A3/SLC7A8/SLC7A11/ABCG2/SLC29A1/SLC6A6	14
GO:0005501	MF	GO:0005501	retinoid binding	6/442	38/18368	0.000269632	0.0133853	0.0113732	ALDH1A2/CRABP2/FABP5/RBP1/CRABP1/STRA6	6
GO:0015175	MF	GO:0015175	neutral amino acid transmembrane transporter activity	6/442	38/18368	0.000269632	0.0133853	0.0113732	SERINC5/SLC7A5/SLC1A5/SLC7A8/SLC7A11/SLC6A6	6
GO:0019840	MF	GO:0019840	isoprenoid binding	6/442	38/18368	0.000269632	0.0133853	0.0113732	ALDH1A2/CRABP2/FABP5/RBP1/CRABP1/STRA6	6
GO:0003688	MF	GO:0003688	DNA replication origin binding	4/442	16/18368	0.000478383	0.0207798	0.0176561	HSPD1/MCM5/ORC1/CDC6	4
GO:0019841	MF	GO:0019841	retinol binding	4/442	16/18368	0.000478383	0.0207798	0.0176561	CRABP2/RBP1/CRABP1/STRA6	4
GO:0001227	MF	GO:0001227	DNA-binding transcription repressor activity, RNA polymerase II-specific	18/442	310/18368	0.000549426	0.0224618	0.0190853	NR2F1/SP5/MSX1/ENO1/BCL11A/POU5F1/SKIL/HES6/NANOG/LEF1/GATA3/NKX3-2/CDX2/MYC/HAND1/SNAI1/NFE2L3/SNAI2	18
GO:0001217	MF	GO:0001217	DNA-binding transcription repressor activity	18/442	313/18368	0.000614924	0.0237429	0.0201738	NR2F1/SP5/MSX1/ENO1/BCL11A/POU5F1/SKIL/HES6/NANOG/LEF1/GATA3/NKX3-2/CDX2/MYC/HAND1/SNAI1/NFE2L3/SNAI2	18
GO:0098641	MF	GO:0098641	cadherin binding involved in cell-cell adhesion	4/442	18/18368	0.000774209	0.0283198	0.0240627	EPCAM/ANXA2/PDLIM1/KRT18	4
GO:0019842	MF	GO:0019842	vitamin binding	11/442	148/18368	0.000922656	0.029074	0.0247035	ALDH1A2/CRABP2/GAD1/RBP1/CALB1/CRABP1/PSAT1/STRA6/TCN2/GOT1/SHMT2	11
GO:0015171	MF	GO:0015171	amino acid transmembrane transporter activity	8/442	84/18368	0.000930934	0.029074	0.0247035	SERINC5/SLC7A5/SLC7A3/SLC1A5/SLC7A8/SLC7A11/SLC6A15/SLC6A6	8
GO:0009055	MF	GO:0009055	electron transfer activity	10/442	126/18368	0.000945106	0.029074	0.0247035	COX1/CYCS/COX3/CYB5A/CYTB/COX2/DHRS3/PHGDH/NQO2/IDO1	10
GO:0004129	MF	GO:0004129	cytochrome-c oxidase activity	4/442	19/18368	0.00096216	0.029074	0.0247035	COX1/COX3/CYB5A/COX2	4
GO:0008013	MF	GO:0008013	beta-catenin binding	8/442	85/18368	0.00100649	0.0291462	0.0247649	CDH1/GJA1/CDH2/DACT1/LEF1/AXIN2/AXIN1/CXADR	8
GO:0098632	MF	GO:0098632	cell-cell adhesion mediator activity	6/442	49/18368	0.00109317	0.0303901	0.0258218	EPCAM/DSP/ANXA2/PDLIM1/KRT18/CXADR	6
GO:0016675	MF	GO:0016675	oxidoreductase activity, acting on a heme group of donors	4/442	20/18368	0.00118002	0.0315429	0.0268013	COX1/COX3/CYB5A/COX2	4
GO:0016831	MF	GO:0016831	carboxy-lyase activity	5/442	34/18368	0.00123402	0.0317646	0.0269897	GAD1/PAICS/ODC1/GOT1/AMD1	5
GO:0019001	MF	GO:0019001	guanyl nucleotide binding	20/442	398/18368	0.00165369	0.0384346	0.032657	TUBB2B/TUBB2A/LRRK1/AK4/TUBA4A/HSP90AB1/TUBA1B/NME2/EEF1A1/TUBA1C/TUBB3/TSR1/RAB25/SEPHS1/H1-4/RAB38/RAB17/RASL11B/NOLC1/ARF6	20
GO:0032561	MF	GO:0032561	guanyl ribonucleotide binding	20/442	398/18368	0.00165369	0.0384346	0.032657	TUBB2B/TUBB2A/LRRK1/AK4/TUBA4A/HSP90AB1/TUBA1B/NME2/EEF1A1/TUBA1C/TUBB3/TSR1/RAB25/SEPHS1/H1-4/RAB38/RAB17/RASL11B/NOLC1/ARF6	20
GO:0008509	MF	GO:0008509	anion transmembrane transporter activity	17/442	314/18368	0.00165905	0.0384346	0.032657	GABRP/GABRB3/SLC25A4/SLC39A8/SERINC5/SLC2A1/SLC7A5/SLC7A3/SLC1A5/GJA1/SLC2A3/SLC7A8/SLC7A11/ABCG2/SLC29A1/GABRB2/SLC6A6	17
GO:0048407	MF	GO:0048407	platelet-derived growth factor binding	3/442	11/18368	0.00197739	0.0443318	0.0376677	COL2A1/COL3A1/COL1A2	3
GO:0005525	MF	GO:0005525	GTP binding	19/442	377/18368	0.0020707	0.0449731	0.0382127	TUBB2B/TUBB2A/LRRK1/AK4/TUBA4A/HSP90AB1/TUBA1B/EEF1A1/TUBA1C/TUBB3/TSR1/RAB25/SEPHS1/H1-4/RAB38/RAB17/RASL11B/NOLC1/ARF6	19

## Sheet: MarcoPolo_GO
	ONTOLOGY	ID	Description	GeneRatio	BgRatio	pvalue	p.adjust	qvalue	geneID	Count
GO:0006188	BP	GO:0006188	IMP biosynthetic process	4/344	11/18723	3.33705e-05	0.041912	0.0391022	PAICS/HPRT1/ATIC/GART	4
GO:0045104	BP	GO:0045104	intermediate filament cytoskeleton organization	7/344	51/18723	3.843e-05	0.041912	0.0391022	VIM/MACF1/ATXN3/PLEC/DSP/DST/KRT2	7
GO:0042060	BP	GO:0042060	wound healing	21/344	422/18723	3.85627e-05	0.041912	0.0391022	MYL12A/GJA1/ANXA2/COL3A1/MIR221/SMAD2/CLIC1/MACF1/PDCD10/GP5/FN1/CD40LG/TFPI/PLEC/DSP/TLR4/POSTN/DST/AXL/IL6ST/CFLAR	21
GO:0045103	BP	GO:0045103	intermediate filament-based process	7/344	52/18723	4.37153e-05	0.041912	0.0391022	VIM/MACF1/ATXN3/PLEC/DSP/DST/KRT2	7
GO:0098798	CC	GO:0098798	mitochondrial protein-containing complex	21/358	268/19550	2.58079e-08	1.17168e-05	1.00243e-05	NDUFA7/ATP5MC1/ATP5PD/MICOS10/MRPL3/MRPL39/MRPS15/MRPL50/TIMM17A/COX7A2L/NDUFC2-KCTD14/TIMM13/MRPL27/VDAC1/SDHB/TOMM20L/MRPL14/PHB/NDUFA9/MRPL21/MRPL47	21
GO:0005583	CC	GO:0005583	fibrillar collagen trimer	5/358	12/19550	1.42692e-06	0.00021594	0.000184748	COL11A2/COL3A1/COL2A1/COL1A2/LUM	5
GO:0098643	CC	GO:0098643	banded collagen fibril	5/358	12/19550	1.42692e-06	0.00021594	0.000184748	COL11A2/COL3A1/COL2A1/COL1A2/LUM	5
GO:0000313	CC	GO:0000313	organellar ribosome	9/358	84/19550	2.30226e-05	0.00209046	0.0017885	NDUFA7/MRPL3/MRPL39/MRPS15/MRPL50/MRPL27/MRPL14/MRPL21/MRPL47	9
GO:0005761	CC	GO:0005761	mitochondrial ribosome	9/358	84/19550	2.30226e-05	0.00209046	0.0017885	NDUFA7/MRPL3/MRPL39/MRPS15/MRPL50/MRPL27/MRPL14/MRPL21/MRPL47	9
GO:0098644	CC	GO:0098644	complex of collagen trimers	5/358	21/19550	3.2004e-05	0.00242164	0.00207184	COL11A2/COL3A1/COL2A1/COL1A2/LUM	5
GO:0000315	CC	GO:0000315	organellar large ribosomal subunit	7/358	54/19550	5.50211e-05	0.00312245	0.00267142	MRPL3/MRPL39/MRPL50/MRPL27/MRPL14/MRPL21/MRPL47	7
GO:0005762	CC	GO:0005762	mitochondrial large ribosomal subunit	7/358	54/19550	5.50211e-05	0.00312245	0.00267142	MRPL3/MRPL39/MRPL50/MRPL27/MRPL14/MRPL21/MRPL47	7
GO:0005743	CC	GO:0005743	mitochondrial inner membrane	22/358	495/19550	0.00012843	0.00647859	0.00554277	NDUFA7/ATP5MC1/ATP5PD/MICOS10/MRPL3/MRPL39/MRPS15/COA1/MRPL50/TIMM17A/COX7A2L/NDUFC2-KCTD14/TIMM13/MRPL27/CYCS/SDHB/FECH/MRPL14/PHB/NDUFA9/MRPL21/MRPL47	22
GO:0045121	CC	GO:0045121	membrane raft	17/358	335/19550	0.000161041	0.00664659	0.00568651	PPT1/TUBA1B/GJA1/CD24/ANXA2/PGK1/PTCH1/VDAC1/EFNA5/CXADR/HAS2/TFPI/TDGF1/LAMTOR1/AHNAK/IL6ST/CFLAR	17
GO:0098857	CC	GO:0098857	membrane microdomain	17/358	335/19550	0.000161041	0.00664659	0.00568651	PPT1/TUBA1B/GJA1/CD24/ANXA2/PGK1/PTCH1/VDAC1/EFNA5/CXADR/HAS2/TFPI/TDGF1/LAMTOR1/AHNAK/IL6ST/CFLAR	17
GO:0043209	CC	GO:0043209	myelin sheath	6/358	48/19550	0.000231904	0.0087737	0.00750637	ANXA2/SERINC5/CALM1/GLUL/AKR1B1/PLEC	6
GO:0062023	CC	GO:0062023	collagen-containing extracellular matrix	19/358	425/19550	0.000341166	0.0119146	0.0101935	MMP8/ANXA2/COL11A2/COL3A1/SERPINB9/VCAN/EMILIN1/CTSC/NTN5/COL2A1/AZGP1/FBN2/CCDC80/COL1A2/CDON/LUM/FN1/POSTN/DST	19
GO:0098800	CC	GO:0098800	inner mitochondrial membrane protein complex	10/358	147/19550	0.000386137	0.0125219	0.0107131	NDUFA7/ATP5MC1/ATP5PD/MICOS10/TIMM17A/COX7A2L/NDUFC2-KCTD14/SDHB/PHB/NDUFA9	10
GO:0034774	CC	GO:0034774	secretory granule lumen	15/358	322/19550	0.000933747	0.0282614	0.0241791	NME2/PSMA5/MMP8/PA2G4/ANXA2/IDH1/GPI/CTSC/PSMD7/TMSB4X/PSMD6/CAP1/FN1/PGAM1/FABP5	15
GO:0060205	CC	GO:0060205	cytoplasmic vesicle lumen	15/358	325/19550	0.00102484	0.0290798	0.0248793	NME2/PSMA5/MMP8/PA2G4/ANXA2/IDH1/GPI/CTSC/PSMD7/TMSB4X/PSMD6/CAP1/FN1/PGAM1/FABP5	15
GO:0031983	CC	GO:0031983	vesicle lumen	15/358	327/19550	0.00108965	0.0291	0.0248965	NME2/PSMA5/MMP8/PA2G4/ANXA2/IDH1/GPI/CTSC/PSMD7/TMSB4X/PSMD6/CAP1/FN1/PGAM1/FABP5	15
GO:0005759	CC	GO:0005759	mitochondrial matrix	19/358	480/19550	0.00145576	0.0363056	0.0310614	NDUFA7/AASS/MRPL3/MRPL39/MRPS15/ECHS1/MTHFD2/MRPL50/MRPL27/TFAM/VDAC1/FECH/ATXN3/MRPL14/SOD2/OAT/NDUFA9/MRPL21/MRPL47	19
GO:0005736	CC	GO:0005736	RNA polymerase I complex	3/358	13/19550	0.0015194	0.0363056	0.0310614	POLR2F/POLR2H/POLR1D	3
GO:1904813	CC	GO:1904813	ficolin-1-rich granule lumen	8/358	124/19550	0.00204172	0.046347	0.0396523	NME2/PSMA5/IDH1/GPI/PSMD7/FTH1/PSMD6/PGAM1	8
GO:0101002	CC	GO:0101002	ficolin-1-rich granule	10/358	185/19550	0.00223586	0.0479472	0.0410214	NME2/PSMA5/IDH1/GPI/PSMD7/FTH1/PSMD6/PGAM1/LAMTOR1/DSP	10
GO:0005665	CC	GO:0005665	RNA polymerase II, core complex	3/358	15/19550	0.00235243	0.0479472	0.0410214	POLR2G/POLR2F/POLR2H	3
GO:0070469	CC	GO:0070469	respirasome	7/358	100/19550	0.00242904	0.0479472	0.0410214	NDUFA7/COX7A2L/NDUFC2-KCTD14/CYCS/COA6/SDHB/NDUFA9	7
GO:0140318	MF	GO:0140318	protein transporter activity	6/346	31/18368	2.11581e-05	0.0124314	0.0114403	SEC61G/TIMM17A/IGF1R/AZGP1/TOMM20L/LRP2	6
GO:0097493	MF	GO:0097493	structural molecule activity conferring elasticity	4/346	11/18368	3.67793e-05	0.0124314	0.0114403	TTN/EMILIN1/FBN2/AHNAK	4

## Sheet: scMEB_GO
	ONTOLOGY	ID	Description	GeneRatio	BgRatio	pvalue	p.adjust	qvalue	geneID	Count
GO:0003007	BP	GO:0003007	heart morphogenesis	51/441	246/18723	1.82748e-33	7.78325e-30	5.34202e-30	COL2A1/FOXF1/FOXC2/NOG/FLRT2/TWIST1/NODAL/HAND1/TBXT/HAS2/DKK1/APLNR/PTCH1/SOX9/ALDH1A2/TBX3/ISL1/ALPK2/TTN/NRP2/SNAI2/WNT5A/FGFR2/MSX1/LRP2/TGFB2/FOXC1/HEG1/PITX2/COL11A1/DSP/SIX1/COL5A1/GATA3/CPE/DHRS3/SLIT2/AXIN2/SNAI1/EFNA1/BMP2/GATA6/BMP4/SEMA3C/DLL1/HES1/BMP5/TBX6/TPM1/PROX1/SLIT3	51
GO:0072001	BP	GO:0072001	renal system development	54/441	302/18723	6.20871e-32	1.28881e-28	8.84575e-29	FOXF1/FOXC2/CER1/NOG/HAS2/GREB1L/PTCH1/SOX9/ITGA8/ALDH1A2/GCNT4/STRA6/BMPER/SFRP1/CITED1/WNT5A/FGFR2/ADAMTS6/LRP2/TGFB2/DLG5/FOXC1/EPHA4/CA2/SIX1/FBN1/GLI3/NKX3-1/SULF2/RDH10/PDGFRB/GATA3/SLIT2/EGR1/ID3/GPC3/BMP2/BMP4/PDGFRA/SDC4/ARID5B/DLL1/PROM1/SULF1/COL4A1/SERPINF1/LGR4/HES1/EPHA7/BICC1/NID1/PROX1/PODXL/CYP26A1	54
GO:0060485	BP	GO:0060485	mesenchyme development	53/441	291/18723	9.07828e-32	1.28881e-28	8.84575e-29	FOXF1/FOXC2/CER1/NOG/TWIST1/NODAL/HAND1/HAS2/APLNR/EOMES/SOX9/ALDH1A2/TBX3/BAMBI/ISL1/NRP2/SNAI2/SFRP1/SEMA6D/WNT5A/FGFR2/DLL3/MEOX1/MSX1/TGFB2/DLG5/FOXC1/PITX2/SEMA3A/LEF1/SIX1/SEMA3E/GLIPR2/RDH10/PDGFRB/GATA3/COL1A1/FRZB/EDNRA/AXIN2/SNAI1/EFNA1/SEMA5A/BMP2/BMP4/SEMA3C/EFNB1/HES1/BNC2/BMP5/FN1/TCF7L2/CDH2	53
GO:0007389	BP	GO:0007389	pattern specification process	63/441	436/18723	1.30831e-31	1.39303e-28	9.56102e-29	HHIP/FOXF1/CFC1/FOXC2/CER1/NOG/NODAL/HAND1/TBXT/DKK1/APLNR/MSGN1/PTCH1/ALDH1A2/TBX3/MEIS1/ISL1/PLXNA2/NRP2/SFRP1/HOXB3/WNT3/CITED1/BMPR1B/RIPPLY1/WNT5A/CDX1/STC1/FGFR2/DLL3/MEOX1/MSX1/LRP2/HOXA3/FOXC1/TDGF1/PITX2/FST/SEMA3A/LEF1/SIX1/GLI3/NKX3-1/NKD1/HOXB1/WLS/AXIN2/SNAI1/GPC3/BMP2/HES6/CXXC4/BMP4/ROR2/SEMA3C/DLL1/EFNB1/CDX2/HES1/BICC1/TBX6/BTG2/NR2F2	63
GO:0001655	BP	GO:0001655	urogenital system development	56/441	338/18723	2.71514e-31	2.31275e-28	1.58736e-28	FOXF1/FOXC2/CER1/NOG/HAS2/GREB1L/PTCH1/SOX9/ITGA8/ALDH1A2/GCNT4/STRA6/BMPER/SFRP1/CITED1/ANXA1/WNT5A/FGFR2/ADAMTS6/LRP2/TGFB2/DLG5/FOXC1/EPHA4/CA2/SIX1/FBN1/GLI3/NKX3-1/SULF2/RDH10/PDGFRB/GATA3/SLIT2/EGR1/ID3/GPC3/BMP2/BMP4/PDGFRA/SDC4/TNC/ARID5B/DLL1/PROM1/SULF1/COL4A1/SERPINF1/LGR4/HES1/EPHA7/BICC1/NID1/PROX1/PODXL/CYP26A1	56
GO:0003002	BP	GO:0003002	regionalization	55/441	331/18723	8.28056e-31	5.87781e-28	4.03423e-28	HHIP/FOXF1/CFC1/FOXC2/CER1/NOG/NODAL/TBXT/DKK1/MSGN1/PTCH1/ALDH1A2/TBX3/ISL1/PLXNA2/NRP2/SFRP1/HOXB3/WNT3/BMPR1B/RIPPLY1/WNT5A/CDX1/FGFR2/DLL3/MEOX1/MSX1/LRP2/HOXA3/FOXC1/TDGF1/PITX2/SEMA3A/LEF1/SIX1/GLI3/NKX3-1/NKD1/HOXB1/WLS/AXIN2/SNAI1/GPC3/BMP2/HES6/CXXC4/BMP4/ROR2/SEMA3C/DLL1/CDX2/HES1/TBX6/BTG2/NR2F2	55
GO:0001822	BP	GO:0001822	kidney development	52/441	293/18723	1.32838e-30	8.08224e-28	5.54723e-28	FOXC2/CER1/NOG/HAS2/GREB1L/PTCH1/SOX9/ITGA8/ALDH1A2/GCNT4/STRA6/BMPER/SFRP1/CITED1/WNT5A/FGFR2/ADAMTS6/LRP2/TGFB2/DLG5/FOXC1/EPHA4/CA2/SIX1/FBN1/GLI3/NKX3-1/SULF2/RDH10/PDGFRB/GATA3/SLIT2/EGR1/ID3/GPC3/BMP2/BMP4/PDGFRA/SDC4/ARID5B/DLL1/PROM1/SULF1/SERPINF1/LGR4/HES1/EPHA7/BICC1/NID1/PROX1/PODXL/CYP26A1	52
GO:0048568	BP	GO:0048568	embryonic organ development	60/441	427/18723	1.95743e-29	1.04209e-26	7.15235e-27	COL2A1/FOXF1/FOXC2/NOG/TWIST1/IGF2/NODAL/TBX15/FBN2/HAND1/APLNR/EOMES/RSPO3/PTCH1/SOX9/LRIG3/ALDH1A2/TBX3/HOXA1/STRA6/ID2/HOXB3/CITED1/WNT5A/FGFR2/MSX1/TGFB2/HOXA3/FOXC1/PITX2/COL11A1/PRRX1/LEF1/SIX1/FBN1/GLI3/RDH10/GATA3/KRT19/FRZB/HOXB1/ID3/SNAI1/EFNA1/KDR/BMP4/PDGFRA/ROR2/DLL1/PDGFC/CDX2/HES1/LRIG1/BMP5/TBX6/INSIG2/PROX1/APELA/COL13A1/NR2F2	60
GO:0009952	BP	GO:0009952	anterior/posterior pattern specification	42/441	201/18723	7.82324e-28	3.70213e-25	2.54095e-25	FOXF1/CFC1/FOXC2/CER1/NOG/NODAL/TBXT/MSGN1/ALDH1A2/TBX3/PLXNA2/SFRP1/HOXB3/WNT3/RIPPLY1/WNT5A/CDX1/DLL3/MEOX1/MSX1/HOXA3/FOXC1/TDGF1/LEF1/GLI3/NKX3-1/NKD1/HOXB1/WLS/AXIN2/GPC3/BMP2/HES6/BMP4/ROR2/SEMA3C/DLL1/CDX2/HES1/TBX6/BTG2/NR2F2	42
GO:0048705	BP	GO:0048705	skeletal system morphogenesis	42/441	220/18723	3.55891e-26	1.51574e-23	1.04033e-23	COL2A1/HHIP/FOXC2/CER1/NOG/TWIST1/NODAL/TBX15/FBN2/HAS2/FREM1/SOX9/SOX5/HOXA1/SFRP1/HOXB3/BMPR1B/CDX1/STC1/FGFR2/MSX1/HOXA3/MSX2/FOXC1/COL11A1/PRRX1/SIX1/GLI3/RDH10/SP5/COL1A1/HOXB1/DHRS3/AXIN2/FGF4/BMP4/PDGFRA/ROR2/ARID5B/INSIG2/SOX6/COL13A1	42
GO:0048608	BP	GO:0048608	reproductive structure development	56/441	424/18723	4.13668e-26	1.60165e-23	1.09929e-23	NOG/IGF2/NODAL/HAND1/GREB1L/EOMES/RSPO3/PTCH1/SOX9/TBX3/STRA6/SFRP1/CITED1/ANXA1/BMPR1B/WNT5A/STC1/FGFR2/LRP2/TGFB2/FOXC1/FST/SEMA3A/LEF1/GLI3/AXL/NKX3-1/RDH10/PDGFRB/GATA3/SERPINE2/KRT19/SLIT2/PTN/SNAI1/GATA6/BMP4/PDGFRA/ROR2/TNC/ARID5B/RHOBTB3/CDX2/SULF1/SERPINF1/LGR4/HES1/BMP5/GAS2/STOX2/ITGB8/HTRA1/SLIT3/APELA/NR2F2/SPP1	56
GO:0061458	BP	GO:0061458	reproductive system development	56/441	427/18723	5.93129e-26	2.10511e-23	1.44484e-23	NOG/IGF2/NODAL/HAND1/GREB1L/EOMES/RSPO3/PTCH1/SOX9/TBX3/STRA6/SFRP1/CITED1/ANXA1/BMPR1B/WNT5A/STC1/FGFR2/LRP2/TGFB2/FOXC1/FST/SEMA3A/LEF1/GLI3/AXL/NKX3-1/RDH10/PDGFRB/GATA3/SERPINE2/KRT19/SLIT2/PTN/SNAI1/GATA6/BMP4/PDGFRA/ROR2/TNC/ARID5B/RHOBTB3/CDX2/SULF1/SERPINF1/LGR4/HES1/BMP5/GAS2/STOX2/ITGB8/HTRA1/SLIT3/APELA/NR2F2/SPP1	56
GO:0048762	BP	GO:0048762	mesenchymal cell differentiation	43/441	236/18723	6.48946e-26	2.12605e-23	1.45921e-23	FOXC2/NOG/TWIST1/HAS2/EOMES/SOX9/ALDH1A2/TBX3/BAMBI/ISL1/NRP2/SNAI2/SFRP1/SEMA6D/WNT5A/FGFR2/MSX1/TGFB2/DLG5/FOXC1/PITX2/SEMA3A/LEF1/SEMA3E/GLIPR2/RDH10/GATA3/COL1A1/FRZB/EDNRA/AXIN2/SNAI1/EFNA1/SEMA5A/BMP2/BMP4/SEMA3C/EFNB1/HES1/BMP5/FN1/TCF7L2/CDH2	43
GO:0060537	BP	GO:0060537	muscle tissue development	54/441	403/18723	1.66335e-25	5.06015e-23	3.47303e-23	IGFBP5/FOXC2/NOG/TWIST1/IGF2/HAND1/DKK1/PTCH1/SOX9/ALDH1A2/TBX3/MEIS1/ISL1/ALPK2/TTN/STRA6/ID2/WNT5A/FGFR2/MSX1/LRP2/TGFB2/MSX2/FOXC1/HEG1/COL11A1/DSP/LEF1/SIX1/SVIL/SORBS2/PDGFRB/RIPOR2/TENM4/DIPK2A/HDAC9/EGR1/NEBL/BMP2/GATA6/BMP4/PDGFRA/SEMA3C/FHOD3/DLL1/FOS/BMP5/ADAMTS9/TPM1/PROX1/SOX6/BTG2/NR2F2/CAV1	54
GO:0061448	BP	GO:0061448	connective tissue development	43/441	252/18723	1.02198e-24	2.90175e-22	1.99161e-22	COL2A1/FOXC2/CER1/NOG/BMP3/HAND1/LUM/SOX9/SOX5/SNAI2/HOXB3/BMPR1B/WNT5A/STC1/MSX1/HOXA3/COL11A1/PRRX1/BGN/GLI3/COL5A1/SULF2/WNT5B/PDGFRB/COL1A1/FRZB/EGR1/AXIN2/CD44/SNAI1/BMP2/FGF4/BMP4/ROR2/ARID5B/TGFBI/SULF1/BMP5/ZNF516/ITGB8/ADAMTS12/SOX6/ARRDC3	43
GO:0060562	BP	GO:0060562	epithelial tube morphogenesis	48/441	325/18723	1.26203e-24	3.35936e-22	2.30569e-22	HHIP/FOXF1/FOXC2/NOG/CXCR4/TWIST1/NODAL/HAND1/APLNR/GREB1L/PTCH1/SOX9/TBX3/SFRP1/CITED1/WNT5A/FGFR2/LRP2/TGFB2/DLG5/EPHA4/LEF1/SIX1/GLI3/SEMA3E/NKX3-1/RDH10/GATA3/FOXP1/EDNRA/SLIT2/GPC3/BMP2/KDR/BMP4/SDC4/TNC/PRICKLE1/DLL1/COL4A1/LGR4/HES1/EPHA7/BMP5/TBX6/ADAMTS12/PROX1/PODXL	48
GO:0014706	BP	GO:0014706	striated muscle tissue development	50/441	384/18723	4.27253e-23	1.07039e-20	7.34664e-21	FOXC2/NOG/TWIST1/IGF2/HAND1/DKK1/ALDH1A2/TBX3/MEIS1/ISL1/ALPK2/TTN/ID2/WNT5A/FGFR2/MSX1/LRP2/TGFB2/MSX2/FOXC1/HEG1/COL11A1/DSP/LEF1/SIX1/SVIL/SORBS2/PDGFRB/RIPOR2/TENM4/DIPK2A/HDAC9/EGR1/NEBL/BMP2/GATA6/BMP4/PDGFRA/SEMA3C/FHOD3/DLL1/FOS/BMP5/ADAMTS9/TPM1/PROX1/SOX6/BTG2/NR2F2/CAV1	50
GO:0061053	BP	GO:0061053	somite development	26/441	83/18723	1.59352e-22	3.77044e-20	2.58783e-20	FOXF1/FOXC2/NOG/TBXT/MSGN1/PTCH1/ALDH1A2/PLXNA2/SFRP1/RIPPLY1/WNT5A/CDX1/DLL3/MEOX1/FOXC1/LEF1/SIX1/NKX3-1/NKD1/FRZB/AXIN2/ROR2/SEMA3C/DLL1/CDX2/TBX6	26
GO:0051216	BP	GO:0051216	cartilage development	36/441	190/18723	1.85026e-22	4.14751e-20	2.84664e-20	COL2A1/CER1/NOG/BMP3/HAND1/LUM/SOX9/SOX5/SNAI2/HOXB3/BMPR1B/WNT5A/STC1/MSX1/HOXA3/COL11A1/PRRX1/BGN/GLI3/SULF2/WNT5B/COL1A1/FRZB/AXIN2/CD44/SNAI1/BMP2/FGF4/BMP4/ROR2/TGFBI/SULF1/BMP5/ITGB8/ADAMTS12/SOX6	36
GO:0001763	BP	GO:0001763	morphogenesis of a branching structure	36/441	196/18723	5.59558e-22	1.19158e-19	8.17839e-20	HHIP/FOXF1/FOXC2/NOG/GREB1L/RSPO3/PTCH1/SOX9/TBX3/SFRP1/CITED1/WNT5A/FGFR2/DLG5/TDGF1/SEMA3A/LEF1/SIX1/GLI3/SEMA3E/NKX3-1/RDH10/EDNRA/SLIT2/GPC3/BMP2/KDR/BMP4/SEMA3C/TNC/SULF1/COL4A1/LGR4/EPHA7/PROX1/COL13A1	36
GO:0035282	BP	GO:0035282	segmentation	27/441	96/18723	6.02316e-22	1.22155e-19	8.38411e-20	FOXF1/FOXC2/TBXT/MSGN1/ALDH1A2/TBX3/PLXNA2/NRP2/SFRP1/RIPPLY1/WNT5A/CDX1/DLL3/MEOX1/FOXC1/TDGF1/SEMA3A/LEF1/NKX3-1/NKD1/AXIN2/BMP4/ROR2/SEMA3C/DLL1/CDX2/TBX6	27
GO:0003205	BP	GO:0003205	cardiac chamber development	33/441	161/18723	8.30992e-22	1.60872e-19	1.10415e-19	FOXF1/FOXC2/NOG/HAND1/APLNR/GREB1L/TBX3/ISL1/NRP2/STRA6/WNT5A/FGFR2/ADAMTS6/LRP2/TGFB2/FOXC1/HEG1/COL11A1/DSP/GATA3/CPE/DHRS3/SLIT2/BMP2/GATA6/BMP4/SEMA3C/HES1/BMP5/TBX6/TPM1/PROX1/SLIT3	33
GO:0003206	BP	GO:0003206	cardiac chamber morphogenesis	29/441	121/18723	2.48846e-21	4.60798e-19	3.16268e-19	FOXF1/FOXC2/NOG/HAND1/APLNR/TBX3/ISL1/NRP2/WNT5A/FGFR2/LRP2/TGFB2/FOXC1/HEG1/COL11A1/DSP/GATA3/CPE/DHRS3/SLIT2/BMP2/GATA6/BMP4/SEMA3C/HES1/BMP5/TPM1/PROX1/SLIT3	29
GO:0001503	BP	GO:0001503	ossification	49/441	408/18723	4.19421e-21	7.44297e-19	5.10847e-19	IGFBP5/COL2A1/FOXC2/PRKD1/CER1/NOG/BMP3/TWIST1/IGF2/FBN2/COL1A2/DKK1/MN1/PTCH1/SOX9/CDH11/BAMBI/TAC1/SNAI2/SFRP1/WNT3/CITED1/COL5A2/BMPR1B/WNT5A/STC1/FGFR2/TGFB2/IFITM1/MSX2/FOXC1/COL11A1/LEF1/GLI3/COL1A1/DHRS3/ID3/AXIN2/PTN/SNAI1/GPC3/BMP2/BMP4/ROR2/TNC/LGR4/BMP5/COL13A1/SPP1	49
GO:0007369	BP	GO:0007369	gastrulation	34/441	185/18723	7.93464e-21	1.35175e-18	9.27768e-19	FOXF1/CFC1/FOXC2/CER1/NOG/MIXL1/NODAL/HAND1/TBXT/DKK1/APLNR/MSGN1/EOMES/ITGA8/SFRP1/WNT3/COL5A2/WNT5A/FGFR2/FOXC1/COL11A1/LEF1/COL5A1/WNT5B/TENM4/WLS/SNAI1/GPC3/GATA6/BMP4/COL4A2/TBX6/FN1/APELA	34
GO:0048732	BP	GO:0048732	gland development	50/441	436/18723	1.23747e-20	2.02708e-18	1.39128e-18	IGFBP5/FOXF1/NOG/IGF2/NODAL/PTCH1/SOX9/ALDH1A2/TBX3/ISL1/STRA6/ID2/SFRP1/HOXB3/WNT3/ANXA1/WNT5A/COX2/FGFR2/MSX1/TGFB2/HOXA3/FOXC1/TDGF1/PITX2/SEMA3A/LEF1/SIX1/GLI3/NKX3-1/SULF2/GATA3/SERPINE2/FRZB/WLS/AK4/PTN/BMP2/GATA6/PAM/BMP4/PDGFRA/SEMA3C/TNC/ARID5B/SULF1/SERPINF1/HES1/PROX1/CAV1	50
GO:0001667	BP	GO:0001667	ameboidal-type cell migration	52/441	475/18723	1.62433e-20	2.56223e-18	1.75858e-18	FOXC2/PRKD1/CER1/MIXL1/TWIST1/CYP1B1/NODAL/HAS2/RIN2/SOX9/TAC1/ISL1/NRP2/BMPER/SEMA6D/ANXA1/WNT5A/ID1/STC1/TGFB2/TDGF1/PITX2/SEMA3A/SEMA3E/GLIPR2/ENPP2/GATA3/FOXP1/SLIT2/HDAC9/PTN/EFNA1/SEMA5A/GPC3/FGF4/KDR/PIK3R3/BMP4/SDC4/SEMA3C/ATP2B4/ARID5B/JCAD/EFNB1/SERPINF1/ADAMTS9/PLPP3/FN1/PROX1/APELA/NR2F2/CDH2	52
GO:0001756	BP	GO:0001756	somitogenesis	22/441	63/18723	1.97558e-20	3.00499e-18	2.06247e-18	FOXF1/FOXC2/TBXT/MSGN1/ALDH1A2/PLXNA2/SFRP1/RIPPLY1/WNT5A/CDX1/DLL3/MEOX1/FOXC1/LEF1/NKX3-1/NKD1/AXIN2/ROR2/SEMA3C/DLL1/CDX2/TBX6	22
GO:0048863	BP	GO:0048863	stem cell differentiation	35/441	206/18723	3.04983e-20	4.47905e-18	3.07419e-18	FOXC2/TWIST1/TBXT/SOX9/ALDH1A2/SOX5/ISL1/NRP2/SNAI2/SFRP1/SEMA6D/WNT3/FGFR2/MEOX1/MSX1/TGFB2/FOXC1/PITX2/SEMA3A/SEMA3E/RDH10/FRZB/EDNRA/PTN/SEMA5A/GATA6/BMP4/PDGFRA/SEMA3C/PRICKLE1/EFNB1/HES1/FN1/SOX6/CDH2	35
GO:0048738	BP	GO:0048738	cardiac muscle tissue development	37/441	236/18723	4.23096e-20	5.879e-18	4.03504e-18	FOXC2/NOG/HAND1/DKK1/ALDH1A2/TBX3/MEIS1/ISL1/ALPK2/TTN/ID2/WNT5A/FGFR2/MSX1/LRP2/TGFB2/MSX2/FOXC1/HEG1/COL11A1/DSP/SORBS2/PDGFRB/TENM4/DIPK2A/NEBL/BMP2/GATA6/BMP4/PDGFRA/FHOD3/DLL1/BMP5/ADAMTS9/TPM1/PROX1/SOX6	37
GO:0030111	BP	GO:0030111	regulation of Wnt signaling pathway	43/441	328/18723	4.27915e-20	5.879e-18	4.03504e-18	DKK4/NOG/DKK1/RSPO3/SOX9/BAMBI/ISL1/SHISA2/ALPK2/SNAI2/SFRP1/WNT3/CITED1/WNT5A/FGFR2/DACT1/LEF1/GLI3/NKD1/SULF2/WNT5B/TMEM88/COL1A1/FRZB/WLS/EGR1/AXIN2/TLE1/SEMA5A/GPC3/BMP2/CXXC4/APCDD1/ROR2/PRICKLE1/SULF1/LGR4/BICC1/PLPP3/LRRK1/TCF7L2/CAV1/CDH2	43
GO:0061138	BP	GO:0061138	morphogenesis of a branching epithelium	33/441	182/18723	4.66898e-20	6.21412e-18	4.26505e-18	HHIP/FOXF1/FOXC2/NOG/GREB1L/RSPO3/PTCH1/SOX9/TBX3/SFRP1/CITED1/WNT5A/FGFR2/DLG5/SEMA3A/LEF1/SIX1/GLI3/SEMA3E/NKX3-1/RDH10/EDNRA/SLIT2/GPC3/BMP2/KDR/BMP4/SEMA3C/TNC/SULF1/COL4A1/LGR4/PROX1	33
GO:0048562	BP	GO:0048562	embryonic organ morphogenesis	40/441	285/18723	7.59576e-20	9.80314e-18	6.72837e-18	COL2A1/FOXF1/FOXC2/NOG/TWIST1/NODAL/TBX15/FBN2/HAND1/APLNR/SOX9/LRIG3/TBX3/HOXA1/STRA6/ID2/HOXB3/WNT5A/FGFR2/MSX1/HOXA3/COL11A1/PRRX1/SIX1/FBN1/GLI3/RDH10/GATA3/FRZB/HOXB1/EFNA1/BMP4/PDGFRA/ROR2/DLL1/HES1/LRIG1/TBX6/INSIG2/PROX1	40
GO:0071772	BP	GO:0071772	response to BMP	31/441	165/18723	2.20439e-19	2.68242e-17	1.84108e-17	COL2A1/CER1/NOG/NODAL/RGMB/SOX9/BAMBI/BMPER/SFRP1/BMPR1B/WNT5A/MSX1/LRP2/TGFB2/FST/LEF1/FBN1/SKIL/SMAD9/GATA3/EGR1/GPC3/BMP2/GATA6/BMP4/ROR2/SULF1/HES1/BMP5/ADAMTS12/HTRA1	31
GO:0071773	BP	GO:0071773	cellular response to BMP stimulus	31/441	165/18723	2.20439e-19	2.68242e-17	1.84108e-17	COL2A1/CER1/NOG/NODAL/RGMB/SOX9/BAMBI/BMPER/SFRP1/BMPR1B/WNT5A/MSX1/LRP2/TGFB2/FST/LEF1/FBN1/SKIL/SMAD9/GATA3/EGR1/GPC3/BMP2/GATA6/BMP4/ROR2/SULF1/HES1/BMP5/ADAMTS12/HTRA1	31
GO:0060348	BP	GO:0060348	bone development	34/441	205/18723	2.3663e-19	2.79946e-17	1.92141e-17	COL2A1/CER1/TWIST1/HAS2/FREM1/SOX9/MEIS1/BMPR1B/CDX1/STC1/FGFR2/MSX1/MSX2/FOXC1/PITX2/ANXA2/BGN/FBN1/GLI3/SULF2/FOXP1/SP5/COL1A1/DHRS3/AXIN2/TRIM45/BMP2/FGF4/BMP4/PDGFC/SULF1/INSIG2/COL13A1/LRRK1	34
GO:0001704	BP	GO:0001704	formation of primary germ layer	27/441	121/18723	4.50605e-19	5.18683e-17	3.55997e-17	FOXF1/FOXC2/NOG/MIXL1/NODAL/HAND1/TBXT/DKK1/MSGN1/EOMES/ITGA8/WNT3/COL5A2/WNT5A/FGFR2/FOXC1/COL11A1/LEF1/COL5A1/WLS/SNAI1/GATA6/BMP4/COL4A2/TBX6/FN1/APELA	27
GO:0043583	BP	GO:0043583	ear development	34/441	213/18723	8.21674e-19	9.20923e-17	6.32074e-17	COL2A1/NOG/TWIST1/SOX9/LRIG3/HOXA1/STRA6/BMPER/WNT5A/FGFR2/MSX1/TGFB2/EPHA4/COL11A1/PRRX1/SIX1/GLI3/RDH10/GABRB2/PDGFRB/GATA3/ROR1/FRZB/BMP2/BMP4/ROR2/SDC4/DLL1/HES1/LRIG1/MCOLN3/INSIG2/ECE1/PROX1	34
GO:0016055	BP	GO:0016055	Wnt signaling pathway	48/441	444/18723	9.00839e-19	9.83762e-17	6.75203e-17	DKK4/NOG/DKK1/RSPO3/SOX9/BAMBI/ISL1/SHISA2/ALPK2/SNAI2/SFRP1/PRICKLE2/WNT3/CITED1/WNT5A/FGFR2/DACT1/LEF1/FZD10/GLI3/NKD1/SULF2/WNT5B/GATA3/TMEM88/ROR1/COL1A1/FRZB/CPE/WLS/EGR1/AXIN2/TLE1/SEMA5A/GPC3/BMP2/CXXC4/APCDD1/ROR2/PRICKLE1/SULF1/LGR4/BICC1/PLPP3/LRRK1/TCF7L2/CAV1/CDH2	48
GO:0198738	BP	GO:0198738	cell-cell signaling by wnt	48/441	446/18723	1.0846e-18	1.15482e-16	7.92611e-17	DKK4/NOG/DKK1/RSPO3/SOX9/BAMBI/ISL1/SHISA2/ALPK2/SNAI2/SFRP1/PRICKLE2/WNT3/CITED1/WNT5A/FGFR2/DACT1/LEF1/FZD10/GLI3/NKD1/SULF2/WNT5B/GATA3/TMEM88/ROR1/COL1A1/FRZB/CPE/WLS/EGR1/AXIN2/TLE1/SEMA5A/GPC3/BMP2/CXXC4/APCDD1/ROR2/PRICKLE1/SULF1/LGR4/BICC1/PLPP3/LRRK1/TCF7L2/CAV1/CDH2	48
GO:0030198	BP	GO:0030198	extracellular matrix organization	39/441	301/18723	3.87277e-18	4.02296e-16	2.76115e-16	COL3A1/COL2A1/FOXF1/FOXC2/FLRT2/CYP1B1/LUM/COL1A2/HAS2/SOX9/TNFRSF11B/COL5A2/EGFLAM/ADAMTS6/TGFB2/FOXC1/COL11A1/ANXA2/OLFML2A/COL5A1/SULF2/COL1A1/NID2/COL9A2/BMP2/PDGFRA/COL4A2/POSTN/DPT/TGFBI/SULF1/COL4A1/COL9A1/GAS2/ADAMTS9/ADAMTS12/NID1/COL13A1/CAV1	39
GO:0043062	BP	GO:0043062	extracellular structure organization	39/441	302/18723	4.35287e-18	4.41401e-16	3.02955e-16	COL3A1/COL2A1/FOXF1/FOXC2/FLRT2/CYP1B1/LUM/COL1A2/HAS2/SOX9/TNFRSF11B/COL5A2/EGFLAM/ADAMTS6/TGFB2/FOXC1/COL11A1/ANXA2/OLFML2A/COL5A1/SULF2/COL1A1/NID2/COL9A2/BMP2/PDGFRA/COL4A2/POSTN/DPT/TGFBI/SULF1/COL4A1/COL9A1/GAS2/ADAMTS9/ADAMTS12/NID1/COL13A1/CAV1	39
GO:0060070	BP	GO:0060070	canonical Wnt signaling pathway	39/441	303/18723	4.89008e-18	4.84346e-16	3.3243e-16	DKK4/NOG/DKK1/RSPO3/SOX9/BAMBI/ISL1/SNAI2/SFRP1/WNT3/WNT5A/FGFR2/DACT1/LEF1/FZD10/GLI3/NKD1/SULF2/WNT5B/GATA3/TMEM88/COL1A1/FRZB/WLS/EGR1/AXIN2/TLE1/SEMA5A/GPC3/BMP2/ROR2/PRICKLE1/LGR4/BICC1/PLPP3/LRRK1/TCF7L2/CAV1/CDH2	39
GO:0045229	BP	GO:0045229	external encapsulating structure organization	39/441	304/18723	5.49093e-18	5.31497e-16	3.64792e-16	COL3A1/COL2A1/FOXF1/FOXC2/FLRT2/CYP1B1/LUM/COL1A2/HAS2/SOX9/TNFRSF11B/COL5A2/EGFLAM/ADAMTS6/TGFB2/FOXC1/COL11A1/ANXA2/OLFML2A/COL5A1/SULF2/COL1A1/NID2/COL9A2/BMP2/PDGFRA/COL4A2/POSTN/DPT/TGFBI/SULF1/COL4A1/COL9A1/GAS2/ADAMTS9/ADAMTS12/NID1/COL13A1/CAV1	39
GO:0007411	BP	GO:0007411	axon guidance	34/441	227/18723	6.34642e-18	6.00653e-16	4.12257e-16	NOG/FLRT2/PTCH1/FLRT3/ISL1/BOC/NCAM1/PLXNA2/NRP2/SEMA6D/WNT3/BMPR1B/WNT5A/EPHA4/SEMA3A/UNC5C/ALCAM/GLI3/SEMA3E/NRXN3/GATA3/SLIT2/PLXNA4/EFNA1/SEMA5A/EFNA5/KIF5A/SEMA3C/EVX1/EFNB1/KALRN/EPHA7/GAP43/SLIT3	34
GO:0097485	BP	GO:0097485	neuron projection guidance	34/441	228/18723	7.29991e-18	6.72759e-16	4.61747e-16	NOG/FLRT2/PTCH1/FLRT3/ISL1/BOC/NCAM1/PLXNA2/NRP2/SEMA6D/WNT3/BMPR1B/WNT5A/EPHA4/SEMA3A/UNC5C/ALCAM/GLI3/SEMA3E/NRXN3/GATA3/SLIT2/PLXNA4/EFNA1/SEMA5A/EFNA5/KIF5A/SEMA3C/EVX1/EFNB1/KALRN/EPHA7/GAP43/SLIT3	34
GO:0048736	BP	GO:0048736	appendage development	30/441	172/18723	7.58216e-18	6.72759e-16	4.61747e-16	COL2A1/NOG/TWIST1/FBN2/DKK1/PTCH1/SOX9/ALDH1A2/TBX3/PLXNA2/WNT3/BMPR1B/WNT5A/FGFR2/MSX1/TGFB2/PITX2/PRRX1/LEF1/GLI3/RDH10/CRABP2/GPC3/FGF4/PAM/BMP4/ROR2/SEMA3C/ECE1/NR2F2	30
GO:0060173	BP	GO:0060173	limb development	30/441	172/18723	7.58216e-18	6.72759e-16	4.61747e-16	COL2A1/NOG/TWIST1/FBN2/DKK1/PTCH1/SOX9/ALDH1A2/TBX3/PLXNA2/WNT3/BMPR1B/WNT5A/FGFR2/MSX1/TGFB2/PITX2/PRRX1/LEF1/GLI3/RDH10/CRABP2/GPC3/FGF4/PAM/BMP4/ROR2/SEMA3C/ECE1/NR2F2	30
GO:0003231	BP	GO:0003231	cardiac ventricle development	26/441	123/18723	8.69758e-18	7.5598e-16	5.18866e-16	FOXF1/FOXC2/NOG/HAND1/APLNR/GREB1L/TBX3/ISL1/STRA6/WNT5A/FGFR2/LRP2/TGFB2/FOXC1/HEG1/COL11A1/DSP/GATA3/CPE/SLIT2/BMP4/SEMA3C/HES1/TPM1/PROX1/SLIT3	26
GO:0014033	BP	GO:0014033	neural crest cell differentiation	23/441	91/18723	9.865e-18	8.40301e-16	5.76739e-16	FOXC2/TWIST1/SOX9/ALDH1A2/ISL1/NRP2/SNAI2/SFRP1/SEMA6D/FOXC1/PITX2/SEMA3A/SEMA3E/RDH10/FRZB/EDNRA/SEMA5A/BMP4/SEMA3C/EFNB1/HES1/FN1/CDH2	23
GO:0007409	BP	GO:0007409	axonogenesis	45/441	418/18723	1.38913e-17	1.16006e-15	7.96204e-16	NOG/FLRT2/PTCH1/CDH11/FLRT3/ISL1/BOC/NCAM1/MAP2/PLXNA2/NRP2/SEMA6D/WNT3/BMPR1B/WNT5A/FGFR2/EPHA4/S100A6/SEMA3A/UNC5C/ALCAM/GLI3/SEMA3E/SKIL/NRXN3/GATA3/MAP1A/SLIT2/CRABP2/PLXNA4/EFNA1/SEMA5A/EFNA5/KIF5A/SEMA3C/EVX1/EFNB1/KALRN/EPHA7/ANK3/GAP43/FN1/SLIT3/SPP1/CDH2	45
GO:0048332	BP	GO:0048332	mesoderm morphogenesis	21/441	74/18723	1.94783e-17	1.59535e-15	1.09496e-15	FOXF1/FOXC2/NOG/NODAL/HAND1/TBXT/DKK1/MSGN1/EOMES/ITGA8/TBX3/WNT3/WNT5A/FGFR2/FOXC1/LEF1/WLS/SNAI1/BMP4/TBX6/APELA	21
GO:0061564	BP	GO:0061564	axon development	47/441	467/18723	3.72601e-17	2.99417e-15	2.05504e-15	NOG/FLRT2/PTCH1/CDH11/FLRT3/ISL1/BOC/NCAM1/MAP2/PLXNA2/NRP2/SEMA6D/WNT3/BMPR1B/WNT5A/FGFR2/EPHA4/S100A6/SEMA3A/UNC5C/ALCAM/GLI3/SEMA3E/SKIL/NRXN3/GATA3/MAP1A/SLIT2/PTN/CRABP2/PLXNA4/EFNA1/SEMA5A/EFNA5/KIF5A/SEMA3C/EVX1/TNC/EFNB1/KALRN/EPHA7/ANK3/GAP43/FN1/SLIT3/SPP1/CDH2	47
GO:0045165	BP	GO:0045165	cell fate commitment	35/441	258/18723	5.03272e-17	3.92902e-15	2.69667e-15	FOXC2/NODAL/TBX15/TBXT/DKK1/EOMES/PTCH1/SOX9/SOX5/TBX3/ISL1/ID2/SFRP1/WNT3/WNT5A/FGFR2/PRRX1/SIX1/GLI3/WNT5B/GATA3/TENM4/ZNF521/BMP2/GATA6/BMP4/ROR2/DLL1/HES1/TBX6/GAP43/PROX1/SOX6/NR2F2/TCF7L2	35
GO:0030178	BP	GO:0030178	negative regulation of Wnt signaling pathway	29/441	170/18723	5.07386e-17	3.92902e-15	2.69667e-15	DKK4/NOG/DKK1/SOX9/ISL1/SHISA2/ALPK2/SNAI2/SFRP1/CITED1/WNT5A/DACT1/GLI3/NKD1/TMEM88/FRZB/EGR1/AXIN2/TLE1/GPC3/BMP2/CXXC4/APCDD1/ROR2/PRICKLE1/BICC1/TCF7L2/CAV1/CDH2	29
GO:0007517	BP	GO:0007517	muscle organ development	39/441	327/18723	6.95242e-17	5.28756e-15	3.62911e-15	FOXC2/NOG/TWIST1/IGF2/HAND1/ISL1/TTN/STRA6/WNT5A/FGFR2/MSX1/LRP2/TGFB2/FOXC1/HEG1/COL11A1/DSP/LEF1/SIX1/SVIL/RIPOR2/HDAC9/EGR1/ID3/USP2/BMP2/TAGLN/BMP4/ARID5B/DLL1/FOS/UTRN/PAX3/TPM1/PROX1/SOX6/BTG2/NR2F2/CAV1	39
GO:0050673	BP	GO:0050673	epithelial cell proliferation	45/441	437/18723	7.65431e-17	5.71924e-15	3.92539e-15	IGFBP5/PRKD1/NOG/TWIST1/IGF2/NODAL/HAS2/APLNR/PTCH1/SOX9/ALDH1A2/ISL1/NRP2/SNAI2/ID2/BMPER/SFRP1/WNT5A/ID1/FGFR2/TGFB2/FST/SIX1/CDKN1C/NKX3-1/SULF2/GATA3/PTN/SEMA5A/GPC3/BMP2/KDR/BMP4/JCAD/SULF1/SERPINF1/LGR4/HES1/BMP5/HTRA1/PROX1/APELA/NR2F2/TCF7L2/CAV1	45
GO:0072073	BP	GO:0072073	kidney epithelium development	26/441	136/18723	1.19763e-16	8.79435e-15	6.03599e-15	FOXC2/CER1/NOG/GREB1L/PTCH1/SOX9/BMPER/SFRP1/CITED1/FGFR2/FOXC1/EPHA4/SIX1/GLI3/GATA3/SLIT2/GPC3/BMP2/BMP4/SDC4/DLL1/PROM1/LGR4/HES1/EPHA7/PODXL	26
GO:0014032	BP	GO:0014032	neural crest cell development	21/441	81/18723	1.50686e-16	1.08775e-14	7.46575e-15	FOXC2/TWIST1/SOX9/ALDH1A2/ISL1/NRP2/SNAI2/SEMA6D/FOXC1/PITX2/SEMA3A/SEMA3E/RDH10/EDNRA/SEMA5A/BMP4/SEMA3C/EFNB1/HES1/FN1/CDH2	21
GO:0035107	BP	GO:0035107	appendage morphogenesis	26/441	138/18723	1.74412e-16	1.21774e-14	8.35795e-15	COL2A1/NOG/TWIST1/FBN2/PTCH1/SOX9/ALDH1A2/TBX3/PLXNA2/WNT3/BMPR1B/WNT5A/FGFR2/MSX1/TGFB2/PRRX1/LEF1/GLI3/RDH10/CRABP2/GPC3/FGF4/BMP4/ROR2/SEMA3C/ECE1	26
GO:0035108	BP	GO:0035108	limb morphogenesis	26/441	138/18723	1.74412e-16	1.21774e-14	8.35795e-15	COL2A1/NOG/TWIST1/FBN2/PTCH1/SOX9/ALDH1A2/TBX3/PLXNA2/WNT3/BMPR1B/WNT5A/FGFR2/MSX1/TGFB2/PRRX1/LEF1/GLI3/RDH10/CRABP2/GPC3/FGF4/BMP4/ROR2/SEMA3C/ECE1	26
GO:0048754	BP	GO:0048754	branching morphogenesis of an epithelial tube	27/441	151/18723	1.81186e-16	1.23178e-14	8.45432e-15	HHIP/FOXF1/FOXC2/NOG/GREB1L/PTCH1/SOX9/TBX3/CITED1/WNT5A/FGFR2/DLG5/LEF1/SIX1/GLI3/SEMA3E/NKX3-1/RDH10/EDNRA/SLIT2/GPC3/BMP2/KDR/BMP4/TNC/COL4A1/LGR4	27
GO:0001707	BP	GO:0001707	mesoderm formation	20/441	72/18723	1.82208e-16	1.23178e-14	8.45432e-15	FOXF1/FOXC2/NOG/NODAL/HAND1/TBXT/DKK1/MSGN1/EOMES/ITGA8/WNT3/WNT5A/FGFR2/FOXC1/LEF1/WLS/SNAI1/BMP4/TBX6/APELA	20
GO:0003279	BP	GO:0003279	cardiac septum development	23/441	103/18723	1.93051e-16	1.28469e-14	8.81746e-15	NOG/HAND1/APLNR/TBX3/ISL1/NRP2/STRA6/WNT5A/FGFR2/ADAMTS6/LRP2/TGFB2/HEG1/GATA3/DHRS3/SLIT2/GATA6/BMP4/SEMA3C/HES1/BMP5/PROX1/SLIT3	23
GO:0007178	BP	GO:0007178	transmembrane receptor protein serine/threonine kinase signaling pathway	40/441	355/18723	2.00294e-16	1.31239e-14	9.00754e-15	COL3A1/CFC1/CER1/NOG/BMP3/NODAL/FBN2/COL1A2/DKK1/RGMB/BAMBI/BMPER/SFRP1/CITED1/BMPR1B/VIM/WNT5A/ID1/MSX1/LRP2/TGFB2/TDGF1/FST/LEF1/FBN1/CDKN1C/SKIL/SMAD9/EGR1/GPC3/BMP2/BMP4/ROR2/FOS/SULF1/HES1/BMP5/ITGB8/HTRA1/CAV1	40
GO:0060349	BP	GO:0060349	bone morphogenesis	22/441	93/18723	2.36644e-16	1.52707e-14	1.0481e-14	COL2A1/CER1/TWIST1/HAS2/FREM1/SOX9/BMPR1B/CDX1/STC1/FGFR2/MSX1/MSX2/FOXC1/GLI3/SP5/COL1A1/DHRS3/AXIN2/FGF4/BMP4/INSIG2/COL13A1	22
GO:0001837	BP	GO:0001837	epithelial to mesenchymal transition	27/441	157/18723	5.03867e-16	3.20294e-14	2.19833e-14	NOG/TWIST1/HAS2/EOMES/SOX9/TBX3/BAMBI/ISL1/SNAI2/SFRP1/WNT5A/FGFR2/MSX1/TGFB2/DLG5/FOXC1/LEF1/GLIPR2/GATA3/COL1A1/AXIN2/SNAI1/EFNA1/BMP2/BMP4/BMP5/TCF7L2	27
GO:0009798	BP	GO:0009798	axis specification	21/441	86/18723	5.70089e-16	3.46858e-14	2.38066e-14	CER1/NODAL/TBXT/PTCH1/TBX3/SFRP1/WNT3/CITED1/RIPPLY1/WNT5A/CDX1/STC1/TDGF1/PITX2/WLS/GPC3/CXXC4/BMP4/DLL1/CDX2/TBX6	21
GO:0014031	BP	GO:0014031	mesenchymal cell development	21/441	86/18723	5.70089e-16	3.46858e-14	2.38066e-14	FOXC2/TWIST1/SOX9/ALDH1A2/ISL1/NRP2/SNAI2/SEMA6D/FOXC1/PITX2/SEMA3A/SEMA3E/RDH10/EDNRA/SEMA5A/BMP4/SEMA3C/EFNB1/HES1/FN1/CDH2	21
GO:0048864	BP	GO:0048864	stem cell development	21/441	86/18723	5.70089e-16	3.46858e-14	2.38066e-14	FOXC2/TWIST1/SOX9/ALDH1A2/ISL1/NRP2/SNAI2/SEMA6D/FOXC1/PITX2/SEMA3A/SEMA3E/RDH10/EDNRA/SEMA5A/BMP4/SEMA3C/EFNB1/HES1/FN1/CDH2	21
GO:0060411	BP	GO:0060411	cardiac septum morphogenesis	19/441	68/18723	9.25986e-16	5.55461e-14	3.8124e-14	NOG/HAND1/APLNR/TBX3/ISL1/NRP2/WNT5A/FGFR2/LRP2/TGFB2/DHRS3/SLIT2/GATA6/BMP4/SEMA3C/HES1/BMP5/PROX1/SLIT3	19
GO:0060828	BP	GO:0060828	regulation of canonical Wnt signaling pathway	33/441	253/18723	1.31912e-15	7.80296e-14	5.35555e-14	DKK4/NOG/DKK1/RSPO3/SOX9/BAMBI/ISL1/SNAI2/SFRP1/WNT5A/FGFR2/DACT1/GLI3/NKD1/SULF2/TMEM88/COL1A1/FRZB/WLS/EGR1/AXIN2/TLE1/SEMA5A/GPC3/BMP2/ROR2/PRICKLE1/LGR4/BICC1/LRRK1/TCF7L2/CAV1/CDH2	33
GO:0072132	BP	GO:0072132	mesenchyme morphogenesis	17/441	52/18723	1.60368e-15	9.35627e-14	6.42166e-14	FOXF1/FOXC2/NOG/TWIST1/APLNR/SOX9/TBX3/ISL1/SNAI2/WNT5A/MSX1/TGFB2/FOXC1/LEF1/SNAI1/BMP2/BMP5	17
GO:0090596	BP	GO:0090596	sensory organ morphogenesis	33/441	256/18723	1.87395e-15	1.07853e-13	7.40249e-14	COL2A1/NOG/TWIST1/FBN2/SDK2/SOX9/LRIG3/MEIS1/HOXA1/STRA6/COL5A2/WNT5A/FGFR2/MSX1/OLFM3/PITX2/COL11A1/PRRX1/SIX1/FBN1/GLI3/COL5A1/NKD1/GATA3/FRZB/PTN/BMP4/ROR2/DLL1/PROM1/LRIG1/INSIG2/PROX1	33
GO:0001657	BP	GO:0001657	ureteric bud development	21/441	91/18723	1.96553e-15	1.11616e-13	7.66074e-14	FOXC2/CER1/NOG/GREB1L/PTCH1/SOX9/BMPER/SFRP1/CITED1/FGFR2/FOXC1/SIX1/GLI3/GATA3/SLIT2/GPC3/BMP2/BMP4/SDC4/LGR4/HES1	21
GO:0030509	BP	GO:0030509	BMP signaling pathway	26/441	152/18723	2.03226e-15	1.13887e-13	7.81662e-14	CER1/NOG/NODAL/RGMB/BAMBI/BMPER/SFRP1/BMPR1B/WNT5A/MSX1/LRP2/TGFB2/FST/LEF1/FBN1/SKIL/SMAD9/EGR1/GPC3/BMP2/BMP4/ROR2/SULF1/HES1/BMP5/HTRA1	26
GO:0050678	BP	GO:0050678	regulation of epithelial cell proliferation	40/441	381/18723	2.27944e-15	1.2608e-13	8.65347e-14	PRKD1/NOG/TWIST1/IGF2/NODAL/HAS2/APLNR/PTCH1/SOX9/ALDH1A2/ISL1/NRP2/SNAI2/SFRP1/WNT5A/ID1/FGFR2/TGFB2/SIX1/CDKN1C/NKX3-1/SULF2/GATA3/PTN/SEMA5A/GPC3/BMP2/KDR/BMP4/JCAD/SULF1/SERPINF1/HES1/BMP5/HTRA1/PROX1/APELA/NR2F2/TCF7L2/CAV1	40
GO:0072163	BP	GO:0072163	mesonephric epithelium development	21/441	92/18723	2.49228e-15	1.34362e-13	9.22193e-14	FOXC2/CER1/NOG/GREB1L/PTCH1/SOX9/BMPER/SFRP1/CITED1/FGFR2/FOXC1/SIX1/GLI3/GATA3/SLIT2/GPC3/BMP2/BMP4/SDC4/LGR4/HES1	21
GO:0072164	BP	GO:0072164	mesonephric tubule development	21/441	92/18723	2.49228e-15	1.34362e-13	9.22193e-14	FOXC2/CER1/NOG/GREB1L/PTCH1/SOX9/BMPER/SFRP1/CITED1/FGFR2/FOXC1/SIX1/GLI3/GATA3/SLIT2/GPC3/BMP2/BMP4/SDC4/LGR4/HES1	21
GO:0007498	BP	GO:0007498	mesoderm development	24/441	129/18723	3.48038e-15	1.85287e-13	1.27171e-13	FOXF1/FOXC2/CER1/NOG/MIXL1/NODAL/HAND1/TBXT/DKK1/MSGN1/EOMES/ITGA8/TBX3/WNT3/WNT5A/FGFR2/DLL3/FOXC1/LEF1/WLS/SNAI1/BMP4/TBX6/APELA	24
GO:0042476	BP	GO:0042476	odontogenesis	24/441	130/18723	4.17689e-15	2.19622e-13	1.50737e-13	TWIST1/HAND1/COL1A2/TNFRSF11B/FGFR2/MSX1/TGFB2/FOXC1/PITX2/FST/LEF1/CA2/GLI3/COL1A1/ID3/AXIN2/PAX9/BMP2/FGF4/PAM/BMP4/PDGFRA/TNC/HTRA1	24
GO:0001656	BP	GO:0001656	metanephros development	20/441	85/18723	6.18521e-15	3.20503e-13	2.19977e-13	FOXC2/GREB1L/PTCH1/SOX9/CITED1/DLG5/SIX1/FBN1/GLI3/NKX3-1/RDH10/PDGFRB/GATA3/EGR1/ID3/GPC3/BMP4/PDGFRA/LGR4/HES1	20
GO:0001823	BP	GO:0001823	mesonephros development	21/441	96/18723	6.24601e-15	3.20503e-13	2.19977e-13	FOXC2/CER1/NOG/GREB1L/PTCH1/SOX9/BMPER/SFRP1/CITED1/FGFR2/FOXC1/SIX1/GLI3/GATA3/SLIT2/GPC3/BMP2/BMP4/SDC4/LGR4/HES1	21
GO:0048839	BP	GO:0048839	inner ear development	28/441	188/18723	6.58217e-15	3.33732e-13	2.29056e-13	COL2A1/SOX9/LRIG3/HOXA1/BMPER/WNT5A/FGFR2/TGFB2/EPHA4/COL11A1/PRRX1/SIX1/GLI3/GABRB2/PDGFRB/GATA3/ROR1/FRZB/BMP2/BMP4/ROR2/SDC4/DLL1/HES1/LRIG1/MCOLN3/INSIG2/PROX1	28
GO:0090090	BP	GO:0090090	negative regulation of canonical Wnt signaling pathway	24/441	137/18723	1.42929e-14	7.16156e-13	4.91533e-13	DKK4/NOG/DKK1/SOX9/ISL1/SNAI2/SFRP1/WNT5A/DACT1/GLI3/NKD1/TMEM88/FRZB/EGR1/AXIN2/TLE1/GPC3/BMP2/ROR2/PRICKLE1/BICC1/TCF7L2/CAV1/CDH2	24
GO:0090130	BP	GO:0090130	tissue migration	38/441	365/18723	1.54724e-14	7.66243e-13	5.2591e-13	FOXF1/FOXC2/PRKD1/CYP1B1/HAS2/RIN2/SOX9/TAC1/NRP2/BMPER/ANXA1/WNT5A/ID1/STC1/TGFB2/TDGF1/SEMA3A/GLIPR2/ENPP2/GATA3/FOXP1/SLIT2/HDAC9/PTN/EFNA1/SEMA5A/FGF4/KDR/PIK3R3/BMP4/ATP2B4/JCAD/SERPINF1/ADAMTS9/PLPP3/PROX1/APELA/NR2F2	38
GO:0072006	BP	GO:0072006	nephron development	24/441	142/18723	3.28442e-14	1.60785e-12	1.10355e-12	FOXC2/NOG/GREB1L/PTCH1/SOX9/CITED1/FOXC1/SIX1/GLI3/SULF2/PDGFRB/GATA3/EGR1/GPC3/BMP2/BMP4/PDGFRA/DLL1/PROM1/SULF1/LGR4/HES1/NID1/PODXL	24
GO:0090132	BP	GO:0090132	epithelium migration	37/441	360/18723	5.22049e-14	2.5266e-12	1.73413e-12	FOXC2/PRKD1/CYP1B1/HAS2/RIN2/SOX9/TAC1/NRP2/BMPER/ANXA1/WNT5A/ID1/STC1/TGFB2/TDGF1/SEMA3A/GLIPR2/ENPP2/GATA3/FOXP1/SLIT2/HDAC9/PTN/EFNA1/SEMA5A/FGF4/KDR/PIK3R3/BMP4/ATP2B4/JCAD/SERPINF1/ADAMTS9/PLPP3/PROX1/APELA/NR2F2	37
GO:0048880	BP	GO:0048880	sensory system development	38/441	381/18723	6.10824e-14	2.92303e-12	2.00622e-12	FOXC2/TWIST1/CYP1B1/FBN2/SDK2/SOX9/ALDH1A2/MEIS1/ISL1/STRA6/COL5A2/BMPR1B/VIM/WNT5A/TGFB2/FOXC1/OLFM3/PITX2/SEMA3A/FBN1/GLI3/COL5A1/SKIL/NKD1/WNT5B/RDH10/PDGFRB/GATA3/PTN/BMP4/PDGFRA/ATP2B4/DLL1/PROM1/COL4A1/SERPINF1/DCX/PROX1	38
GO:0003151	BP	GO:0003151	outflow tract morphogenesis	18/441	74/18723	7.63481e-14	3.61296e-12	2.47975e-12	FOXC2/NOG/TWIST1/TBX3/ISL1/NRP2/WNT5A/FGFR2/LRP2/TGFB2/FOXC1/PITX2/SIX1/DHRS3/GATA6/BMP4/SEMA3C/HES1	18
GO:0048706	BP	GO:0048706	embryonic skeletal system development	22/441	121/18723	8.22442e-14	3.84921e-12	2.6419e-12	COL2A1/FOXC2/NOG/TWIST1/NODAL/TBX15/HOXA1/HOXB3/WNT5A/FGFR2/HOXA3/COL11A1/PRRX1/SIX1/GLI3/SULF2/RDH10/COL1A1/HOXB1/BMP4/PDGFRA/SULF1	22
GO:0010632	BP	GO:0010632	regulation of epithelial cell migration	33/441	292/18723	8.73535e-14	4.02359e-12	2.76159e-12	FOXC2/PRKD1/HAS2/RIN2/SOX9/TAC1/NRP2/BMPER/ANXA1/WNT5A/STC1/TGFB2/TDGF1/SEMA3A/GLIPR2/ENPP2/GATA3/FOXP1/SLIT2/HDAC9/PTN/EFNA1/SEMA5A/FGF4/KDR/BMP4/ATP2B4/JCAD/SERPINF1/ADAMTS9/PLPP3/PROX1/NR2F2	33
GO:0003229	BP	GO:0003229	ventricular cardiac muscle tissue development	16/441	55/18723	8.78596e-14	4.02359e-12	2.76159e-12	FOXC2/NOG/HAND1/TBX3/ISL1/ID2/FGFR2/LRP2/TGFB2/FOXC1/HEG1/COL11A1/DSP/ADAMTS9/TPM1/PROX1	16
GO:0001649	BP	GO:0001649	osteoblast differentiation	29/441	229/18723	1.58476e-13	7.18033e-12	4.92821e-12	IGFBP5/PRKD1/NOG/BMP3/TWIST1/IGF2/FBN2/PTCH1/SOX9/BAMBI/SNAI2/SFRP1/WNT3/CITED1/BMPR1B/FGFR2/IFITM1/MSX2/LEF1/GLI3/COL1A1/ID3/AXIN2/SNAI1/BMP2/BMP4/TNC/LGR4/SPP1	29
GO:2000027	BP	GO:2000027	regulation of animal organ morphogenesis	22/441	125/18723	1.65306e-13	7.41091e-12	5.08646e-12	NOG/DKK1/RSPO3/SOX9/SFRP1/TNFRSF11B/PRICKLE2/WNT5A/MSX1/DACT1/SIX1/NKD1/GATA3/ROR1/PAX9/GPC3/BMP2/BMP4/ROR2/PRICKLE1/SULF1/LGR4	22
GO:0060840	BP	GO:0060840	artery development	20/441	100/18723	1.70612e-13	7.56915e-12	5.19507e-12	FOXF1/FOXC2/NOG/APLNR/HOXA1/STRA6/ADAMTS6/LRP2/TGFB2/FOXC1/PRRX1/SIX1/GLI3/NKX3-1/PDGFRB/BMP4/PRICKLE1/HES1/ADAMTS9/PROX1	20
GO:0009880	BP	GO:0009880	embryonic pattern specification	17/441	67/18723	1.78127e-13	7.82104e-12	5.36796e-12	NODAL/TBXT/PTCH1/TBX3/MEIS1/NRP2/CITED1/RIPPLY1/WNT5A/FGFR2/MEOX1/TDGF1/SEMA3A/CXXC4/DLL1/EFNB1/TBX6	17
GO:0060037	BP	GO:0060037	pharyngeal system development	12/441	26/18723	1.80137e-13	7.82859e-12	5.37314e-12	NOG/PTCH1/ISL1/PLXNA2/TGFB2/SIX1/NKX3-1/GATA3/BMP4/HES1/BMP5/ECE1	12
GO:0010631	BP	GO:0010631	epithelial cell migration	36/441	357/18723	2.06962e-13	8.90353e-12	6.11092e-12	FOXC2/PRKD1/CYP1B1/HAS2/RIN2/SOX9/TAC1/NRP2/BMPER/ANXA1/WNT5A/ID1/STC1/TGFB2/TDGF1/SEMA3A/GLIPR2/ENPP2/GATA3/FOXP1/SLIT2/HDAC9/PTN/EFNA1/SEMA5A/FGF4/KDR/PIK3R3/BMP4/ATP2B4/JCAD/SERPINF1/ADAMTS9/PLPP3/PROX1/NR2F2	36
GO:0035270	BP	GO:0035270	endocrine system development	22/441	127/18723	2.31959e-13	9.8009e-12	6.72683e-12	NOG/SOX9/ALDH1A2/ISL1/STRA6/HOXB3/ANXA1/WNT5A/MSX1/HOXA3/PITX2/SIX1/GATA3/BMP2/GATA6/BMP4/PDGFRA/ARID5B/DLL1/HES1/BMP5/CDH2	22
GO:1904888	BP	GO:1904888	cranial skeletal system development	17/441	68/18723	2.32423e-13	9.8009e-12	6.72683e-12	FOXC2/TWIST1/NODAL/TBX15/FREM1/HOXA1/FGFR2/TGFB2/MSX2/PRRX1/SIX1/GLI3/RDH10/FGF4/BMP4/PDGFRA/INSIG2	17
GO:0035051	BP	GO:0035051	cardiocyte differentiation	24/441	156/18723	2.81558e-13	1.17564e-11	8.06899e-12	TWIST1/TBXT/DKK1/TBX3/ISL1/ALPK2/TTN/TGFB2/PITX2/SORBS2/PDGFRB/TENM4/NEBL/BMP2/GATA6/BMP4/PDGFRA/SEMA3C/FHOD3/PRICKLE1/DLL1/HES1/PROX1/SOX6	24
GO:0055008	BP	GO:0055008	cardiac muscle tissue morphogenesis	16/441	60/18723	3.96635e-13	1.64007e-11	1.12566e-11	FOXC2/NOG/HAND1/ISL1/TTN/WNT5A/FGFR2/LRP2/TGFB2/FOXC1/HEG1/COL11A1/DSP/BMP2/TPM1/PROX1	16
GO:0003208	BP	GO:0003208	cardiac ventricle morphogenesis	17/441	71/18723	5.01937e-13	2.05553e-11	1.41081e-11	FOXF1/FOXC2/NOG/HAND1/ISL1/FGFR2/LRP2/TGFB2/FOXC1/HEG1/COL11A1/DSP/GATA3/CPE/SEMA3C/TPM1/PROX1	17
GO:0001654	BP	GO:0001654	eye development	36/441	371/18723	6.56527e-13	2.663e-11	1.82774e-11	FOXC2/TWIST1/CYP1B1/FBN2/SDK2/SOX9/ALDH1A2/MEIS1/STRA6/COL5A2/BMPR1B/VIM/WNT5A/TGFB2/FOXC1/OLFM3/PITX2/FBN1/GLI3/COL5A1/SKIL/NKD1/WNT5B/RDH10/PDGFRB/GATA3/PTN/BMP4/PDGFRA/ATP2B4/DLL1/PROM1/COL4A1/SERPINF1/DCX/PROX1	36
GO:0150063	BP	GO:0150063	visual system development	36/441	375/18723	9.03411e-13	3.62984e-11	2.49133e-11	FOXC2/TWIST1/CYP1B1/FBN2/SDK2/SOX9/ALDH1A2/MEIS1/STRA6/COL5A2/BMPR1B/VIM/WNT5A/TGFB2/FOXC1/OLFM3/PITX2/FBN1/GLI3/COL5A1/SKIL/NKD1/WNT5B/RDH10/PDGFRB/GATA3/PTN/BMP4/PDGFRA/ATP2B4/DLL1/PROM1/COL4A1/SERPINF1/DCX/PROX1	36
GO:0003197	BP	GO:0003197	endocardial cushion development	14/441	45/18723	1.13022e-12	4.49871e-11	3.08768e-11	FOXF1/NOG/TWIST1/APLNR/SOX9/TBX3/ISL1/SNAI2/MSX1/TGFB2/SNAI1/BMP2/BMP4/BMP5	14
GO:0090287	BP	GO:0090287	regulation of cellular response to growth factor stimulus	32/441	304/18723	1.4813e-12	5.84153e-11	4.00932e-11	HHIP/CER1/NOG/FBN2/BAMBI/SHISA2/BMPER/SFRP1/CITED1/FGFBP3/WNT5A/MSX1/LRP2/FST/FBN1/CDKN1C/SKIL/SULF2/GATA3/SLIT2/GPC3/BMP2/FGF4/BMP4/ATP2B4/DLL1/JCAD/SULF1/HES1/ADAMTS12/HTRA1/CAV1	32
GO:0048645	BP	GO:0048645	animal organ formation	16/441	65/18723	1.54231e-12	6.02632e-11	4.13616e-11	NOG/DKK1/ISL1/WNT5A/FGFR2/LRP2/HOXA3/SIX1/GLI3/RDH10/AXIN2/BMP2/GATA6/BMP4/SULF1/HES1	16
GO:0050919	BP	GO:0050919	negative chemotaxis	14/441	46/18723	1.59014e-12	6.15674e-11	4.22567e-11	FLRT2/FLRT3/NRP2/SEMA6D/WNT5A/SEMA3A/UNC5C/SEMA3E/SLIT2/PLXNA4/SEMA5A/SEMA3C/EPHA7/SLIT3	14
GO:0060560	BP	GO:0060560	developmental growth involved in morphogenesis	28/441	234/18723	1.72175e-12	6.60625e-11	4.53419e-11	CXCR4/SOX9/FLRT3/MAP2/NRP2/SFRP1/SEMA6D/WNT3/WNT5A/FGFR2/SEMA3A/SIX1/ALCAM/SEMA3E/NKD1/RDH10/SLIT2/CRABP2/PLXNA4/SEMA5A/BMP4/SEMA3C/TNC/POSTN/EPHA7/FN1/SLIT3/SPP1	28
GO:0030177	BP	GO:0030177	positive regulation of Wnt signaling pathway	22/441	140/18723	1.80513e-12	6.86434e-11	4.71133e-11	DKK1/RSPO3/BAMBI/SFRP1/WNT3/WNT5A/FGFR2/DACT1/LEF1/NKD1/SULF2/WNT5B/COL1A1/WLS/SEMA5A/GPC3/BMP2/ROR2/SULF1/LGR4/LRRK1/CAV1	22
GO:0021675	BP	GO:0021675	nerve development	17/441	77/18723	2.08798e-12	7.80063e-11	5.35395e-11	HOXA1/ISL1/SLC1A3/NRP2/HOXB3/HOXA3/SEMA3A/SIX1/GLI3/SULF2/GABRB2/SERPINE2/HOXB1/PLXNA4/SULF1/HES1/LRIG1	17
GO:0048644	BP	GO:0048644	muscle organ morphogenesis	17/441	77/18723	2.08798e-12	7.80063e-11	5.35395e-11	FOXC2/NOG/HAND1/ISL1/TTN/WNT5A/FGFR2/LRP2/TGFB2/FOXC1/HEG1/COL11A1/DSP/BMP2/ARID5B/TPM1/PROX1	17
GO:0030326	BP	GO:0030326	embryonic limb morphogenesis	20/441	116/18723	3.16536e-12	1.16218e-10	7.97658e-11	NOG/TWIST1/FBN2/PTCH1/ALDH1A2/TBX3/WNT3/WNT5A/MSX1/TGFB2/PRRX1/LEF1/GLI3/RDH10/CRABP2/GPC3/FGF4/BMP4/ROR2/ECE1	20
GO:0035113	BP	GO:0035113	embryonic appendage morphogenesis	20/441	116/18723	3.16536e-12	1.16218e-10	7.97658e-11	NOG/TWIST1/FBN2/PTCH1/ALDH1A2/TBX3/WNT3/WNT5A/MSX1/TGFB2/PRRX1/LEF1/GLI3/RDH10/CRABP2/GPC3/FGF4/BMP4/ROR2/ECE1	20
GO:0022612	BP	GO:0022612	gland morphogenesis	20/441	118/18723	4.40227e-12	1.6025e-10	1.09987e-10	IGFBP5/NOG/PTCH1/SOX9/TBX3/SFRP1/WNT5A/FGFR2/TGFB2/SEMA3A/GLI3/NKX3-1/SULF2/PTN/BMP4/SEMA3C/TNC/SULF1/PROX1/CAV1	20
GO:0060415	BP	GO:0060415	muscle tissue morphogenesis	16/441	70/18723	5.29872e-12	1.91248e-10	1.31263e-10	FOXC2/NOG/HAND1/ISL1/TTN/WNT5A/FGFR2/LRP2/TGFB2/FOXC1/HEG1/COL11A1/DSP/BMP2/TPM1/PROX1	16
GO:0030900	BP	GO:0030900	forebrain development	35/441	379/18723	5.77193e-12	2.06577e-10	1.41784e-10	COL3A1/NOG/CXCR4/ALDH1A2/TBX3/ISL1/NRP2/ID2/ATP1A2/WNT5A/FGFR2/MSX1/LRP2/FAT4/PITX2/SEMA3A/LEF1/GLI3/AXL/FOXP2/SLIT2/PTN/PLXNA4/SEMA5A/BMP2/BMP4/ATP2B4/PTCHD1/HES1/SLC2A1/PROX1/BTG2/NR2F2/CDH2/PCDH9	35
GO:0071774	BP	GO:0071774	response to fibroblast growth factor	20/441	120/18723	6.08071e-12	2.15815e-10	1.48124e-10	HHIP/NOG/FLRT2/FLRT3/SHISA2/SFRP1/FGFBP3/WNT5A/FGFR2/TDGF1/SULF2/GATA3/COL1A1/CD44/FGF12/FGF4/TNC/POSTN/SULF1/FGF17	20
GO:0048704	BP	GO:0048704	embryonic skeletal system morphogenesis	18/441	94/18723	6.13961e-12	2.16104e-10	1.48323e-10	COL2A1/FOXC2/NOG/TWIST1/NODAL/TBX15/HOXA1/HOXB3/FGFR2/HOXA3/COL11A1/PRRX1/SIX1/GLI3/RDH10/HOXB1/BMP4/PDGFRA	18
GO:0051960	BP	GO:0051960	regulation of nervous system development	38/441	443/18723	6.51982e-12	2.27606e-10	1.56217e-10	NOG/FLRT2/CXCR4/PRTG/FLRT3/MAP2/PLXNA2/ID2/SEMA6D/HOXB3/WNT3/WNT5A/ID1/DLL3/LRP2/DLG5/EPHA4/SEMA3A/GLI3/SEMA3E/SKIL/SERPINE2/TENM4/SLIT2/PTN/CRABP2/PLXNA4/SEMA5A/BMP2/HES6/SEMA3C/DLL1/SERPINF1/HES1/EPHA7/FN1/AMIGO2/SPP1	38
GO:0043010	BP	GO:0043010	camera-type eye development	32/441	322/18723	6.9757e-12	2.41541e-10	1.65781e-10	FOXC2/TWIST1/CYP1B1/FBN2/SDK2/SOX9/ALDH1A2/MEIS1/STRA6/BMPR1B/VIM/WNT5A/TGFB2/FOXC1/PITX2/FBN1/GLI3/SKIL/WNT5B/RDH10/PDGFRB/GATA3/PTN/BMP4/PDGFRA/ATP2B4/DLL1/PROM1/COL4A1/SERPINF1/DCX/PROX1	32
GO:0010975	BP	GO:0010975	regulation of neuron projection development	38/441	445/18723	7.46708e-12	2.5647e-10	1.76028e-10	PRKD1/MAP2/PLXNA2/SFRP1/SEMA6D/WNT3/VIM/WNT5A/ID1/EPHA4/SEMA3A/STMN2/PRRX1/SEMA3E/SKIL/GATA3/ROR1/PREX1/ENC1/SLIT2/PTN/CRABP2/LGALS1/PLXNA4/EFNA1/SEMA5A/ROR2/SEMA3C/SERPINF1/MYLIP/EPHA7/BMP5/TBX6/HECW2/FN1/NR2F1/SPP1/CDH2	38
GO:0009948	BP	GO:0009948	anterior/posterior axis specification	14/441	51/18723	7.69614e-12	2.62223e-10	1.79976e-10	CER1/NODAL/TBXT/TBX3/WNT3/RIPPLY1/WNT5A/CDX1/TDGF1/WLS/GPC3/BMP4/CDX2/TBX6	14
GO:0030199	BP	GO:0030199	collagen fibril organization	15/441	61/18723	7.88036e-12	2.66369e-10	1.82822e-10	COL3A1/COL2A1/FOXC2/CYP1B1/LUM/COL1A2/COL5A2/TGFB2/FOXC1/COL11A1/ANXA2/COL5A1/COL1A1/DPT/COL13A1	15
GO:0042692	BP	GO:0042692	muscle cell differentiation	35/441	384/18723	8.3778e-12	2.80953e-10	1.92832e-10	IGFBP5/FOXF1/IGF2/DKK1/APLNR/SOX9/TBX3/ISL1/ALPK2/TTN/ID2/FGFR2/MSX1/FLNC/SIX1/SORBS2/WNT5B/PDGFRB/RIPOR2/KRT19/HDAC9/NEBL/BMP2/GATA6/BMP4/PDGFRA/FHOD3/DLL1/MYOF/HES1/TPM1/PROX1/SOX6/CD9/CDH2	35
GO:0050767	BP	GO:0050767	regulation of neurogenesis	34/441	364/18723	8.55016e-12	2.84493e-10	1.95261e-10	NOG/CXCR4/PRTG/MAP2/PLXNA2/ID2/SEMA6D/HOXB3/WNT3/WNT5A/ID1/DLL3/LRP2/EPHA4/SEMA3A/GLI3/SEMA3E/SKIL/SERPINE2/TENM4/SLIT2/PTN/CRABP2/PLXNA4/SEMA5A/BMP2/HES6/SEMA3C/DLL1/SERPINF1/HES1/EPHA7/FN1/SPP1	34
GO:0055123	BP	GO:0055123	digestive system development	21/441	137/18723	9.4937e-12	3.13439e-10	2.15129e-10	FOXF1/MIXL1/IGF2/NODAL/ALDH1A2/STRA6/ID2/SFRP1/WNT5A/FGFR2/TGFB2/DACT1/GLI3/WLS/GATA6/BMP4/PDGFRA/PDGFC/CDX2/LGR4/HES1	21
GO:0060541	BP	GO:0060541	respiratory system development	25/441	203/18723	1.4484e-11	4.74519e-10	3.25686e-10	IGFBP5/HHIP/FOXF1/NOG/NODAL/SOX9/ALDH1A2/STRA6/WNT5A/FGFR2/DLG5/HEG1/LEF1/SIX1/GLI3/RDH10/PDGFRB/PTN/GPC3/GATA6/BMP4/PDGFRA/TNC/HES1/PROX1	25
GO:0010717	BP	GO:0010717	regulation of epithelial to mesenchymal transition	18/441	99/18723	1.5382e-11	5.0009e-10	3.43236e-10	NOG/TWIST1/BAMBI/ISL1/SFRP1/TGFB2/FOXC1/LEF1/GLIPR2/GATA3/COL1A1/AXIN2/SNAI1/EFNA1/BMP2/BMP4/BMP5/TCF7L2	18
GO:0044344	BP	GO:0044344	cellular response to fibroblast growth factor stimulus	19/441	113/18723	1.75884e-11	5.67494e-10	3.89499e-10	HHIP/NOG/FLRT2/FLRT3/SHISA2/SFRP1/FGFBP3/WNT5A/FGFR2/TDGF1/SULF2/GATA3/COL1A1/CD44/FGF12/FGF4/POSTN/SULF1/FGF17	19
GO:0003203	BP	GO:0003203	endocardial cushion morphogenesis	12/441	36/18723	1.88566e-11	6.03836e-10	4.14442e-10	NOG/TWIST1/APLNR/SOX9/TBX3/ISL1/SNAI2/MSX1/TGFB2/SNAI1/BMP2/BMP5	12
GO:0030850	BP	GO:0030850	prostate gland development	13/441	45/18723	2.12012e-11	6.73849e-10	4.62495e-10	NOG/PTCH1/SOX9/SFRP1/ANXA1/WNT5A/FGFR2/GLI3/NKX3-1/BMP4/TNC/SULF1/SERPINF1	13
GO:0043542	BP	GO:0043542	endothelial cell migration	29/441	279/18723	2.32589e-11	7.33775e-10	5.03625e-10	FOXC2/PRKD1/CYP1B1/RIN2/NRP2/BMPER/ANXA1/WNT5A/ID1/STC1/TDGF1/GATA3/FOXP1/SLIT2/HDAC9/PTN/EFNA1/SEMA5A/FGF4/KDR/PIK3R3/BMP4/ATP2B4/JCAD/SERPINF1/ADAMTS9/PLPP3/PROX1/NR2F2	29
GO:0031016	BP	GO:0031016	pancreas development	16/441	77/18723	2.51133e-11	7.8438e-10	5.38358e-10	FOXF1/IGF2/SOX9/ALDH1A2/ISL1/ANXA1/WNT5A/WLS/GATA6/BMP4/DLL1/HES1/BMP5/PROX1/TCF7L2/CDH2	16
GO:0001890	BP	GO:0001890	placenta development	21/441	144/18723	2.52313e-11	7.8438e-10	5.38358e-10	IGF2/NODAL/HAND1/EOMES/RSPO3/CITED1/STC1/FGFR2/LEF1/KRT19/PTN/SNAI1/CDX2/HES1/BMP5/STOX2/ITGB8/HTRA1/APELA/NR2F2/SPP1	21
GO:0048846	BP	GO:0048846	axon extension involved in axon guidance	12/441	37/18723	2.73183e-11	8.37041e-10	5.74501e-10	NRP2/SEMA6D/WNT3/WNT5A/SEMA3A/ALCAM/SEMA3E/SLIT2/PLXNA4/SEMA5A/SEMA3C/SLIT3	12
GO:1902284	BP	GO:1902284	neuron projection extension involved in neuron projection guidance	12/441	37/18723	2.73183e-11	8.37041e-10	5.74501e-10	NRP2/SEMA6D/WNT3/WNT5A/SEMA3A/ALCAM/SEMA3E/SLIT2/PLXNA4/SEMA5A/SEMA3C/SLIT3	12
GO:0055010	BP	GO:0055010	ventricular cardiac muscle tissue morphogenesis	13/441	46/18723	2.89267e-11	8.79992e-10	6.03981e-10	FOXC2/NOG/HAND1/ISL1/FGFR2/LRP2/TGFB2/FOXC1/HEG1/COL11A1/DSP/TPM1/PROX1	13
GO:0030324	BP	GO:0030324	lung development	23/441	177/18723	3.18052e-11	9.60697e-10	6.59373e-10	IGFBP5/HHIP/FOXF1/NOG/NODAL/SOX9/ALDH1A2/STRA6/WNT5A/FGFR2/DLG5/HEG1/GLI3/RDH10/PDGFRB/PTN/GPC3/GATA6/BMP4/PDGFRA/TNC/HES1/PROX1	23
GO:0010721	BP	GO:0010721	negative regulation of cell development	23/441	180/18723	4.50238e-11	1.3504e-09	9.26843e-10	NOG/NODAL/PRTG/MAP2/SEMA6D/WNT3/WNT5A/ID1/DLL3/SEMA3A/FBN1/SEMA3E/FRZB/PTN/S1PR3/SEMA5A/EFNA5/SEMA3C/POSTN/HES1/EPHA7/TBX6/SPP1	23
GO:0071560	BP	GO:0071560	cellular response to transforming growth factor beta stimulus	27/441	250/18723	4.79536e-11	1.42648e-09	9.79065e-10	COL3A1/NODAL/FBN2/COL1A2/SOX9/SOX5/BAMBI/SFRP1/CITED1/WNT5A/ID1/FGFR2/TGFB2/FBN1/CDKN1C/SKIL/SMAD9/COL1A1/NR3C1/BMP2/COL4A2/POSTN/FOS/ITGB8/HTRA1/SOX6/CAV1	27
GO:0010594	BP	GO:0010594	regulation of endothelial cell migration	26/441	232/18723	4.82305e-11	1.42648e-09	9.79065e-10	FOXC2/PRKD1/RIN2/NRP2/BMPER/ANXA1/WNT5A/STC1/TDGF1/GATA3/FOXP1/SLIT2/HDAC9/PTN/EFNA1/SEMA5A/FGF4/KDR/BMP4/ATP2B4/JCAD/SERPINF1/ADAMTS9/PLPP3/PROX1/NR2F2	26
GO:0030323	BP	GO:0030323	respiratory tube development	23/441	181/18723	5.04718e-11	1.48248e-09	1.0175e-09	IGFBP5/HHIP/FOXF1/NOG/NODAL/SOX9/ALDH1A2/STRA6/WNT5A/FGFR2/DLG5/HEG1/GLI3/RDH10/PDGFRB/PTN/GPC3/GATA6/BMP4/PDGFRA/TNC/HES1/PROX1	23
GO:1901342	BP	GO:1901342	regulation of vasculature development	32/441	348/18723	5.39387e-11	1.57346e-09	1.07994e-09	FOXC2/PRKD1/CXCR4/TWIST1/CYP1B1/NODAL/APLNR/ISL1/BMPER/SFRP1/WNT5A/ID1/TGFB2/FOXC1/SEMA3E/ENPP2/PTGIS/PTN/DDAH1/EFNA1/SEMA5A/KDR/GATA6/ATP2B4/COL4A2/DLL1/JCAD/SULF1/SERPINF1/ADAMTS9/ITGB8/APELA	32
GO:0010463	BP	GO:0010463	mesenchymal cell proliferation	12/441	39/18723	5.52618e-11	1.60109e-09	1.0989e-09	FOXF1/SOX9/WNT5A/FGFR2/MSX1/PRRX1/SIX1/PTN/GPC3/BMP2/FGF4/BMP4	12
GO:0040013	BP	GO:0040013	negative regulation of locomotion	34/441	391/18723	6.08655e-11	1.75153e-09	1.20216e-09	COL3A1/IGFBP5/NOG/SPOCK3/CYP1B1/NODAL/SFRP1/SEMA6D/WNT3/WNT5A/STC1/IFITM1/DLG5/DACH1/EPHA4/SEMA3A/SEMA3E/GATA3/RIPOR2/SLIT2/PTN/SEMA5A/S1PR2/SEMA3C/ATP2B4/SULF1/LIMCH1/SERPINF1/BMP5/ADAMTS9/MCTP1/TPM1/ARRDC3/NR2F2	34
GO:0072009	BP	GO:0072009	nephron epithelium development	18/441	109/18723	8.2195e-11	2.33427e-09	1.60212e-09	FOXC2/NOG/GREB1L/PTCH1/SOX9/CITED1/FOXC1/SIX1/GLI3/GATA3/GPC3/BMP2/BMP4/DLL1/PROM1/LGR4/HES1/PODXL	18
GO:0003281	BP	GO:0003281	ventricular septum development	15/441	71/18723	8.2392e-11	2.33427e-09	1.60212e-09	NOG/APLNR/TBX3/STRA6/WNT5A/FGFR2/LRP2/TGFB2/HEG1/GATA3/SLIT2/BMP4/HES1/PROX1/SLIT3	15
GO:0071559	BP	GO:0071559	response to transforming growth factor beta	27/441	256/18723	8.27599e-11	2.33427e-09	1.60212e-09	COL3A1/NODAL/FBN2/COL1A2/SOX9/SOX5/BAMBI/SFRP1/CITED1/WNT5A/ID1/FGFR2/TGFB2/FBN1/CDKN1C/SKIL/SMAD9/COL1A1/NR3C1/BMP2/COL4A2/POSTN/FOS/ITGB8/HTRA1/SOX6/CAV1	27
GO:0007548	BP	GO:0007548	sex differentiation	28/441	276/18723	9.1925e-11	2.57571e-09	1.76784e-09	GREB1L/SOX9/TBX3/STRA6/SFRP1/BMPR1B/WNT5A/LRP2/TGFB2/DACH1/FOXC1/FST/SEMA3A/AXL/NKX3-1/RDH10/PDGFRB/GATA3/SLIT2/GATA6/PDGFRA/ROR2/ARID5B/RHOBTB3/LGR4/GAS2/SLIT3/NR2F2	28
GO:1905314	BP	GO:1905314	semi-lunar valve development	12/441	41/18723	1.06949e-10	2.97709e-09	2.04332e-09	TWIST1/SOX9/SNAI2/STRA6/TGFB2/GATA3/SLIT2/SNAI1/EFNA1/BMP2/BMP4/SLIT3	12
GO:0060021	BP	GO:0060021	roof of mouth development	16/441	85/18723	1.21632e-10	3.36383e-09	2.30876e-09	COL2A1/TWIST1/TBX3/WNT5A/MSX1/TGFB2/PRRX1/LEF1/GLI3/DHRS3/SNAI1/PDGFRA/ARID5B/BNC2/ITGB8/INSIG2	16
GO:0050679	BP	GO:0050679	positive regulation of epithelial cell proliferation	24/441	207/18723	1.33519e-10	3.66876e-09	2.51805e-09	PRKD1/NOG/TWIST1/IGF2/NODAL/HAS2/APLNR/SOX9/NRP2/SFRP1/WNT5A/ID1/FGFR2/PTN/SEMA5A/BMP2/KDR/BMP4/JCAD/BMP5/HTRA1/PROX1/APELA/TCF7L2	24
GO:0032835	BP	GO:0032835	glomerulus development	14/441	62/18723	1.36685e-10	3.73166e-09	2.56122e-09	FOXC2/NOG/FOXC1/SULF2/PDGFRB/EGR1/BMP4/PDGFRA/PROM1/SULF1/LGR4/HES1/NID1/PODXL	14
GO:0048565	BP	GO:0048565	digestive tract development	19/441	127/18723	1.43985e-10	3.90595e-09	2.68084e-09	FOXF1/MIXL1/NODAL/ALDH1A2/STRA6/ID2/SFRP1/WNT5A/FGFR2/TGFB2/DACT1/GLI3/GATA6/BMP4/PDGFRA/PDGFC/CDX2/LGR4/HES1	19
GO:0048844	BP	GO:0048844	artery morphogenesis	15/441	74/18723	1.54017e-10	4.15164e-09	2.84947e-09	FOXF1/FOXC2/NOG/HOXA1/STRA6/LRP2/TGFB2/FOXC1/PRRX1/SIX1/PDGFRB/BMP4/HES1/ADAMTS9/PROX1	15
GO:0045765	BP	GO:0045765	regulation of angiogenesis	31/441	342/18723	1.56126e-10	4.18203e-09	2.87033e-09	FOXC2/PRKD1/CXCR4/TWIST1/CYP1B1/NODAL/APLNR/ISL1/BMPER/SFRP1/WNT5A/TGFB2/FOXC1/SEMA3E/ENPP2/PTGIS/PTN/DDAH1/EFNA1/SEMA5A/KDR/GATA6/ATP2B4/COL4A2/DLL1/JCAD/SULF1/SERPINF1/ADAMTS9/ITGB8/APELA	31
GO:0010718	BP	GO:0010718	positive regulation of epithelial to mesenchymal transition	13/441	52/18723	1.58733e-10	4.22526e-09	2.9e-09	TWIST1/BAMBI/ISL1/TGFB2/FOXC1/LEF1/GLIPR2/COL1A1/AXIN2/SNAI1/BMP2/BMP4/TCF7L2	13
GO:0010634	BP	GO:0010634	positive regulation of epithelial cell migration	22/441	176/18723	1.84375e-10	4.87736e-09	3.34757e-09	FOXC2/PRKD1/HAS2/RIN2/SOX9/TAC1/NRP2/ANXA1/WNT5A/TGFB2/TDGF1/GLIPR2/ENPP2/GATA3/FOXP1/HDAC9/SEMA5A/KDR/BMP4/JCAD/PLPP3/PROX1	22
GO:0042471	BP	GO:0042471	ear morphogenesis	18/441	115/18723	2.05566e-10	5.40436e-09	3.70928e-09	COL2A1/NOG/TWIST1/SOX9/LRIG3/HOXA1/WNT5A/FGFR2/MSX1/COL11A1/PRRX1/SIX1/GATA3/FRZB/ROR2/LRIG1/INSIG2/PROX1	18
GO:0003170	BP	GO:0003170	heart valve development	14/441	65/18723	2.68805e-10	7.02357e-09	4.82062e-09	TWIST1/APLNR/SOX9/SNAI2/STRA6/TGFB2/GATA3/SLIT2/SNAI1/EFNA1/BMP2/BMP4/ADAMTS9/SLIT3	14
GO:0016331	BP	GO:0016331	morphogenesis of embryonic epithelium	20/441	147/18723	2.7102e-10	7.03826e-09	4.8307e-09	NOG/TWIST1/NODAL/HAND1/PTCH1/SOX9/ALDH1A2/SFRP1/WNT5A/FGFR2/LRP2/TGFB2/SIX1/RDH10/GATA3/BMP4/SDC4/PRICKLE1/SULF1/BMP5	20
GO:0045667	BP	GO:0045667	regulation of osteoblast differentiation	19/441	132/18723	2.84758e-10	7.30593e-09	5.01441e-09	IGFBP5/PRKD1/NOG/TWIST1/FBN2/PTCH1/SOX9/BAMBI/SNAI2/SFRP1/CITED1/BMPR1B/FGFR2/IFITM1/GLI3/ID3/AXIN2/BMP2/BMP4	19
GO:0072175	BP	GO:0072175	epithelial tube formation	19/441	132/18723	2.84758e-10	7.30593e-09	5.01441e-09	NOG/TWIST1/NODAL/HAND1/PTCH1/SOX9/SFRP1/WNT5A/FGFR2/LRP2/TGFB2/SIX1/GATA3/BMP4/SDC4/PRICKLE1/BMP5/PROX1/PODXL	19
GO:0035148	BP	GO:0035148	tube formation	20/441	148/18723	3.06654e-10	7.8206e-09	5.36766e-09	NOG/TWIST1/NODAL/HAND1/PTCH1/SOX9/HOXA1/SFRP1/WNT5A/FGFR2/LRP2/TGFB2/SIX1/GATA3/BMP4/SDC4/PRICKLE1/BMP5/PROX1/PODXL	20
GO:0003179	BP	GO:0003179	heart valve morphogenesis	13/441	55/18723	3.4018e-10	8.62396e-09	5.91904e-09	TWIST1/SOX9/SNAI2/STRA6/TGFB2/GATA3/SLIT2/SNAI1/EFNA1/BMP2/BMP4/ADAMTS9/SLIT3	13
GO:0090092	BP	GO:0090092	regulation of transmembrane receptor protein serine/threonine kinase signaling pathway	26/441	256/18723	4.2685e-10	1.07571e-08	7.38314e-09	CER1/NOG/BMP3/NODAL/FBN2/DKK1/BAMBI/BMPER/SFRP1/CITED1/WNT5A/MSX1/LRP2/TGFB2/FST/FBN1/CDKN1C/SKIL/GPC3/BMP2/BMP4/SULF1/HES1/BMP5/HTRA1/CAV1	26
GO:0048701	BP	GO:0048701	embryonic cranial skeleton morphogenesis	12/441	46/18723	4.73548e-10	1.18638e-08	8.14268e-09	FOXC2/TWIST1/NODAL/TBX15/HOXA1/FGFR2/PRRX1/SIX1/GLI3/RDH10/BMP4/PDGFRA	12
GO:0061326	BP	GO:0061326	renal tubule development	16/441	94/18723	5.843e-10	1.45528e-08	9.9883e-09	NOG/GREB1L/PTCH1/SOX9/CITED1/SIX1/GLI3/GATA3/GPC3/BMP2/BMP4/DLL1/PROM1/COL4A1/LGR4/HES1	16
GO:0051146	BP	GO:0051146	striated muscle cell differentiation	27/441	283/18723	7.94766e-10	1.96797e-08	1.35071e-08	IGFBP5/IGF2/DKK1/TBX3/ISL1/ALPK2/TTN/MSX1/SIX1/SORBS2/PDGFRB/RIPOR2/KRT19/HDAC9/NEBL/BMP2/GATA6/BMP4/PDGFRA/FHOD3/DLL1/MYOF/TPM1/PROX1/SOX6/CD9/CDH2	27
GO:0030510	BP	GO:0030510	regulation of BMP signaling pathway	16/441	96/18723	8.07586e-10	1.98815e-08	1.36457e-08	CER1/NOG/BAMBI/BMPER/SFRP1/WNT5A/MSX1/LRP2/FST/FBN1/SKIL/GPC3/BMP4/SULF1/HES1/HTRA1	16
GO:0001701	BP	GO:0001701	in utero embryonic development	31/441	367/18723	8.93138e-10	2.18613e-08	1.50045e-08	FOXF1/NOG/TWIST1/IGF2/NODAL/HAND1/EOMES/RSPO3/PTCH1/TBX3/CITED1/NECAB1/FGFR2/MSX1/FOXC1/HEG1/LEF1/GLI3/SKIL/RDH10/GATA3/KRT19/EDNRA/SNAI1/BMP2/GATA6/PDGFRA/CDX2/HES1/BMP5/NR2F2	31
GO:0090288	BP	GO:0090288	negative regulation of cellular response to growth factor stimulus	17/441	111/18723	9.30893e-10	2.26553e-08	1.55494e-08	CER1/NOG/BAMBI/SHISA2/BMPER/SFRP1/WNT5A/LRP2/FBN1/SKIL/SULF2/GATA3/SLIT2/ATP2B4/SULF1/ADAMTS12/HTRA1	17
GO:0035567	BP	GO:0035567	non-canonical Wnt signaling pathway	14/441	72/18723	1.13322e-09	2.74225e-08	1.88214e-08	DKK1/RSPO3/SFRP1/PRICKLE2/WNT5A/DACT1/FZD10/NKD1/WNT5B/ROR1/FRZB/GPC3/ROR2/PRICKLE1	14
GO:0045926	BP	GO:0045926	negative regulation of growth	25/441	249/18723	1.18401e-09	2.84898e-08	1.95539e-08	IGFBP5/NOG/PTCH1/MEIS1/MAP2/SFRP1/SEMA6D/WNT3/WNT5A/MSX1/TGFB2/SEMA3A/SEMA3E/NKD1/SERPINE2/FRZB/SLIT2/SEMA5A/GPC3/BMP4/SEMA3C/EPHA7/SERTAD2/SLIT3/SPP1	25
GO:0060412	BP	GO:0060412	ventricular septum morphogenesis	11/441	40/18723	1.36642e-09	3.26944e-08	2.24397e-08	NOG/APLNR/TBX3/WNT5A/FGFR2/TGFB2/SLIT2/BMP4/HES1/PROX1/SLIT3	11
GO:0060675	BP	GO:0060675	ureteric bud morphogenesis	13/441	62/18723	1.6766e-09	3.98919e-08	2.73797e-08	NOG/GREB1L/PTCH1/SOX9/CITED1/SIX1/GLI3/GATA3/GPC3/BMP2/BMP4/LGR4/HES1	13
GO:0060317	BP	GO:0060317	cardiac epithelial to mesenchymal transition	10/441	32/18723	1.92658e-09	4.55851e-08	3.12872e-08	NOG/TWIST1/HAS2/TBX3/SNAI2/MSX1/TGFB2/SNAI1/EFNA1/BMP2	10
GO:0061333	BP	GO:0061333	renal tubule morphogenesis	14/441	75/18723	1.99358e-09	4.69098e-08	3.21964e-08	NOG/GREB1L/PTCH1/SOX9/CITED1/SIX1/GLI3/GATA3/GPC3/BMP2/BMP4/COL4A1/LGR4/HES1	14
GO:0072171	BP	GO:0072171	mesonephric tubule morphogenesis	13/441	63/18723	2.0678e-09	4.83887e-08	3.32115e-08	NOG/GREB1L/PTCH1/SOX9/CITED1/SIX1/GLI3/GATA3/GPC3/BMP2/BMP4/LGR4/HES1	13
GO:0021545	BP	GO:0021545	cranial nerve development	12/441	52/18723	2.21003e-09	5.14346e-08	3.53021e-08	HOXA1/ISL1/SLC1A3/NRP2/HOXB3/HOXA3/SEMA3A/SIX1/GLI3/HOXB1/PLXNA4/HES1	12
GO:0021536	BP	GO:0021536	diencephalon development	14/441	76/18723	2.39187e-09	5.50646e-08	3.77935e-08	NOG/ALDH1A2/ISL1/NRP2/WNT5A/MSX1/PITX2/SEMA3A/PTN/SEMA5A/BMP2/BMP4/PTCHD1/HES1	14
GO:0072028	BP	GO:0072028	nephron morphogenesis	14/441	76/18723	2.39187e-09	5.50646e-08	3.77935e-08	NOG/GREB1L/PTCH1/SOX9/CITED1/SIX1/GLI3/PDGFRB/GATA3/GPC3/BMP2/BMP4/LGR4/HES1	14
GO:0031589	BP	GO:0031589	cell-substrate adhesion	30/441	363/18723	2.80983e-09	6.43391e-08	4.4159e-08	COL3A1/FOXF1/HAS2/RIN2/FREM1/ITGA8/SFRP1/EGFLAM/ID1/AXL/SEMA3E/COL1A1/NID2/PREX1/PTN/CD44/LGALS1/EFNA1/EFNA5/KDR/SDC4/POSTN/LIMCH1/ADAMTS9/UTRN/ADAMTS12/NID1/FN1/EDIL3/COL13A1	30
GO:0007492	BP	GO:0007492	endoderm development	14/441	77/18723	2.86133e-09	6.5168e-08	4.47279e-08	NOG/MIXL1/NODAL/DKK1/EOMES/COL5A2/COL11A1/COL5A1/PAX9/GATA6/BMP4/COL4A2/FN1/APELA	14
GO:0048592	BP	GO:0048592	eye morphogenesis	19/441	151/18723	2.9059e-09	6.5831e-08	4.5183e-08	TWIST1/FBN2/SDK2/SOX9/MEIS1/STRA6/COL5A2/WNT5A/OLFM3/PITX2/FBN1/GLI3/COL5A1/NKD1/PTN/BMP4/DLL1/PROM1/PROX1	19
GO:0060740	BP	GO:0060740	prostate gland epithelium morphogenesis	9/441	25/18723	3.00805e-09	6.77845e-08	4.65238e-08	NOG/SOX9/SFRP1/WNT5A/FGFR2/NKX3-1/BMP4/TNC/SULF1	9
GO:1905330	BP	GO:1905330	regulation of morphogenesis of an epithelium	13/441	65/18723	3.10774e-09	6.96625e-08	4.78127e-08	NOG/SOX9/SFRP1/WNT5A/SIX1/NKD1/WNT5B/GATA3/FOXP1/BMP4/SULF1/LGR4/ADAMTS12	13
GO:0072080	BP	GO:0072080	nephron tubule development	15/441	91/18723	3.21173e-09	7.16166e-08	4.9154e-08	NOG/GREB1L/PTCH1/SOX9/CITED1/SIX1/GLI3/GATA3/GPC3/BMP2/BMP4/DLL1/PROM1/LGR4/HES1	15
GO:0021915	BP	GO:0021915	neural tube development	19/441	152/18723	3.24997e-09	7.20917e-08	4.948e-08	NOG/TWIST1/NODAL/PTCH1/ALDH1A2/PLXNA2/SFRP1/WNT5A/LRP2/TGFB2/DACT1/GLI3/BMP4/SDC4/SEMA3C/PRICKLE1/HES1/BMP5/PROX1	19
GO:0002062	BP	GO:0002062	chondrocyte differentiation	16/441	106/18723	3.62494e-09	7.99929e-08	5.4903e-08	COL2A1/SOX9/SOX5/SNAI2/BMPR1B/COL11A1/GLI3/SULF2/WNT5B/AXIN2/BMP2/BMP4/TGFBI/SULF1/ADAMTS12/SOX6	16
GO:0001708	BP	GO:0001708	cell fate specification	15/441	92/18723	3.75575e-09	8.21041e-08	5.6352e-08	NODAL/TBX15/TBXT/DKK1/EOMES/PTCH1/SOX9/TBX3/ISL1/WNT5A/SIX1/GLI3/TENM4/DLL1/TBX6	15
GO:0010977	BP	GO:0010977	negative regulation of neuron projection development	18/441	137/18723	3.77845e-09	8.21041e-08	5.6352e-08	MAP2/SEMA6D/WNT3/VIM/WNT5A/EPHA4/SEMA3A/STMN2/SEMA3E/LGALS1/EFNA1/SEMA5A/SEMA3C/MYLIP/EPHA7/TBX6/NR2F1/SPP1	18
GO:0030879	BP	GO:0030879	mammary gland development	18/441	137/18723	3.77845e-09	8.21041e-08	5.6352e-08	IGFBP5/FOXF1/PTCH1/SOX9/TBX3/ID2/WNT3/WNT5A/COX2/FGFR2/MSX1/TDGF1/LEF1/GLI3/GATA3/PAM/BMP4/CAV1	18
GO:0050770	BP	GO:0050770	regulation of axonogenesis	19/441	154/18723	4.05382e-09	8.76408e-08	6.01521e-08	MAP2/PLXNA2/SEMA6D/WNT3/WNT5A/EPHA4/SEMA3A/SEMA3E/SKIL/SLIT2/CRABP2/PLXNA4/EFNA1/SEMA5A/SEMA3C/EPHA7/FN1/SPP1/CDH2	19
GO:0060324	BP	GO:0060324	face development	11/441	44/18723	4.1642e-09	8.95724e-08	6.14779e-08	NOG/ALDH1A2/STRA6/HOXB3/WNT5A/MSX1/LEF1/COL1A1/PAX9/PDGFRA/ARID5B	11
GO:0045785	BP	GO:0045785	positive regulation of cell adhesion	33/441	437/18723	4.32611e-09	9.25874e-08	6.35472e-08	FOXF1/FOXC2/IGF2/NODAL/HAS2/RIN2/SFRP1/ANXA1/EGFLAM/WNT5A/TGFB2/EPHA4/LEF1/GLI3/GATA3/PREX1/PTN/CD44/LGALS1/KDR/CHST2/SDC4/EFNB1/HES1/ANK3/UTRN/PLPP3/NID1/FN1/TPM1/EDIL3/PODXL/CAV1	33
GO:0060993	BP	GO:0060993	kidney morphogenesis	15/441	93/18723	4.38274e-09	9.33304e-08	6.40572e-08	NOG/GREB1L/PTCH1/SOX9/GCNT4/CITED1/SIX1/GLI3/PDGFRB/GATA3/GPC3/BMP2/BMP4/LGR4/HES1	15
GO:0001755	BP	GO:0001755	neural crest cell migration	12/441	55/18723	4.40717e-09	9.33837e-08	6.40938e-08	TWIST1/ISL1/NRP2/SEMA6D/PITX2/SEMA3A/SEMA3E/SEMA5A/BMP4/SEMA3C/EFNB1/FN1	12
GO:0048638	BP	GO:0048638	regulation of developmental growth	28/441	330/18723	5.39198e-09	1.13205e-07	7.76979e-08	FOXC2/NOG/CXCR4/IGF2/PTCH1/MEIS1/MAP2/SEMA6D/WNT3/WNT5A/FGFR2/FOXC1/SEMA3A/SIX1/SEMA3E/NKD1/CRABP2/PLXNA4/SEMA5A/GATA6/BMP4/SEMA3C/DLL1/EPHA7/DUSP6/FN1/PROX1/SPP1	28
GO:0048546	BP	GO:0048546	digestive tract morphogenesis	11/441	45/18723	5.39576e-09	1.13205e-07	7.76979e-08	FOXF1/NODAL/STRA6/ID2/SFRP1/WNT5A/FGFR2/DACT1/GLI3/BMP4/PDGFRA	11
GO:0003272	BP	GO:0003272	endocardial cushion formation	9/441	27/18723	6.61785e-09	1.36822e-07	9.39078e-08	NOG/APLNR/TBX3/SNAI2/MSX1/TGFB2/SNAI1/BMP2/BMP5	9
GO:0003401	BP	GO:0003401	axis elongation	9/441	27/18723	6.61785e-09	1.36822e-07	9.39078e-08	SOX9/SFRP1/WNT5A/FGFR2/SIX1/NKD1/RDH10/BMP4/TNC	9
GO:0060512	BP	GO:0060512	prostate gland morphogenesis	9/441	27/18723	6.61785e-09	1.36822e-07	9.39078e-08	NOG/SOX9/SFRP1/WNT5A/FGFR2/NKX3-1/BMP4/TNC/SULF1	9
GO:0001892	BP	GO:0001892	embryonic placenta development	14/441	82/18723	6.72781e-09	1.37758e-07	9.45502e-08	IGF2/NODAL/HAND1/EOMES/RSPO3/CITED1/FGFR2/LEF1/KRT19/SNAI1/CDX2/HES1/BMP5/NR2F2	14
GO:0008543	BP	GO:0008543	fibroblast growth factor receptor signaling pathway	14/441	82/18723	6.72781e-09	1.37758e-07	9.45502e-08	HHIP/NOG/FLRT2/FLRT3/SHISA2/FGFBP3/WNT5A/FGFR2/SULF2/GATA3/FGF12/FGF4/SULF1/FGF17	14
GO:0042060	BP	GO:0042060	wound healing	32/441	422/18723	6.76982e-09	1.37955e-07	9.46855e-08	COL3A1/FOXC2/NOG/CXCR4/ANXA1/WNT5A/FGFR2/TGFB2/ITGA9/DSP/ANXA2/GLI3/COL5A1/AXL/WNT5B/PDGFRB/SERPINE2/COL1A1/CD44/KDR/PDGFRA/SDC4/TNC/POSTN/MYOF/PLPP3/PEAR1/FN1/F2RL1/TPM1/CAV1/CD9	32
GO:0042472	BP	GO:0042472	inner ear morphogenesis	15/441	96/18723	6.88099e-09	1.39553e-07	9.5782e-08	COL2A1/SOX9/LRIG3/HOXA1/WNT5A/FGFR2/COL11A1/PRRX1/SIX1/GATA3/FRZB/ROR2/LRIG1/INSIG2/PROX1	15
GO:0010092	BP	GO:0010092	specification of animal organ identity	10/441	36/18723	6.97682e-09	1.40826e-07	9.66556e-08	DKK1/ISL1/WNT5A/FGFR2/LRP2/SIX1/GLI3/AXIN2/BMP2/BMP4	10
GO:0035265	BP	GO:0035265	organ growth	20/441	178/18723	8.12893e-09	1.63307e-07	1.12086e-07	FOXC2/CER1/NOG/IGF2/SOX9/MEIS1/STC1/FGFR2/TGFB2/FOXC1/HEG1/SORBS2/PDGFRB/TENM4/DIPK2A/GATA6/DLL1/BNC2/DUSP6/PROX1	20
GO:0045445	BP	GO:0045445	myoblast differentiation	14/441	84/18723	9.30367e-09	1.8603e-07	1.27681e-07	TBXT/SOX9/TBX3/ISL1/BOC/RIPOR2/ID3/LGALS1/MBNL3/BMP4/PRICKLE1/DLL1/CDON/TCF7L2	14
GO:0003176	BP	GO:0003176	aortic valve development	10/441	37/18723	9.36135e-09	1.86308e-07	1.27872e-07	TWIST1/SOX9/SNAI2/GATA3/SLIT2/SNAI1/EFNA1/BMP2/BMP4/SLIT3	10
GO:0072078	BP	GO:0072078	nephron tubule morphogenesis	13/441	71/18723	9.67218e-09	1.91599e-07	1.31504e-07	NOG/GREB1L/PTCH1/SOX9/CITED1/SIX1/GLI3/GATA3/GPC3/BMP2/BMP4/LGR4/HES1	13
GO:0046660	BP	GO:0046660	female sex differentiation	16/441	114/18723	1.06701e-08	2.10389e-07	1.444e-07	TBX3/STRA6/SFRP1/BMPR1B/WNT5A/LRP2/DACH1/FOXC1/FST/AXL/SLIT2/PDGFRA/ARID5B/GAS2/SLIT3/NR2F2	16
GO:0021602	BP	GO:0021602	cranial nerve morphogenesis	9/441	29/18723	1.35616e-08	2.66171e-07	1.82686e-07	HOXA1/NRP2/HOXB3/HOXA3/SEMA3A/SIX1/GLI3/HOXB1/PLXNA4	9
GO:0061035	BP	GO:0061035	regulation of cartilage development	13/441	73/18723	1.37596e-08	2.6759e-07	1.8366e-07	NOG/SOX9/SOX5/SNAI2/BMPR1B/WNT5A/GLI3/FRZB/AXIN2/BMP2/BMP4/ADAMTS12/SOX6	13
GO:0072088	BP	GO:0072088	nephron epithelium morphogenesis	13/441	73/18723	1.37596e-08	2.6759e-07	1.8366e-07	NOG/GREB1L/PTCH1/SOX9/CITED1/SIX1/GLI3/GATA3/GPC3/BMP2/BMP4/LGR4/HES1	13
GO:0001502	BP	GO:0001502	cartilage condensation	8/441	21/18723	1.38293e-08	2.67722e-07	1.83751e-07	COL2A1/SOX9/SOX5/BMPR1B/COL11A1/FGF4/ROR2/SOX6	8
GO:0051271	BP	GO:0051271	negative regulation of cellular component movement	29/441	367/18723	1.42067e-08	2.72964e-07	1.87348e-07	COL3A1/IGFBP5/NOG/SPOCK3/CYP1B1/NODAL/SFRP1/SEMA6D/STC1/IFITM1/DLG5/DACH1/EPHA4/SEMA3A/GATA3/RIPOR2/SLIT2/PTN/S1PR2/ATP2B4/SULF1/LIMCH1/SERPINF1/BMP5/ADAMTS9/MCTP1/TPM1/NR2F2/CD9	29
GO:0030857	BP	GO:0030857	negative regulation of epithelial cell differentiation	11/441	49/18723	1.42282e-08	2.72964e-07	1.87348e-07	NODAL/SOX9/TBX3/CITED1/ID1/ZEB1/FRZB/S1PR3/DLL1/HES1/CAV1	11
GO:0031345	BP	GO:0031345	negative regulation of cell projection organization	20/441	186/18723	1.73057e-08	3.30515e-07	2.26848e-07	MAP2/SEMA6D/WNT3/VIM/WNT5A/ID1/EPHA4/SEMA3A/STMN2/SEMA3E/SLIT2/LGALS1/EFNA1/SEMA5A/SEMA3C/MYLIP/EPHA7/TBX6/NR2F1/SPP1	20
GO:0061311	BP	GO:0061311	cell surface receptor signaling pathway involved in heart development	9/441	30/18723	1.89727e-08	3.60735e-07	2.4759e-07	NOG/DKK1/ALPK2/SNAI2/WNT5A/MSX1/SNAI1/BMP2/BMP4	9
GO:0010001	BP	GO:0010001	glial cell differentiation	22/441	225/18723	1.92856e-08	3.65056e-07	2.50556e-07	NOG/CXCR4/SOX9/MXRA8/ID2/VIM/EPHA4/LEF1/GLI3/SERPINE2/ROR1/TENM4/PTN/CLU/BMP2/ROR2/DLL1/HES1/GAP43/SOX6/CD9/CDH2	22
GO:2000052	BP	GO:2000052	positive regulation of non-canonical Wnt signaling pathway	7/441	15/18723	2.09675e-08	3.95135e-07	2.712e-07	DKK1/RSPO3/SFRP1/WNT5A/NKD1/WNT5B/GPC3	7
GO:0003158	BP	GO:0003158	endothelium development	17/441	136/18723	2.19735e-08	4.12269e-07	2.8296e-07	FOXC2/CXCR4/ID1/STC1/HEG1/ZEB1/FOXP1/PTN/S1PR3/S1PR2/KDR/BMP4/DLL1/ADAMTS12/F2RL1/PROX1/NR2F2	17
GO:0045137	BP	GO:0045137	development of primary sexual characteristics	22/441	227/18723	2.26551e-08	4.23193e-07	2.90458e-07	SOX9/SFRP1/BMPR1B/WNT5A/LRP2/TGFB2/DACH1/FOXC1/FST/SEMA3A/NKX3-1/RDH10/PDGFRB/GATA3/SLIT2/GATA6/PDGFRA/ARID5B/RHOBTB3/GAS2/SLIT3/NR2F2	22
GO:0042475	BP	GO:0042475	odontogenesis of dentin-containing tooth	14/441	90/18723	2.32977e-08	4.33297e-07	2.97392e-07	HAND1/TNFRSF11B/MSX1/FOXC1/FST/LEF1/CA2/GLI3/BMP2/FGF4/BMP4/PDGFRA/TNC/HTRA1	14
GO:0001838	BP	GO:0001838	embryonic epithelial tube formation	16/441	121/18723	2.54577e-08	4.71411e-07	3.23552e-07	NOG/TWIST1/NODAL/HAND1/PTCH1/SOX9/SFRP1/WNT5A/LRP2/TGFB2/SIX1/GATA3/BMP4/SDC4/PRICKLE1/BMP5	16
GO:0060071	BP	GO:0060071	Wnt signaling pathway, planar cell polarity pathway	11/441	52/18723	2.76801e-08	5.10345e-07	3.50275e-07	DKK1/RSPO3/SFRP1/PRICKLE2/WNT5A/DACT1/NKD1/ROR1/GPC3/ROR2/PRICKLE1	11
GO:0032526	BP	GO:0032526	response to retinoic acid	15/441	107/18723	3.13127e-08	5.7483e-07	3.94534e-07	ABCA1/PTCH1/SOX9/ALDH1A2/WNT3/WNT5A/FGFR2/FZD10/WNT5B/PDGFRB/COL1A1/GATA6/TNC/SERPINF1/CYP26A1	15
GO:2000146	BP	GO:2000146	negative regulation of cell motility	28/441	359/18723	3.35248e-08	6.12798e-07	4.20593e-07	COL3A1/IGFBP5/NOG/SPOCK3/CYP1B1/NODAL/SFRP1/SEMA6D/STC1/IFITM1/DLG5/DACH1/EPHA4/SEMA3A/GATA3/RIPOR2/SLIT2/PTN/S1PR2/ATP2B4/SULF1/LIMCH1/SERPINF1/BMP5/ADAMTS9/MCTP1/TPM1/NR2F2	28
GO:0003180	BP	GO:0003180	aortic valve morphogenesis	9/441	32/18723	3.56716e-08	6.43751e-07	4.41837e-07	TWIST1/SOX9/SNAI2/GATA3/SLIT2/SNAI1/EFNA1/BMP4/SLIT3	9
GO:0060323	BP	GO:0060323	head morphogenesis	9/441	32/18723	3.56716e-08	6.43751e-07	4.41837e-07	NOG/STRA6/WNT3/MSX1/LEF1/COL1A1/PAX9/PDGFRA/ARID5B	9
GO:0060914	BP	GO:0060914	heart formation	9/441	32/18723	3.56716e-08	6.43751e-07	4.41837e-07	DKK1/ISL1/WNT5A/LRP2/SIX1/AXIN2/BMP2/BMP4/HES1	9
GO:0048588	BP	GO:0048588	developmental cell growth	22/441	234/18723	3.92274e-08	7.04934e-07	4.8383e-07	CXCR4/SOX9/FLRT3/MAP2/NRP2/SEMA6D/WNT3/WNT5A/SEMA3A/ALCAM/SEMA3E/SORBS2/SLIT2/CRABP2/PLXNA4/SEMA5A/SEMA3C/POSTN/EPHA7/FN1/SLIT3/SPP1	22
GO:0055007	BP	GO:0055007	cardiac muscle cell differentiation	16/441	125/18723	4.06887e-08	7.28123e-07	4.99746e-07	DKK1/TBX3/ISL1/ALPK2/TTN/SORBS2/PDGFRB/NEBL/BMP2/GATA6/BMP4/PDGFRA/FHOD3/DLL1/PROX1/SOX6	16
GO:0001706	BP	GO:0001706	endoderm formation	11/441	54/18723	4.2045e-08	7.49245e-07	5.14243e-07	NOG/MIXL1/NODAL/DKK1/EOMES/COL5A2/COL11A1/COL5A1/GATA6/COL4A2/FN1	11
GO:0010171	BP	GO:0010171	body morphogenesis	10/441	43/18723	4.5408e-08	8.05802e-07	5.53061e-07	NOG/STRA6/WNT3/MSX1/LEF1/COL1A1/PAX9/GPC3/PDGFRA/ARID5B	10
GO:0003148	BP	GO:0003148	outflow tract septum morphogenesis	8/441	24/18723	4.69713e-08	8.23254e-07	5.65039e-07	ISL1/NRP2/FGFR2/LRP2/TGFB2/GATA6/BMP4/SEMA3C	8
GO:0060571	BP	GO:0060571	morphogenesis of an epithelial fold	8/441	24/18723	4.69713e-08	8.23254e-07	5.65039e-07	NOG/NODAL/WNT5A/FGFR2/RDH10/BMP4/SULF1/BMP5	8
GO:0098743	BP	GO:0098743	cell aggregation	8/441	24/18723	4.69713e-08	8.23254e-07	5.65039e-07	COL2A1/SOX9/SOX5/BMPR1B/COL11A1/FGF4/ROR2/SOX6	8
GO:0014065	BP	GO:0014065	phosphatidylinositol 3-kinase signaling	17/441	144/18723	5.1902e-08	9.05945e-07	6.21794e-07	TWIST1/SOX9/TGFB2/NKX3-1/PDGFRB/GATA3/SERPINE2/ROR1/DIPK2A/KDR/PDGFRA/ROR2/PDGFC/PEAR1/IRS1/FN1/F2RL1	17
GO:0042063	BP	GO:0042063	gliogenesis	25/441	301/18723	5.48335e-08	9.53208e-07	6.54233e-07	NOG/CXCR4/SOX9/MXRA8/ID2/ANXA1/VIM/LRP2/TGFB2/EPHA4/LEF1/GLI3/SERPINE2/ROR1/TENM4/PTN/CLU/BMP2/ROR2/DLL1/HES1/GAP43/SOX6/CD9/CDH2	25
GO:0042698	BP	GO:0042698	ovulation cycle	12/441	68/18723	5.54592e-08	9.60166e-07	6.59009e-07	HAS2/BMPR1B/TGFB2/AXL/SLIT2/EGR1/PTN/PAM/PDGFRA/SERPINF1/GAS2/SLIT3	12
GO:0045766	BP	GO:0045766	positive regulation of angiogenesis	19/441	181/18723	5.82209e-08	9.9985e-07	6.86245e-07	FOXC2/PRKD1/CXCR4/TWIST1/CYP1B1/NODAL/APLNR/ISL1/BMPER/WNT5A/PTGIS/DDAH1/SEMA5A/KDR/GATA6/DLL1/JCAD/ITGB8/APELA	19
GO:1904018	BP	GO:1904018	positive regulation of vasculature development	19/441	181/18723	5.82209e-08	9.9985e-07	6.86245e-07	FOXC2/PRKD1/CXCR4/TWIST1/CYP1B1/NODAL/APLNR/ISL1/BMPER/WNT5A/PTGIS/DDAH1/SEMA5A/KDR/GATA6/DLL1/JCAD/ITGB8/APELA	19
GO:0048640	BP	GO:0048640	negative regulation of developmental growth	15/441	112/18723	5.85429e-08	1.00134e-06	6.8727e-07	NOG/PTCH1/MEIS1/MAP2/SEMA6D/WNT3/WNT5A/SEMA3A/SEMA3E/NKD1/SEMA5A/BMP4/SEMA3C/EPHA7/SPP1	15
GO:0030903	BP	GO:0030903	notochord development	7/441	17/18723	6.08291e-08	1.03628e-06	7.11252e-07	COL2A1/NOG/SOX9/WNT5A/ID3/EFNA1/COL13A1	7
GO:0001658	BP	GO:0001658	branching involved in ureteric bud morphogenesis	11/441	56/18723	6.26899e-08	1.05951e-06	7.27193e-07	NOG/GREB1L/PTCH1/SOX9/CITED1/SIX1/GLI3/GPC3/BMP2/BMP4/LGR4	11
GO:0090175	BP	GO:0090175	regulation of establishment of planar polarity	11/441	56/18723	6.26899e-08	1.05951e-06	7.27193e-07	DKK1/RSPO3/SFRP1/PRICKLE2/WNT5A/DACT1/NKD1/ROR1/GPC3/ROR2/PRICKLE1	11
GO:0050680	BP	GO:0050680	negative regulation of epithelial cell proliferation	18/441	164/18723	6.56086e-08	1.10445e-06	7.5804e-07	PTCH1/SOX9/ISL1/SNAI2/SFRP1/WNT5A/FGFR2/TGFB2/CDKN1C/NKX3-1/GATA3/PTN/GPC3/BMP4/SULF1/SERPINF1/NR2F2/CAV1	18
GO:0008406	BP	GO:0008406	gonad development	21/441	221/18723	6.66638e-08	1.1178e-06	7.672e-07	SOX9/SFRP1/BMPR1B/WNT5A/LRP2/TGFB2/FOXC1/FST/SEMA3A/NKX3-1/RDH10/PDGFRB/GATA3/SLIT2/GATA6/PDGFRA/ARID5B/RHOBTB3/GAS2/SLIT3/NR2F2	21
GO:0060174	BP	GO:0060174	limb bud formation	6/441	11/18723	6.9004e-08	1.1525e-06	7.91018e-07	COL2A1/SOX9/PLXNA2/WNT3/FGFR2/SEMA3C	6
GO:0035987	BP	GO:0035987	endodermal cell differentiation	10/441	45/18723	7.24364e-08	1.2051e-06	8.27122e-07	MIXL1/NODAL/DKK1/EOMES/COL5A2/COL11A1/COL5A1/GATA6/COL4A2/FN1	10
GO:0055001	BP	GO:0055001	muscle cell development	19/441	184/18723	7.5813e-08	1.25637e-06	8.62309e-07	TBX3/ISL1/ALPK2/TTN/FLNC/SIX1/SORBS2/PDGFRB/RIPOR2/KRT19/HDAC9/NEBL/BMP4/PDGFRA/FHOD3/MYOF/HES1/TPM1/PROX1	19
GO:0035904	BP	GO:0035904	aorta development	11/441	58/18723	9.18857e-08	1.51683e-06	1.04107e-06	APLNR/ADAMTS6/LRP2/TGFB2/SIX1/NKX3-1/PDGFRB/PRICKLE1/HES1/ADAMTS9/PROX1	11
GO:2000050	BP	GO:2000050	regulation of non-canonical Wnt signaling pathway	8/441	26/18723	9.57286e-08	1.57416e-06	1.08042e-06	DKK1/RSPO3/SFRP1/WNT5A/DACT1/NKD1/WNT5B/GPC3	8
GO:0003128	BP	GO:0003128	heart field specification	7/441	18/18723	9.75246e-08	1.57931e-06	1.08395e-06	DKK1/ISL1/WNT5A/LRP2/AXIN2/BMP2/BMP4	7
GO:0060602	BP	GO:0060602	branch elongation of an epithelium	7/441	18/18723	9.75246e-08	1.57931e-06	1.08395e-06	SOX9/WNT5A/FGFR2/SIX1/RDH10/BMP4/TNC	7
GO:0060973	BP	GO:0060973	cell migration involved in heart development	7/441	18/18723	9.75246e-08	1.57931e-06	1.08395e-06	TWIST1/FLRT3/SNAI2/PITX2/PDGFRB/BMP4/SEMA3C	7
GO:0097094	BP	GO:0097094	craniofacial suture morphogenesis	7/441	18/18723	9.75246e-08	1.57931e-06	1.08395e-06	TWIST1/FREM1/MSX2/GLI3/FGF4/BMP4/INSIG2	7
GO:0010595	BP	GO:0010595	positive regulation of endothelial cell migration	16/441	133/18723	9.8412e-08	1.58764e-06	1.08967e-06	FOXC2/PRKD1/RIN2/NRP2/ANXA1/WNT5A/TDGF1/GATA3/FOXP1/HDAC9/SEMA5A/KDR/BMP4/JCAD/PLPP3/PROX1	16
GO:0051962	BP	GO:0051962	positive regulation of nervous system development	23/441	272/18723	1.35892e-07	2.18401e-06	1.49899e-06	FLRT2/CXCR4/FLRT3/PLXNA2/ID2/WNT3/LRP2/DLG5/EPHA4/GLI3/SKIL/SERPINE2/TENM4/SLIT2/PTN/CRABP2/PLXNA4/SEMA5A/BMP2/SERPINF1/HES1/FN1/AMIGO2	23
GO:0030856	BP	GO:0030856	regulation of epithelial cell differentiation	17/441	154/18723	1.3997e-07	2.24109e-06	1.53817e-06	NODAL/PTCH1/SOX9/TBX3/CITED1/ID1/FOXC1/ZEB1/GATA3/FRZB/S1PR3/S1PR2/BMP4/DLL1/PROM1/HES1/CAV1	17
GO:0061323	BP	GO:0061323	cell proliferation involved in heart morphogenesis	7/441	19/18723	1.51291e-07	2.40428e-06	1.65018e-06	SOX9/TBX3/ISL1/PITX2/SIX1/BMP4/HES1	7
GO:2000738	BP	GO:2000738	positive regulation of stem cell differentiation	7/441	19/18723	1.51291e-07	2.40428e-06	1.65018e-06	SOX9/SOX5/TGFB2/FOXC1/PTN/GATA6/SOX6	7
GO:0010464	BP	GO:0010464	regulation of mesenchymal cell proliferation	8/441	28/18723	1.82728e-07	2.87412e-06	1.97264e-06	FOXF1/SOX9/WNT5A/FGFR2/PRRX1/SIX1/PTN/BMP4	8
GO:0060325	BP	GO:0060325	face morphogenesis	8/441	28/18723	1.82728e-07	2.87412e-06	1.97264e-06	NOG/STRA6/MSX1/LEF1/COL1A1/PAX9/PDGFRA/ARID5B	8
GO:0000578	BP	GO:0000578	embryonic axis specification	9/441	38/18723	1.8288e-07	2.87412e-06	1.97264e-06	TBXT/PTCH1/TBX3/CITED1/RIPPLY1/WNT5A/TDGF1/CXXC4/TBX6	9
GO:0090263	BP	GO:0090263	positive regulation of canonical Wnt signaling pathway	14/441	106/18723	1.93397e-07	3.02505e-06	2.07624e-06	RSPO3/BAMBI/SFRP1/FGFR2/DACT1/SULF2/COL1A1/WLS/SEMA5A/GPC3/ROR2/LGR4/LRRK1/CAV1	14
GO:0030336	BP	GO:0030336	negative regulation of cell migration	26/441	344/18723	1.93904e-07	3.02505e-06	2.07624e-06	COL3A1/IGFBP5/NOG/CYP1B1/NODAL/SFRP1/SEMA6D/STC1/IFITM1/DLG5/DACH1/EPHA4/SEMA3A/RIPOR2/SLIT2/PTN/S1PR2/ATP2B4/SULF1/LIMCH1/SERPINF1/BMP5/ADAMTS9/MCTP1/TPM1/NR2F2	26
GO:0050768	BP	GO:0050768	negative regulation of neurogenesis	16/441	140/18723	2.01965e-07	3.13931e-06	2.15466e-06	NOG/PRTG/MAP2/SEMA6D/WNT3/WNT5A/ID1/DLL3/SEMA3A/SEMA3E/PTN/SEMA5A/SEMA3C/HES1/EPHA7/SPP1	16
GO:0060425	BP	GO:0060425	lung morphogenesis	10/441	50/18723	2.09942e-07	3.25142e-06	2.23161e-06	HHIP/FOXF1/NOG/NODAL/SOX9/FGFR2/DLG5/RDH10/BMP4/TNC	10
GO:0060441	BP	GO:0060441	epithelial tube branching involved in lung morphogenesis	8/441	29/18723	2.47173e-07	3.81416e-06	2.61784e-06	HHIP/FOXF1/SOX9/FGFR2/DLG5/RDH10/BMP4/TNC	8
GO:0045661	BP	GO:0045661	regulation of myoblast differentiation	10/441	51/18723	2.5571e-07	3.91751e-06	2.68878e-06	SOX9/TBX3/BOC/RIPOR2/ID3/MBNL3/BMP4/PRICKLE1/DLL1/CDON	10
GO:0045668	BP	GO:0045668	negative regulation of osteoblast differentiation	10/441	51/18723	2.5571e-07	3.91751e-06	2.68878e-06	IGFBP5/NOG/TWIST1/PTCH1/SOX9/BAMBI/SFRP1/CITED1/ID3/AXIN2	10
GO:0034329	BP	GO:0034329	cell junction assembly	29/441	420/18723	2.60601e-07	3.97814e-06	2.73039e-06	FLRT2/CDH6/APLNR/SDK2/CDH11/FLRT3/SNAI2/EPB41L3/SFRP1/WNT5A/DLG5/HEG1/SIX1/GABRB2/CLDN11/SNAI1/EFNA5/KDR/SDC4/LIMCH1/EPHA7/GAP43/FN1/AMIGO2/ADGRL3/TLN2/CAV1/CD9/CDH2	29
GO:0035050	BP	GO:0035050	embryonic heart tube development	12/441	78/18723	2.67385e-07	4.06712e-06	2.79146e-06	FOXC2/NODAL/HAND1/APLNR/TBX3/WNT5A/FOXC1/PITX2/DLL1/HES1/TBX6/APELA	12
GO:0071526	BP	GO:0071526	semaphorin-plexin signaling pathway	9/441	40/18723	2.94217e-07	4.45932e-06	3.06065e-06	NCAM1/PLXNA2/NRP2/SEMA6D/SEMA3A/SEMA3E/PLXNA4/SEMA5A/SEMA3C	9
GO:0001738	BP	GO:0001738	morphogenesis of a polarized epithelium	13/441	94/18723	3.06777e-07	4.62166e-06	3.17207e-06	FOXF1/DKK1/RSPO3/SFRP1/PRICKLE2/WNT5A/DLG5/DACT1/NKD1/ROR1/GPC3/ROR2/PRICKLE1	13
GO:0043588	BP	GO:0043588	skin development	22/441	263/18723	3.07098e-07	4.62166e-06	3.17207e-06	COL3A1/IGFBP5/DKK4/COL1A2/SOX9/COL5A2/ANXA1/WNT5A/FGFR2/TGFB2/FOXC1/FST/DSP/COL5A1/TXNIP/COL1A1/SNAI1/GATA6/APCDD1/DLL1/LGR4/ARRDC3	22
GO:0030514	BP	GO:0030514	negative regulation of BMP signaling pathway	10/441	52/18723	3.10003e-07	4.64895e-06	3.1908e-06	CER1/NOG/BAMBI/BMPER/SFRP1/WNT5A/LRP2/FBN1/SKIL/HTRA1	10
GO:0051961	BP	GO:0051961	negative regulation of nervous system development	16/441	145/18723	3.28293e-07	4.90596e-06	3.3672e-06	NOG/PRTG/MAP2/SEMA6D/WNT3/WNT5A/ID1/DLL3/SEMA3A/SEMA3E/PTN/SEMA5A/SEMA3C/HES1/EPHA7/SPP1	16
GO:0072111	BP	GO:0072111	cell proliferation involved in kidney development	7/441	21/18723	3.35159e-07	4.99105e-06	3.4256e-06	PTCH1/PDGFRB/GATA3/EGR1/GPC3/BMP2/BMP4	7
GO:0014066	BP	GO:0014066	regulation of phosphatidylinositol 3-kinase signaling	14/441	111/18723	3.45569e-07	5.12814e-06	3.51969e-06	TWIST1/SOX9/TGFB2/NKX3-1/PDGFRB/SERPINE2/ROR1/DIPK2A/KDR/PDGFRA/ROR2/PDGFC/FN1/F2RL1	14
GO:0022604	BP	GO:0022604	regulation of cell morphogenesis	24/441	309/18723	3.50795e-07	5.18763e-06	3.56052e-06	CXCR4/HAS2/BAMBI/PLXNA2/EPB41L3/ANXA1/WNT5A/EPHA4/SEMA3E/ENPP2/PREX1/PTN/CD44/PALMD/PLXNA4/EFNA5/KDR/POSTN/RHOBTB3/GAS2/GRIP1/FN1/TPM1/FAM171A1	24
GO:0071300	BP	GO:0071300	cellular response to retinoic acid	11/441	66/18723	3.65929e-07	5.3927e-06	3.70127e-06	ABCA1/SOX9/ALDH1A2/WNT3/WNT5A/FGFR2/FZD10/WNT5B/COL1A1/TNC/SERPINF1	11
GO:0046661	BP	GO:0046661	male sex differentiation	17/441	165/18723	3.8015e-07	5.58297e-06	3.83186e-06	GREB1L/SOX9/TBX3/SFRP1/WNT5A/LRP2/TGFB2/SEMA3A/NKX3-1/PDGFRB/GATA3/GATA6/PDGFRA/ROR2/ARID5B/RHOBTB3/LGR4	17
GO:0002040	BP	GO:0002040	sprouting angiogenesis	18/441	185/18723	4.08665e-07	5.98112e-06	4.10513e-06	FOXC2/APLNR/RSPO3/BMPER/ANXA1/TDGF1/LEF1/SEMA3E/SLIT2/HDAC9/SEMA5A/KDR/PIK3R3/BMP4/DLL1/JCAD/ADAMTS9/APELA	18
GO:0072176	BP	GO:0072176	nephric duct development	6/441	14/18723	4.22311e-07	6.15966e-06	4.22767e-06	GREB1L/EPHA4/GATA3/GPC3/BMP4/EPHA7	6
GO:0048566	BP	GO:0048566	embryonic digestive tract development	8/441	31/18723	4.35884e-07	6.33594e-06	4.34866e-06	FOXF1/ALDH1A2/STRA6/ID2/FGFR2/TGFB2/GLI3/PDGFRA	8
GO:0060350	BP	GO:0060350	endochondral bone morphogenesis	10/441	54/18723	4.4962e-07	6.51338e-06	4.47045e-06	COL2A1/CER1/SOX9/BMPR1B/STC1/FOXC1/COL1A1/AXIN2/BMP4/COL13A1	10
GO:0090101	BP	GO:0090101	negative regulation of transmembrane receptor protein serine/threonine kinase signaling pathway	15/441	131/18723	4.73563e-07	6.83696e-06	4.69254e-06	CER1/NOG/FBN2/DKK1/BAMBI/BMPER/SFRP1/WNT5A/LRP2/FST/FBN1/SKIL/BMP2/HTRA1/CAV1	15
GO:0030308	BP	GO:0030308	negative regulation of cell growth	18/441	188/18723	5.18956e-07	7.467e-06	5.12496e-06	MAP2/SFRP1/SEMA6D/WNT3/WNT5A/MSX1/TGFB2/SEMA3A/SEMA3E/SERPINE2/FRZB/SLIT2/SEMA5A/SEMA3C/EPHA7/SERTAD2/SLIT3/SPP1	18
GO:0048545	BP	GO:0048545	response to steroid hormone	25/441	339/18723	5.28696e-07	7.58153e-06	5.20357e-06	NODAL/ISL1/SFRP1/ANXA1/ATP1A2/STC1/TGFB2/CA2/NKX3-1/TXNIP/FOXP1/COL1A1/SLIT2/NR3C1/PTN/DDIT4/PAM/BMP4/FOS/SERPINF1/FBXO32/SLIT3/SPP1/CAV1/PAPPA	25
GO:0002067	BP	GO:0002067	glandular epithelial cell differentiation	10/441	55/18723	5.38102e-07	7.69052e-06	5.27838e-06	WNT5A/FGFR2/BMP2/GATA6/BMP4/DLL1/HES1/BMP5/PROX1/CDH2	10
GO:0048841	BP	GO:0048841	regulation of axon extension involved in axon guidance	8/441	32/18723	5.69288e-07	8.03768e-06	5.51665e-06	SEMA6D/WNT3/WNT5A/SEMA3A/SEMA3E/PLXNA4/SEMA5A/SEMA3C	8
GO:0061036	BP	GO:0061036	positive regulation of cartilage development	8/441	32/18723	5.69288e-07	8.03768e-06	5.51665e-06	SOX9/SOX5/BMPR1B/WNT5A/GLI3/BMP2/BMP4/SOX6	8
GO:0001709	BP	GO:0001709	cell fate determination	9/441	43/18723	5.69941e-07	8.03768e-06	5.51665e-06	PTCH1/ISL1/PRRX1/GATA3/GATA6/BMP4/DLL1/HES1/PROX1	9
GO:0021983	BP	GO:0021983	pituitary gland development	9/441	43/18723	5.69941e-07	8.03768e-06	5.51665e-06	NOG/ALDH1A2/ISL1/WNT5A/MSX1/PITX2/BMP2/BMP4/HES1	9
GO:0030902	BP	GO:0030902	hindbrain development	16/441	151/18723	5.71925e-07	8.03904e-06	5.51758e-06	NOG/COX1/ALDH1A2/PLXNA2/HOXB3/FOXC1/LEF1/SERPINE2/CKB/HOXB1/WLS/PTN/DLL1/HES1/BMP5/PROX1	16
GO:0009799	BP	GO:0009799	specification of symmetry	15/441	134/18723	6.35832e-07	8.90792e-06	6.11393e-06	FOXF1/CFC1/CER1/NODAL/HAND1/APLNR/ALDH1A2/TBX3/WNT5A/TDGF1/PITX2/BMP4/DLL1/BICC1/TBX6	15
GO:0045662	BP	GO:0045662	negative regulation of myoblast differentiation	7/441	23/18723	6.7836e-07	9.4172e-06	6.46348e-06	SOX9/TBX3/ID3/MBNL3/BMP4/PRICKLE1/DLL1	7
GO:0060384	BP	GO:0060384	innervation	7/441	23/18723	6.7836e-07	9.4172e-06	6.46348e-06	ISL1/SEMA3A/SULF2/GABRB2/SERPINE2/SULF1/LRIG1	7
GO:0007219	BP	GO:0007219	Notch signaling pathway	17/441	172/18723	6.86798e-07	9.4172e-06	6.46348e-06	FOXC2/CDH6/SOX9/SNAI2/DLL3/TGFB2/FOXC1/SORBS2/KRT19/SNAI1/S1PR3/BMP2/POSTN/DLL1/HES1/DLK1/GAS2	17
GO:1990138	BP	GO:1990138	neuron projection extension	17/441	172/18723	6.86798e-07	9.4172e-06	6.46348e-06	CXCR4/FLRT3/MAP2/NRP2/SEMA6D/WNT3/WNT5A/SEMA3A/ALCAM/SEMA3E/SLIT2/PLXNA4/SEMA5A/SEMA3C/POSTN/FN1/SLIT3	17
GO:0010720	BP	GO:0010720	positive regulation of cell development	23/441	298/18723	6.88112e-07	9.4172e-06	6.46348e-06	CXCR4/HAS2/PLXNA2/ID2/WNT3/LRP2/EPHA4/GLI3/SKIL/SERPINE2/TENM4/PREX1/SLIT2/PTN/CRABP2/PLXNA4/SEMA5A/S1PR2/BMP2/BMP4/SERPINF1/HES1/FN1	23
GO:0048511	BP	GO:0048511	rhythmic process	23/441	298/18723	6.88112e-07	9.4172e-06	6.46348e-06	TWIST1/ID4/HAS2/ID2/BMPR1B/ID1/TGFB2/AXL/SLIT2/EGR1/C3orf70/ID3/PTN/USP2/PAM/PDGFRA/SERPINF1/LGR4/GAS2/PROX1/SLIT3/GPR176/MAPK10	23
GO:0042074	BP	GO:0042074	cell migration involved in gastrulation	6/441	15/18723	6.89873e-07	9.4172e-06	6.46348e-06	CER1/MIXL1/NODAL/WNT5A/GPC3/APELA	6
GO:0071599	BP	GO:0071599	otic vesicle development	6/441	15/18723	6.89873e-07	9.4172e-06	6.46348e-06	COL2A1/SOX9/FGFR2/SIX1/GATA3/PROX1	6
GO:0098773	BP	GO:0098773	skin epidermis development	12/441	85/18723	6.98033e-07	9.49815e-06	6.51904e-06	IGFBP5/DKK4/SOX9/WNT5A/FGFR2/TGFB2/FST/SNAI1/GATA6/APCDD1/DLL1/LGR4	12
GO:0048806	BP	GO:0048806	genitalia development	9/441	44/18723	7.01701e-07	9.51766e-06	6.53243e-06	GREB1L/TBX3/STRA6/WNT5A/LRP2/AXL/PDGFRA/ROR2/LGR4	9
GO:0045446	BP	GO:0045446	endothelial cell differentiation	14/441	118/18723	7.38334e-07	9.98274e-06	6.85164e-06	CXCR4/ID1/STC1/HEG1/ZEB1/PTN/S1PR3/S1PR2/KDR/BMP4/DLL1/F2RL1/PROX1/NR2F2	14
GO:0033674	BP	GO:0033674	positive regulation of kinase activity	30/441	467/18723	7.47217e-07	1.00709e-05	6.91213e-06	PRKD1/IGF2/DKK1/BMPR1B/WNT5A/FGFR2/TGFB2/EPHA4/TDGF1/FZD10/AXL/PDGFRB/ROR1/AFAP1L2/DIPK2A/EGR1/CLU/EFNA1/BMP2/EFNA5/KDR/PDGFRA/ROR2/SDC4/ATP2B4/PDGFC/EPHA7/TENM1/IRS1/PROX1	30
GO:0061005	BP	GO:0061005	cell differentiation involved in kidney development	10/441	57/18723	7.6175e-07	1.02344e-05	7.02434e-06	FOXC2/PTCH1/CITED1/GLI3/GATA3/BMP4/PROM1/LGR4/HES1/PODXL	10
GO:0030282	BP	GO:0030282	bone mineralization	14/441	119/18723	8.19068e-07	1.09698e-05	7.52914e-06	CER1/TWIST1/FBN2/COL1A2/SOX9/BMPR1B/FGFR2/AXIN2/PTN/GPC3/BMP2/BMP4/ROR2/LGR4	14
GO:0035272	BP	GO:0035272	exocrine system development	9/441	45/18723	8.59018e-07	1.14688e-05	7.87161e-06	IGF2/SOX9/FGFR2/TGFB2/FOXC1/SEMA3A/NKX3-1/WLS/SEMA3C	9
GO:2000736	BP	GO:2000736	regulation of stem cell differentiation	10/441	58/18723	9.01305e-07	1.19677e-05	8.21401e-06	SOX9/SOX5/TGFB2/FOXC1/PTN/GATA6/PDGFRA/PRICKLE1/HES1/SOX6	10
GO:0001736	BP	GO:0001736	establishment of planar polarity	11/441	72/18723	9.0696e-07	1.19677e-05	8.21401e-06	DKK1/RSPO3/SFRP1/PRICKLE2/WNT5A/DACT1/NKD1/ROR1/GPC3/ROR2/PRICKLE1	11
GO:0007164	BP	GO:0007164	establishment of tissue polarity	11/441	72/18723	9.0696e-07	1.19677e-05	8.21401e-06	DKK1/RSPO3/SFRP1/PRICKLE2/WNT5A/DACT1/NKD1/ROR1/GPC3/ROR2/PRICKLE1	11
GO:0048675	BP	GO:0048675	axon extension	14/441	120/18723	9.07623e-07	1.19677e-05	8.21401e-06	MAP2/NRP2/SEMA6D/WNT3/WNT5A/SEMA3A/ALCAM/SEMA3E/SLIT2/PLXNA4/SEMA5A/SEMA3C/FN1/SLIT3	14
GO:0009612	BP	GO:0009612	response to mechanical stimulus	19/441	216/18723	9.25542e-07	1.21663e-05	8.35033e-06	COL3A1/CXCR4/PTCH1/SOX9/SLC1A3/TTN/STRA6/ATP1A2/COL11A1/TXNIP/SERPINE2/COL1A1/PTN/TNC/POSTN/FOS/SLC2A1/BTG2/CDH2	19
GO:0007224	BP	GO:0007224	smoothened signaling pathway	15/441	138/18723	9.29659e-07	1.21828e-05	8.36166e-06	HHIP/FOXF1/PTCH1/BOC/SFRP1/FGFR2/DLG5/PRRX1/GLI3/SERPINE2/GPC3/ROR2/PTCHD1/HES1/CDON	15
GO:0035137	BP	GO:0035137	hindlimb morphogenesis	8/441	34/18723	9.42895e-07	1.23184e-05	8.4547e-06	TWIST1/PTCH1/TBX3/WNT3/MSX1/GPC3/FGF4/BMP4	8
GO:0060419	BP	GO:0060419	heart growth	13/441	104/18723	1.00657e-06	1.311e-05	8.99804e-06	FOXC2/NOG/MEIS1/FGFR2/TGFB2/FOXC1/HEG1/SORBS2/TENM4/DIPK2A/GATA6/DUSP6/PROX1	13
GO:0035924	BP	GO:0035924	cellular response to vascular endothelial growth factor stimulus	11/441	73/18723	1.04554e-06	1.34987e-05	9.26484e-06	PRKD1/NRP2/ANXA1/FOXC1/PDGFRB/KDR/PDGFRA/ATP2B4/DLL1/JCAD/ADAMTS12	11
GO:0031018	BP	GO:0031018	endocrine pancreas development	9/441	46/18723	1.04592e-06	1.34987e-05	9.26484e-06	SOX9/ANXA1/WNT5A/GATA6/BMP4/DLL1/HES1/BMP5/CDH2	9
GO:0060976	BP	GO:0060976	coronary vasculature development	9/441	46/18723	1.04592e-06	1.34987e-05	9.26484e-06	APLNR/ADAMTS6/LRP2/PDGFRB/GPC3/GATA6/BMP4/PRICKLE1/APELA	9
GO:0042445	BP	GO:0042445	hormone metabolic process	19/441	218/18723	1.06424e-06	1.36937e-05	9.39865e-06	CYP1B1/ALDH1A2/GCNT4/PCSK1/RDH10/GATA3/RBP1/DHRS3/EGR1/CRABP2/DIO2/BMP2/CRABP1/PDGFRA/BMP5/ECE1/CYP26A1/TCF7L2/SPP1	19
GO:0021783	BP	GO:0021783	preganglionic parasympathetic fiber development	6/441	16/18723	1.08188e-06	1.37956e-05	9.46861e-06	NRP2/SEMA3A/SIX1/HOXB1/PLXNA4/HES1	6
GO:0060572	BP	GO:0060572	morphogenesis of an epithelial bud	6/441	16/18723	1.08188e-06	1.37956e-05	9.46861e-06	NOG/WNT5A/FGFR2/RDH10/BMP4/SULF1	6
GO:2000095	BP	GO:2000095	regulation of Wnt signaling pathway, planar cell polarity pathway	6/441	16/18723	1.08188e-06	1.37956e-05	9.46861e-06	DKK1/RSPO3/SFRP1/DACT1/NKD1/GPC3	6
GO:0048015	BP	GO:0048015	phosphatidylinositol-mediated signaling	17/441	178/18723	1.11234e-06	1.41417e-05	9.70611e-06	TWIST1/SOX9/TGFB2/NKX3-1/PDGFRB/GATA3/SERPINE2/ROR1/DIPK2A/KDR/PDGFRA/ROR2/PDGFC/PEAR1/IRS1/FN1/F2RL1	17
GO:1905207	BP	GO:1905207	regulation of cardiocyte differentiation	8/441	35/18723	1.19728e-06	1.51763e-05	1.04162e-05	DKK1/TGFB2/BMP2/GATA6/BMP4/PRICKLE1/DLL1/SOX6	8
GO:0048483	BP	GO:0048483	autonomic nervous system development	9/441	47/18723	1.26694e-06	1.60116e-05	1.09895e-05	NRP2/SEMA3A/SIX1/GATA3/HOXB1/EDNRA/PLXNA4/HES1/FN1	9
GO:0010810	BP	GO:0010810	regulation of cell-substrate adhesion	19/441	221/18723	1.30796e-06	1.64811e-05	1.13118e-05	FOXF1/HAS2/RIN2/SFRP1/EGFLAM/SEMA3E/COL1A1/PREX1/PTN/LGALS1/EFNA5/KDR/SDC4/POSTN/LIMCH1/UTRN/NID1/FN1/EDIL3	19
GO:0043627	BP	GO:0043627	response to estrogen	11/441	75/18723	1.37961e-06	1.73326e-05	1.18962e-05	SERPINB9/SFRP1/TNFRSF11B/CITED1/CA2/GLI3/PDGFRB/GATA3/KRT19/GATA6/CAV1	11
GO:0016049	BP	GO:0016049	cell growth	30/441	482/18723	1.43604e-06	1.79885e-05	1.23464e-05	IGFBP5/CXCR4/SOX9/FLRT3/MAP2/NRP2/EPB41L3/SFRP1/SEMA6D/WNT3/WNT5A/MSX1/TGFB2/SEMA3A/ALCAM/SEMA3E/SORBS2/SERPINE2/FRZB/SLIT2/CRABP2/PLXNA4/SEMA5A/SEMA3C/POSTN/EPHA7/SERTAD2/FN1/SLIT3/SPP1	30
GO:0002065	BP	GO:0002065	columnar/cuboidal epithelial cell differentiation	12/441	91/18723	1.47364e-06	1.84054e-05	1.26325e-05	NODAL/WNT5A/FGFR2/BMP2/GATA6/BMP4/DLL1/CDX2/HES1/BMP5/PROX1/CDH2	12
GO:0050920	BP	GO:0050920	regulation of chemotaxis	19/441	223/18723	1.49754e-06	1.86491e-05	1.27998e-05	PRKD1/CXCR4/SEMA6D/WNT3/WNT5A/SEMA3A/CMKLR1/SEMA3E/PDGFRB/RIPOR2/SLIT2/PTN/PLXNA4/SEMA5A/FGF4/KDR/PDGFRA/SEMA3C/F2RL1	19
GO:0048017	BP	GO:0048017	inositol lipid-mediated signaling	17/441	182/18723	1.51596e-06	1.88235e-05	1.29195e-05	TWIST1/SOX9/TGFB2/NKX3-1/PDGFRB/GATA3/SERPINE2/ROR1/DIPK2A/KDR/PDGFRA/ROR2/PDGFC/PEAR1/IRS1/FN1/F2RL1	17
GO:0072178	BP	GO:0072178	nephric duct morphogenesis	5/441	10/18723	1.62012e-06	2.00584e-05	1.3767e-05	EPHA4/GATA3/GPC3/BMP4/EPHA7	5
GO:0055003	BP	GO:0055003	cardiac myofibril assembly	6/441	17/18723	1.63882e-06	2.02311e-05	1.38856e-05	TTN/PDGFRB/NEBL/PDGFRA/FHOD3/PROX1	6
GO:0050769	BP	GO:0050769	positive regulation of neurogenesis	19/441	225/18723	1.71174e-06	2.10143e-05	1.44231e-05	CXCR4/PLXNA2/ID2/WNT3/LRP2/EPHA4/GLI3/SKIL/SERPINE2/TENM4/SLIT2/PTN/CRABP2/PLXNA4/SEMA5A/BMP2/SERPINF1/HES1/FN1	19
GO:0048843	BP	GO:0048843	negative regulation of axon extension involved in axon guidance	7/441	26/18723	1.71213e-06	2.10143e-05	1.44231e-05	SEMA6D/WNT3/WNT5A/SEMA3A/SEMA3E/SEMA5A/SEMA3C	7
GO:0033273	BP	GO:0033273	response to vitamin	12/441	93/18723	1.86487e-06	2.28233e-05	1.56647e-05	MN1/ALDH1A2/SNAI2/SFRP1/STC1/CYTB/COL1A1/PTN/TNC/POSTN/CYP26A1/SPP1	12
GO:0021537	BP	GO:0021537	telencephalon development	20/441	248/18723	1.8745e-06	2.28754e-05	1.57005e-05	COL3A1/CXCR4/ID2/ATP1A2/WNT5A/FAT4/SEMA3A/LEF1/GLI3/FOXP2/SLIT2/PLXNA4/BMP2/BMP4/ATP2B4/HES1/SLC2A1/PROX1/BTG2/CDH2	20
GO:0040036	BP	GO:0040036	regulation of fibroblast growth factor receptor signaling pathway	8/441	37/18723	1.88456e-06	2.29324e-05	1.57396e-05	HHIP/NOG/SHISA2/FGFBP3/WNT5A/SULF2/GATA3/SULF1	8
GO:0061387	BP	GO:0061387	regulation of extent of cell growth	13/441	110/18723	1.91982e-06	2.3295e-05	1.59885e-05	MAP2/SEMA6D/WNT3/WNT5A/SEMA3A/SEMA3E/CRABP2/PLXNA4/SEMA5A/SEMA3C/EPHA7/FN1/SPP1	13
GO:0060041	BP	GO:0060041	retina development in camera-type eye	15/441	147/18723	2.07884e-06	2.51528e-05	1.72636e-05	CYP1B1/SDK2/SOX9/BMPR1B/TGFB2/PDGFRB/PTN/PDGFRA/ATP2B4/DLL1/PROM1/COL4A1/SERPINF1/DCX/PROX1	15
GO:0014020	BP	GO:0014020	primary neural tube formation	12/441	94/18723	2.09289e-06	2.5251e-05	1.7331e-05	NOG/TWIST1/NODAL/PTCH1/SFRP1/WNT5A/LRP2/TGFB2/BMP4/SDC4/PRICKLE1/BMP5	12
GO:0060688	BP	GO:0060688	regulation of morphogenesis of a branching structure	9/441	50/18723	2.18825e-06	2.62528e-05	1.80186e-05	NOG/SOX9/SFRP1/WNT5A/FGFR2/SIX1/BMP4/SULF1/LGR4	9
GO:0090102	BP	GO:0090102	cochlea development	9/441	50/18723	2.18825e-06	2.62528e-05	1.80186e-05	SOX9/HOXA1/WNT5A/EPHA4/SIX1/GABRB2/GATA3/FRZB/HES1	9
GO:0035116	BP	GO:0035116	embryonic hindlimb morphogenesis	7/441	27/18723	2.26473e-06	2.70941e-05	1.8596e-05	TWIST1/TBX3/WNT3/MSX1/GPC3/FGF4/BMP4	7
GO:0050771	BP	GO:0050771	negative regulation of axonogenesis	10/441	64/18723	2.30661e-06	2.75178e-05	1.88868e-05	MAP2/SEMA6D/WNT3/WNT5A/SEMA3A/SEMA3E/SEMA5A/SEMA3C/EPHA7/SPP1	10
GO:0006029	BP	GO:0006029	proteoglycan metabolic process	11/441	79/18723	2.33907e-06	2.77496e-05	1.90459e-05	COL2A1/SPOCK3/BMPR1B/EGFLAM/COL11A1/BGN/SULF2/BMP2/SULF1/ADAMTS12/TCF7L2	11
GO:0014068	BP	GO:0014068	positive regulation of phosphatidylinositol 3-kinase signaling	11/441	79/18723	2.33907e-06	2.77496e-05	1.90459e-05	SOX9/TGFB2/NKX3-1/PDGFRB/ROR1/KDR/PDGFRA/ROR2/PDGFC/FN1/F2RL1	11
GO:0048486	BP	GO:0048486	parasympathetic nervous system development	6/441	18/18723	2.40947e-06	2.83479e-05	1.94565e-05	NRP2/SEMA3A/SIX1/HOXB1/PLXNA4/HES1	6
GO:0072189	BP	GO:0072189	ureter development	6/441	18/18723	2.40947e-06	2.83479e-05	1.94565e-05	FOXF1/SOX9/ALDH1A2/SIX1/GATA3/BMP4	6
GO:2000136	BP	GO:2000136	regulation of cell proliferation involved in heart morphogenesis	6/441	18/18723	2.40947e-06	2.83479e-05	1.94565e-05	SOX9/TBX3/ISL1/SIX1/BMP4/HES1	6
GO:0031214	BP	GO:0031214	biomineral tissue development	16/441	169/18723	2.57781e-06	3.02449e-05	2.07585e-05	CER1/TWIST1/FBN2/COL1A2/SOX9/BMPR1B/FGFR2/COL1A1/AXIN2/PTN/GPC3/BMP2/BMP4/ROR2/LGR4/SPP1	16
GO:0001570	BP	GO:0001570	vasculogenesis	11/441	80/18723	2.65529e-06	3.10684e-05	2.13238e-05	FOXF1/HAS2/APLNR/RIN2/CITED1/HEG1/PDGFRB/KDR/ITGB8/APELA/CAV1	11
GO:0070482	BP	GO:0070482	response to oxygen levels	24/441	347/18723	2.76034e-06	3.2209e-05	2.21066e-05	CXCR4/TWIST1/SFRP1/STC1/TGFB2/ITPR1/CYTB/NKX3-1/PDGFRB/COL1A1/EDNRA/PTGIS/EGR1/AK4/PTN/DDAH1/DDIT4/BMP2/GATA6/PAM/POSTN/SLC2A1/PDK1/CAV1	24
GO:0007160	BP	GO:0007160	cell-matrix adhesion	19/441	233/18723	2.87565e-06	3.34373e-05	2.29497e-05	COL3A1/RIN2/FREM1/ITGA8/SFRP1/SEMA3E/NID2/CD44/EFNA5/KDR/SDC4/POSTN/LIMCH1/ADAMTS9/UTRN/ADAMTS12/NID1/FN1/COL13A1	19
GO:0032970	BP	GO:0032970	regulation of actin filament-based process	26/441	397/18723	2.91025e-06	3.34373e-05	2.29497e-05	TAC1/SFRP1/ATP1A2/ID1/STC1/DSP/FZD10/SVIL/SEMA3E/PDGFRB/PREX1/SLIT2/SEMA5A/EFNA5/PAM/CGNL1/PDGFRA/SDC4/FHOD3/RHOBTB3/LIMCH1/TENM1/F2RL1/TPM1/PROX1/CAV1	26
GO:0003139	BP	GO:0003139	secondary heart field specification	5/441	11/18723	2.91271e-06	3.34373e-05	2.29497e-05	ISL1/WNT5A/LRP2/AXIN2/BMP4	5
GO:0021561	BP	GO:0021561	facial nerve development	5/441	11/18723	2.91271e-06	3.34373e-05	2.29497e-05	NRP2/SEMA3A/SIX1/HOXB1/PLXNA4	5
GO:0021610	BP	GO:0021610	facial nerve morphogenesis	5/441	11/18723	2.91271e-06	3.34373e-05	2.29497e-05	NRP2/SEMA3A/SIX1/HOXB1/PLXNA4	5
GO:0072497	BP	GO:0072497	mesenchymal stem cell differentiation	5/441	11/18723	2.91271e-06	3.34373e-05	2.29497e-05	SOX9/SOX5/WNT3/PDGFRA/SOX6	5
GO:0110148	BP	GO:0110148	biomineralization	16/441	171/18723	3.0074e-06	3.43501e-05	2.35762e-05	CER1/TWIST1/FBN2/COL1A2/SOX9/BMPR1B/FGFR2/COL1A1/AXIN2/PTN/GPC3/BMP2/BMP4/ROR2/LGR4/SPP1	16
GO:0048708	BP	GO:0048708	astrocyte differentiation	11/441	81/18723	3.00836e-06	3.43501e-05	2.35762e-05	NOG/SOX9/ID2/VIM/EPHA4/SERPINE2/ROR1/BMP2/ROR2/DLL1/HES1	11
GO:0009855	BP	GO:0009855	determination of bilateral symmetry	14/441	133/18723	3.14256e-06	3.57865e-05	2.4562e-05	FOXF1/CFC1/CER1/NODAL/HAND1/APLNR/ALDH1A2/TBX3/WNT5A/TDGF1/PITX2/DLL1/BICC1/TBX6	14
GO:0030278	BP	GO:0030278	regulation of ossification	13/441	115/18723	3.18012e-06	3.61177e-05	2.47893e-05	TWIST1/FBN2/DKK1/SOX9/TAC1/SFRP1/BMPR1B/WNT5A/TGFB2/DHRS3/PTN/BMP2/BMP4	13
GO:0007162	BP	GO:0007162	negative regulation of cell adhesion	22/441	303/18723	3.28866e-06	3.72511e-05	2.55672e-05	CYP1B1/PLXNA2/SNAI2/ANXA1/DLG5/GLI3/SEMA3E/RIPOR2/SERPINE2/COL1A1/LGALS1/PLXNA4/SEMA5A/BMP2/EFNA5/BMP4/SDC4/TNC/POSTN/TGFBI/PODXL/CD9	22
GO:0001935	BP	GO:0001935	endothelial cell proliferation	17/441	193/18723	3.39477e-06	3.83294e-05	2.63073e-05	PRKD1/IGF2/APLNR/ALDH1A2/NRP2/BMPER/WNT5A/SEMA5A/BMP2/KDR/BMP4/JCAD/SULF1/PROX1/APELA/NR2F2/CAV1	17
GO:0060395	BP	GO:0060395	SMAD protein signal transduction	11/441	82/18723	3.40186e-06	3.83294e-05	2.63073e-05	BMP3/NODAL/CITED1/VIM/TGFB2/SMAD9/BMP2/BMP4/ROR2/FOS/BMP5	11
GO:0072210	BP	GO:0072210	metanephric nephron development	8/441	40/18723	3.52856e-06	3.96521e-05	2.72152e-05	SOX9/CITED1/PDGFRB/EGR1/BMP4/PDGFRA/LGR4/HES1	8
GO:1901654	BP	GO:1901654	response to ketone	17/441	194/18723	3.64164e-06	4.08151e-05	2.80134e-05	SFRP1/TGFB2/NKX3-1/FOXP2/TXNIP/SLIT2/NR3C1/PTN/DDIT4/TNC/POSTN/FOS/SERPINF1/FBXO32/SLIT3/SPP1/CAV1	17
GO:0003209	BP	GO:0003209	cardiac atrium morphogenesis	7/441	29/18723	3.82151e-06	4.27186e-05	2.93199e-05	NOG/ISL1/WNT5A/TGFB2/HEG1/BMP2/PROX1	7
GO:0043410	BP	GO:0043410	positive regulation of MAPK cascade	29/441	480/18723	3.8662e-06	4.31051e-05	2.95851e-05	IGF2/NODAL/DKK1/BMPER/WNT5A/FGFR2/TGFB2/EPHA4/TDGF1/SEMA3A/FZD10/GLIPR2/PDGFRB/ROR1/CD44/EFNA1/BMP2/FGF4/KDR/DOK4/BMP4/PDGFRA/ROR2/JCAD/PDGFC/TENM1/F2RL1/APELA/CDH2	29
GO:0048771	BP	GO:0048771	tissue remodeling	16/441	175/18723	4.06421e-06	4.51068e-05	3.0959e-05	IGFBP5/FOXC2/RSPO3/SFRP1/TNFRSF11B/HOXA3/FOXC1/CA2/BGN/AXL/PTN/SEMA3C/LGR4/LRRK1/SPP1/CAV1	16
GO:0001666	BP	GO:0001666	response to hypoxia	22/441	307/18723	4.06692e-06	4.51068e-05	3.0959e-05	CXCR4/TWIST1/SFRP1/STC1/TGFB2/ITPR1/CYTB/NKX3-1/EDNRA/PTGIS/EGR1/AK4/PTN/DDAH1/DDIT4/BMP2/GATA6/PAM/POSTN/SLC2A1/PDK1/CAV1	22
GO:0032330	BP	GO:0032330	regulation of chondrocyte differentiation	9/441	54/18723	4.27336e-06	4.72734e-05	3.2446e-05	SOX9/SOX5/SNAI2/BMPR1B/GLI3/AXIN2/BMP4/ADAMTS12/SOX6	9
GO:0022404	BP	GO:0022404	molting cycle process	11/441	84/18723	4.32599e-06	4.76082e-05	3.26758e-05	IGFBP5/DKK4/SOX9/WNT5A/FGFR2/TGFB2/FST/SNAI1/APCDD1/LGR4/LRIG1	11
GO:0022405	BP	GO:0022405	hair cycle process	11/441	84/18723	4.32599e-06	4.76082e-05	3.26758e-05	IGFBP5/DKK4/SOX9/WNT5A/FGFR2/TGFB2/FST/SNAI1/APCDD1/LGR4/LRIG1	11
GO:0034754	BP	GO:0034754	cellular hormone metabolic process	14/441	137/18723	4.46313e-06	4.89909e-05	3.36248e-05	CYP1B1/ALDH1A2/RDH10/RBP1/DHRS3/EGR1/CRABP2/BMP2/CRABP1/PDGFRA/BMP5/ECE1/CYP26A1/SPP1	14
GO:0007179	BP	GO:0007179	transforming growth factor beta receptor signaling pathway	17/441	198/18723	4.79878e-06	5.25398e-05	3.60606e-05	COL3A1/NODAL/FBN2/COL1A2/BAMBI/CITED1/ID1/TGFB2/FBN1/CDKN1C/SKIL/SMAD9/BMP2/FOS/ITGB8/HTRA1/CAV1	17
GO:0055013	BP	GO:0055013	cardiac muscle cell development	11/441	85/18723	4.86528e-06	5.30653e-05	3.64213e-05	TBX3/ISL1/ALPK2/TTN/SORBS2/PDGFRB/NEBL/BMP4/PDGFRA/FHOD3/PROX1	11
GO:0060601	BP	GO:0060601	lateral sprouting from an epithelium	5/441	12/18723	4.89661e-06	5.30653e-05	3.64213e-05	NOG/WNT5A/FGFR2/BMP4/SULF1	5
GO:0061307	BP	GO:0061307	cardiac neural crest cell differentiation involved in heart development	5/441	12/18723	4.89661e-06	5.30653e-05	3.64213e-05	TWIST1/PITX2/BMP4/SEMA3C/HES1	5
GO:0061308	BP	GO:0061308	cardiac neural crest cell development involved in heart development	5/441	12/18723	4.89661e-06	5.30653e-05	3.64213e-05	TWIST1/PITX2/BMP4/SEMA3C/HES1	5
GO:0001841	BP	GO:0001841	neural tube formation	12/441	102/18723	4.99672e-06	5.40128e-05	3.70716e-05	NOG/TWIST1/NODAL/PTCH1/SFRP1/WNT5A/LRP2/TGFB2/BMP4/SDC4/PRICKLE1/BMP5	12
GO:0048593	BP	GO:0048593	camera-type eye morphogenesis	13/441	120/18723	5.12524e-06	5.52617e-05	3.79288e-05	TWIST1/SDK2/SOX9/MEIS1/STRA6/WNT5A/PITX2/GLI3/PTN/BMP4/DLL1/PROM1/PROX1	13
GO:0001936	BP	GO:0001936	regulation of endothelial cell proliferation	16/441	179/18723	5.44249e-06	5.85343e-05	4.01749e-05	PRKD1/IGF2/APLNR/ALDH1A2/NRP2/WNT5A/SEMA5A/BMP2/KDR/BMP4/JCAD/SULF1/PROX1/APELA/NR2F2/CAV1	16
GO:0045216	BP	GO:0045216	cell-cell junction organization	17/441	200/18723	5.49303e-06	5.8929e-05	4.04458e-05	CDH6/APLNR/CDH11/SNAI2/EPB41L3/TGFB2/DLG5/EPHA4/HEG1/DSP/CLDN11/SNAI1/F2RL1/TLN2/CAV1/CD9/CDH2	17
GO:0042733	BP	GO:0042733	embryonic digit morphogenesis	9/441	56/18723	5.83959e-06	6.24895e-05	4.28896e-05	NOG/TWIST1/TBX3/WNT5A/MSX1/GLI3/BMP4/ROR2/ECE1	9
GO:0035115	BP	GO:0035115	embryonic forelimb morphogenesis	7/441	31/18723	6.18149e-06	6.59823e-05	4.52869e-05	TWIST1/ALDH1A2/TBX3/WNT3/MSX1/RDH10/CRABP2	7
GO:0030517	BP	GO:0030517	negative regulation of axon extension	8/441	43/18723	6.25421e-06	6.64256e-05	4.55911e-05	MAP2/SEMA6D/WNT3/WNT5A/SEMA3A/SEMA3E/SEMA5A/SEMA3C	8
GO:0060443	BP	GO:0060443	mammary gland morphogenesis	8/441	43/18723	6.25421e-06	6.64256e-05	4.55911e-05	IGFBP5/PTCH1/TBX3/WNT5A/FGFR2/GLI3/BMP4/CAV1	8
GO:0051090	BP	GO:0051090	regulation of DNA-binding transcription factor activity	27/441	440/18723	6.29806e-06	6.6725e-05	4.57966e-05	PRKD1/TWIST1/CYP1B1/NODAL/HAND1/TBXT/EOMES/PTCH1/ID2/WNT5A/ID1/CMKLR1/NKX3-1/ROR1/PTGIS/ID3/CLU/BMP2/HES6/ARID5B/HES1/TBX6/PLPP3/PROX1/TCF7L2/MAPK10/CAV1	27
GO:0007350	BP	GO:0007350	blastoderm segmentation	6/441	21/18723	6.63252e-06	6.99206e-05	4.79899e-05	TBXT/TBX3/NRP2/WNT5A/TDGF1/SEMA3A	6
GO:0048745	BP	GO:0048745	smooth muscle tissue development	6/441	21/18723	6.63252e-06	6.99206e-05	4.79899e-05	PTCH1/SOX9/STRA6/SIX1/BMP4/PROX1	6
GO:0010811	BP	GO:0010811	positive regulation of cell-substrate adhesion	13/441	123/18723	6.74205e-06	7.08998e-05	4.86619e-05	FOXF1/HAS2/RIN2/SFRP1/EGFLAM/PREX1/PTN/KDR/SDC4/UTRN/NID1/FN1/EDIL3	13
GO:0033002	BP	GO:0033002	muscle cell proliferation	19/441	248/18723	7.13444e-06	7.48414e-05	5.13672e-05	IGFBP5/FOXC2/NOG/MEIS1/ID2/FGFR2/TGFB2/FOXC1/SIX1/PDGFRB/FOXP1/TENM4/DIPK2A/S1PR2/BMP2/GATA6/BMP4/TPM1/TCF7L2	19
GO:0007368	BP	GO:0007368	determination of left/right symmetry	13/441	124/18723	7.37309e-06	7.71548e-05	5.29551e-05	FOXF1/CFC1/CER1/NODAL/HAND1/APLNR/TBX3/WNT5A/TDGF1/PITX2/DLL1/BICC1/TBX6	13
GO:0006775	BP	GO:0006775	fat-soluble vitamin metabolic process	8/441	44/18723	7.4881e-06	7.81662e-05	5.36493e-05	ALDH1A2/SNAI2/LRP2/RBP1/SNAI1/CRABP1/CYP27A1/CYP26A1	8
GO:0035883	BP	GO:0035883	enteroendocrine cell differentiation	7/441	32/18723	7.7529e-06	8.07326e-05	5.54107e-05	WNT5A/GATA6/BMP4/DLL1/HES1/BMP5/CDH2	7
GO:0043433	BP	GO:0043433	negative regulation of DNA-binding transcription factor activity	16/441	185/18723	8.29846e-06	8.62028e-05	5.91652e-05	TWIST1/CYP1B1/HAND1/TBXT/EOMES/PTCH1/ID2/ID1/CMKLR1/PTGIS/ID3/HES6/HES1/TBX6/PROX1/TCF7L2	16
GO:0036293	BP	GO:0036293	response to decreased oxygen levels	22/441	322/18723	8.71132e-06	9.01763e-05	6.18924e-05	CXCR4/TWIST1/SFRP1/STC1/TGFB2/ITPR1/CYTB/NKX3-1/EDNRA/PTGIS/EGR1/AK4/PTN/DDAH1/DDIT4/BMP2/GATA6/PAM/POSTN/SLC2A1/PDK1/CAV1	22
GO:0045444	BP	GO:0045444	fat cell differentiation	18/441	229/18723	8.72332e-06	9.01763e-05	6.18924e-05	ID2/SFRP1/WNT5A/CMKLR1/SIX1/WNT5B/GATA3/RUNX1T1/FRZB/DIO2/BMP2/PDGFRA/ARID5B/HES1/ZNF516/BBS9/CLIP3/TCF7L2	18
GO:0002053	BP	GO:0002053	positive regulation of mesenchymal cell proliferation	6/441	22/18723	8.93911e-06	9.21832e-05	6.32698e-05	FOXF1/SOX9/WNT5A/FGFR2/PRRX1/SIX1	6
GO:0055006	BP	GO:0055006	cardiac cell development	11/441	91/18723	9.50919e-06	9.78252e-05	6.71422e-05	TBX3/ISL1/ALPK2/TTN/SORBS2/PDGFRB/NEBL/BMP4/PDGFRA/FHOD3/PROX1	11
GO:0008544	BP	GO:0008544	epidermis development	22/441	324/18723	9.60445e-06	9.82427e-05	6.74288e-05	IGFBP5/DKK4/PTCH1/SOX9/ANXA1/WNT5A/FGFR2/TGFB2/FOXC1/PITX2/FST/DSP/TXNIP/CRABP2/SNAI1/GATA6/BMP4/APCDD1/DLL1/LGR4/HES1/MCOLN3	22
GO:0048333	BP	GO:0048333	mesodermal cell differentiation	7/441	33/18723	9.64204e-06	9.82427e-05	6.74288e-05	FOXF1/FOXC2/NODAL/DKK1/ITGA8/FGFR2/BMP4	7
GO:0071295	BP	GO:0071295	cellular response to vitamin	7/441	33/18723	9.64204e-06	9.82427e-05	6.74288e-05	MN1/SNAI2/SFRP1/COL1A1/PTN/TNC/POSTN	7
GO:0110110	BP	GO:0110110	positive regulation of animal organ morphogenesis	7/441	33/18723	9.64204e-06	9.82427e-05	6.74288e-05	DKK1/SOX9/WNT5A/SIX1/GATA3/BMP2/BMP4	7
GO:0001889	BP	GO:0001889	liver development	14/441	147/18723	1.01447e-05	0.000103118	7.07746e-05	NODAL/PTCH1/SOX9/ALDH1A2/ANXA1/GLI3/SULF2/FRZB/AK4/PTN/GATA6/ARID5B/HES1/PROX1	14
GO:0060038	BP	GO:0060038	cardiac muscle cell proliferation	9/441	60/18723	1.0485e-05	0.000106323	7.29746e-05	FOXC2/NOG/MEIS1/FGFR2/TGFB2/FOXC1/TENM4/DIPK2A/GATA6	9
GO:0014855	BP	GO:0014855	striated muscle cell proliferation	10/441	76/18723	1.13012e-05	0.000114327	7.84684e-05	FOXC2/NOG/MEIS1/FGFR2/TGFB2/FOXC1/SIX1/TENM4/DIPK2A/GATA6	10
GO:0018212	BP	GO:0018212	peptidyl-tyrosine modification	24/441	378/18723	1.17724e-05	0.000118812	8.15461e-05	IGF2/ISL1/TTN/SFRP1/FGFR2/EPHA4/TDGF1/AXL/TPST1/PDGFRB/ENPP2/ROR1/AFAP1L2/CD44/EFNA1/EFNA5/KDR/PDGFRA/ROR2/PDGFC/HES1/EPHA7/LRRK1/CAV1	24
GO:0031346	BP	GO:0031346	positive regulation of cell projection organization	23/441	353/18723	1.18188e-05	0.000118998	8.16739e-05	PRKD1/PLXNA2/WNT3/WNT5A/EPHA4/STMN2/SKIL/ENPP2/RIPOR2/ROR1/ENC1/SLIT2/PTN/CRABP2/PLXNA4/SEMA5A/ROR2/SERPINF1/BMP5/TENM1/GRIP1/FN1/F2RL1	23
GO:0031128	BP	GO:0031128	developmental induction	7/441	34/18723	1.18974e-05	0.000119008	8.16806e-05	DKK1/SOX9/WNT3/WNT5A/SIX1/BMP2/BMP4	7
GO:0060841	BP	GO:0060841	venous blood vessel development	5/441	14/18723	1.19035e-05	0.000119008	8.16806e-05	FOXF1/APLNR/HEG1/SEMA3C/PROX1	5
GO:1905208	BP	GO:1905208	negative regulation of cardiocyte differentiation	5/441	14/18723	1.19035e-05	0.000119008	8.16806e-05	DKK1/BMP2/PRICKLE1/DLL1/SOX6	5
GO:0001938	BP	GO:0001938	positive regulation of endothelial cell proliferation	12/441	111/18723	1.20532e-05	0.000120222	8.25141e-05	PRKD1/IGF2/APLNR/NRP2/WNT5A/SEMA5A/BMP2/KDR/BMP4/JCAD/PROX1/APELA	12
GO:0061008	BP	GO:0061008	hepaticobiliary system development	14/441	150/18723	1.27938e-05	0.000127311	8.73795e-05	NODAL/PTCH1/SOX9/ALDH1A2/ANXA1/GLI3/SULF2/FRZB/AK4/PTN/GATA6/ARID5B/HES1/PROX1	14
GO:0019827	BP	GO:0019827	stem cell population maintenance	13/441	131/18723	1.34481e-05	0.00013351	9.16342e-05	NOG/NODAL/SOX9/TBX3/SFRP1/PRRX1/PTN/FGF4/DLL1/CDX2/HES1/PROX1/CDH2	13
GO:0060393	BP	GO:0060393	regulation of pathway-restricted SMAD protein phosphorylation	9/441	62/18723	1.38023e-05	0.000136707	9.38285e-05	NOG/BMP3/NODAL/DKK1/BMPER/TGFB2/BMP2/BMP4/BMP5	9
GO:0018149	BP	GO:0018149	peptide cross-linking	7/441	35/18723	1.45724e-05	0.000143666	9.86052e-05	COL3A1/SPOCK3/ANXA1/EGFLAM/DSP/BGN/FN1	7
GO:0033280	BP	GO:0033280	response to vitamin D	7/441	35/18723	1.45724e-05	0.000143666	9.86052e-05	MN1/SNAI2/SFRP1/STC1/PTN/TNC/SPP1	7
GO:0051099	BP	GO:0051099	positive regulation of binding	15/441	173/18723	1.53692e-05	0.000151172	0.000103757	TWIST1/BAMBI/ISL1/WNT5A/FOXC1/EPHA4/DACT1/ANXA2/GATA3/RIPOR2/BMP2/BMP4/HES1/TCF7L2/CAV1	15
GO:0090100	BP	GO:0090100	positive regulation of transmembrane receptor protein serine/threonine kinase signaling pathway	12/441	114/18723	1.58414e-05	0.000155136	0.000106477	BMP3/NODAL/CITED1/MSX1/TGFB2/CDKN1C/GPC3/BMP2/BMP4/SULF1/HES1/BMP5	12
GO:0010565	BP	GO:0010565	regulation of cellular ketone metabolic process	13/441	133/18723	1.58451e-05	0.000155136	0.000106477	TWIST1/SOX9/ANXA1/RDH10/EGR1/BMP2/ATP2B4/BMP5/IRS1/INSIG2/PROX1/PDK1/CAV1	13
GO:0055017	BP	GO:0055017	cardiac muscle tissue growth	11/441	96/18723	1.59477e-05	0.000155782	0.000106921	FOXC2/NOG/MEIS1/FGFR2/TGFB2/FOXC1/HEG1/SORBS2/TENM4/DIPK2A/GATA6	11
GO:0045664	BP	GO:0045664	regulation of neuron differentiation	16/441	196/18723	1.7164e-05	0.000166386	0.000114199	DKK1/SOX9/MEIS1/ISL1/ID2/SFRP1/SIX1/GLI3/ZEB1/BMP2/BMP4/DLL1/HES1/CDON/TBX6/PROX1	16
GO:0098727	BP	GO:0098727	maintenance of cell number	13/441	134/18723	1.71784e-05	0.000166386	0.000114199	NOG/NODAL/SOX9/TBX3/SFRP1/PRRX1/PTN/FGF4/DLL1/CDX2/HES1/PROX1/CDH2	13
GO:0038084	BP	GO:0038084	vascular endothelial growth factor signaling pathway	8/441	49/18723	1.71895e-05	0.000166386	0.000114199	PRKD1/NRP2/FOXC1/PDGFRB/KDR/PDGFRA/DLL1/JCAD	8
GO:0045778	BP	GO:0045778	positive regulation of ossification	8/441	49/18723	1.71895e-05	0.000166386	0.000114199	FBN2/TAC1/BMPR1B/WNT5A/TGFB2/PTN/BMP2/BMP4	8
GO:0008360	BP	GO:0008360	regulation of cell shape	14/441	154/18723	1.72678e-05	0.000166765	0.000114459	BAMBI/PLXNA2/EPB41L3/ANXA1/SEMA3E/PTN/PALMD/PLXNA4/KDR/RHOBTB3/GAS2/FN1/TPM1/FAM171A1	14
GO:0043584	BP	GO:0043584	nose development	5/441	15/18723	1.75104e-05	0.000168345	0.000115543	STRA6/SIX1/GLI3/RDH10/PROX1	5
GO:0060026	BP	GO:0060026	convergent extension	5/441	15/18723	1.75104e-05	0.000168345	0.000115543	SFRP1/WNT5A/NKD1/WNT5B/FRZB	5
GO:0050954	BP	GO:0050954	sensory perception of mechanical stimulus	15/441	175/18723	1.76257e-05	0.000169071	0.000116042	COL2A1/CXCR4/HOXA1/SLC1A3/SNAI2/LRP2/COL11A1/SIX1/GABRB2/RIPOR2/SERPINE2/ROR1/COL1A1/LRIG1/PAX3	15
GO:0003230	BP	GO:0003230	cardiac atrium development	7/441	36/18723	1.77259e-05	0.000169651	0.00011644	NOG/ISL1/WNT5A/TGFB2/HEG1/BMP2/PROX1	7
GO:0051098	BP	GO:0051098	regulation of binding	23/441	363/18723	1.8475e-05	0.000176424	0.000121088	NOG/TWIST1/HAND1/DKK1/BAMBI/ISL1/MAP2/WNT5A/ID1/MSX1/MSX2/FOXC1/EPHA4/DACT1/LEF1/ANXA2/GATA3/RIPOR2/BMP2/BMP4/HES1/TCF7L2/CAV1	23
GO:0002064	BP	GO:0002064	epithelial cell development	17/441	220/18723	1.92824e-05	0.000183722	0.000126097	FOXC2/CXCR4/SOX9/VIM/WNT5A/STC1/HEG1/WNT5B/S1PR3/S1PR2/BMP4/DLL1/BMP5/F2RL1/PROX1/PODXL/CDH2	17
GO:0072012	BP	GO:0072012	glomerulus vasculature development	6/441	25/18723	1.99829e-05	0.00018955	0.000130098	FOXC2/PDGFRB/EGR1/BMP4/PDGFRA/HES1	6
GO:0001764	BP	GO:0001764	neuron migration	14/441	156/18723	1.99831e-05	0.00018955	0.000130098	COL3A1/FLRT2/CXCR4/TWIST1/NRP2/SEMA3A/AXL/GATA3/TUBB2A/DDIT4/EVX1/DCX/NR2F2/ADGRL3	14
GO:0001942	BP	GO:0001942	hair follicle development	10/441	81/18723	2.00284e-05	0.000189558	0.000130103	IGFBP5/DKK4/SOX9/WNT5A/FGFR2/TGFB2/FST/SNAI1/APCDD1/LGR4	10
GO:0060389	BP	GO:0060389	pathway-restricted SMAD protein phosphorylation	9/441	65/18723	2.04345e-05	0.000192973	0.000132447	NOG/BMP3/NODAL/DKK1/BMPER/TGFB2/BMP2/BMP4/BMP5	9
GO:0003161	BP	GO:0003161	cardiac conduction system development	7/441	37/18723	2.14222e-05	0.000201407	0.000138235	TBX3/ISL1/ID2/MSX1/MSX2/GATA6/BMP4	7
GO:1905332	BP	GO:1905332	positive regulation of morphogenesis of an epithelium	7/441	37/18723	2.14222e-05	0.000201407	0.000138235	NOG/SOX9/SIX1/WNT5B/GATA3/BMP4/LGR4	7
GO:0046545	BP	GO:0046545	development of primary female sexual characteristics	11/441	100/18723	2.35425e-05	0.000220854	0.000151583	SFRP1/BMPR1B/DACH1/FOXC1/FST/SLIT2/PDGFRA/ARID5B/GAS2/SLIT3/NR2F2	11
GO:0022407	BP	GO:0022407	regulation of cell-cell adhesion	26/441	448/18723	2.45854e-05	0.00023013	0.000157949	IGF2/NODAL/HAS2/ANXA1/WNT5A/DLG5/LEF1/GLI3/GATA3/RIPOR2/SERPINE2/CD44/LGALS1/BMP2/EFNA5/CHST2/BMP4/SDC4/EFNB1/HES1/EPHA7/ANK3/PLPP3/PODXL/CAV1/CD9	26
GO:0003198	BP	GO:0003198	epithelial to mesenchymal transition involved in endocardial cushion formation	5/441	16/18723	2.49779e-05	0.000231766	0.000159073	NOG/SNAI2/MSX1/TGFB2/SNAI1	5
GO:0030540	BP	GO:0030540	female genitalia development	5/441	16/18723	2.49779e-05	0.000231766	0.000159073	TBX3/STRA6/WNT5A/LRP2/AXL	5
GO:0042481	BP	GO:0042481	regulation of odontogenesis	5/441	16/18723	2.49779e-05	0.000231766	0.000159073	TNFRSF11B/MSX1/PAX9/BMP2/BMP4	5
GO:0048557	BP	GO:0048557	embryonic digestive tract morphogenesis	5/441	16/18723	2.49779e-05	0.000231766	0.000159073	FOXF1/ID2/FGFR2/GLI3/PDGFRA	5
GO:0072273	BP	GO:0072273	metanephric nephron morphogenesis	6/441	26/18723	2.54641e-05	0.000235764	0.000161816	SOX9/CITED1/PDGFRB/BMP4/LGR4/HES1	6
GO:0035136	BP	GO:0035136	forelimb morphogenesis	7/441	38/18723	2.57315e-05	0.000237723	0.000163161	TWIST1/ALDH1A2/TBX3/WNT3/MSX1/RDH10/CRABP2	7
GO:0061180	BP	GO:0061180	mammary gland epithelium development	9/441	67/18723	2.62205e-05	0.000241716	0.000165902	FOXF1/PTCH1/TBX3/ID2/WNT3/WNT5A/FGFR2/MSX1/GATA3	9
GO:0098742	BP	GO:0098742	cell-cell adhesion via plasma-membrane adhesion molecules	19/441	273/18723	2.7584e-05	0.000253737	0.000174152	CDH6/SDK2/CDH11/FLRT3/TGFB2/FAT4/PCDH19/ALCAM/PCDH10/PCDH7/TENM4/CLDN11/PCDHGC3/BMP2/TENM1/AMIGO2/ADGRL3/CDH2/PCDH9	19
GO:0009953	BP	GO:0009953	dorsal/ventral pattern formation	10/441	84/18723	2.76481e-05	0.000253779	0.000174181	HHIP/CER1/NOG/PTCH1/SFRP1/WNT3/BMPR1B/GLI3/CXXC4/BMP4	10
GO:1901888	BP	GO:1901888	regulation of cell junction assembly	16/441	204/18723	2.81282e-05	0.00025763	0.000176824	FLRT2/APLNR/FLRT3/SNAI2/SFRP1/WNT5A/DLG5/SIX1/SNAI1/EFNA5/KDR/SDC4/LIMCH1/EPHA7/AMIGO2/CAV1	16
GO:0008584	BP	GO:0008584	male gonad development	13/441	141/18723	2.95968e-05	0.00026992	0.000185259	SOX9/SFRP1/WNT5A/LRP2/TGFB2/SEMA3A/NKX3-1/PDGFRB/GATA3/GATA6/PDGFRA/ARID5B/RHOBTB3	13
GO:0031333	BP	GO:0031333	negative regulation of protein-containing complex assembly	13/441	141/18723	2.95968e-05	0.00026992	0.000185259	DKK1/SOX9/ISL1/MAP2/DACT1/STMN2/SVIL/SLIT2/CLU/FHOD3/CLIP3/DNAJC15/SVIP	13
GO:0021953	BP	GO:0021953	central nervous system neuron differentiation	14/441	162/18723	3.05165e-05	0.000277713	0.000190608	PTCH1/CDH11/ISL1/MAP2/NRP2/FGFR2/EPHA4/SEMA3A/GLI3/SLIT2/PLXNA4/HES1/PROX1/BTG2	14
GO:1902742	BP	GO:1902742	apoptotic process involved in development	7/441	39/18723	3.07299e-05	0.000279059	0.000191532	FOXC2/TGFB2/FOXC1/LEF1/SLIT2/FGF4/SLIT3	7
GO:0018108	BP	GO:0018108	peptidyl-tyrosine phosphorylation	23/441	375/18723	3.08185e-05	0.000279268	0.000191675	IGF2/ISL1/TTN/SFRP1/FGFR2/EPHA4/TDGF1/AXL/PDGFRB/ENPP2/ROR1/AFAP1L2/CD44/EFNA1/EFNA5/KDR/PDGFRA/ROR2/PDGFC/HES1/EPHA7/LRRK1/CAV1	23
GO:0046546	BP	GO:0046546	development of primary male sexual characteristics	13/441	142/18723	3.18948e-05	0.000287751	0.000197498	SOX9/SFRP1/WNT5A/LRP2/TGFB2/SEMA3A/NKX3-1/PDGFRB/GATA3/GATA6/PDGFRA/ARID5B/RHOBTB3	13
GO:0003171	BP	GO:0003171	atrioventricular valve development	6/441	27/18723	3.20925e-05	0.000287751	0.000197498	TWIST1/APLNR/TGFB2/EFNA1/BMP2/SLIT3	6
GO:0010894	BP	GO:0010894	negative regulation of steroid biosynthetic process	6/441	27/18723	3.20925e-05	0.000287751	0.000197498	SNAI2/SNAI1/BMP2/BMP5/INSIG2/PROX1	6
GO:0061437	BP	GO:0061437	renal system vasculature development	6/441	27/18723	3.20925e-05	0.000287751	0.000197498	FOXC2/PDGFRB/EGR1/BMP4/PDGFRA/HES1	6
GO:0061440	BP	GO:0061440	kidney vasculature development	6/441	27/18723	3.20925e-05	0.000287751	0.000197498	FOXC2/PDGFRB/EGR1/BMP4/PDGFRA/HES1	6
GO:0048339	BP	GO:0048339	paraxial mesoderm development	5/441	17/18723	3.47025e-05	0.000309849	0.000212664	FOXC2/WNT5A/DLL3/FOXC1/LEF1	5
GO:0048532	BP	GO:0048532	anatomical structure arrangement	5/441	17/18723	3.47025e-05	0.000309849	0.000212664	NRP2/SEMA3A/HOXB1/PLXNA4/DLL1	5
GO:1902893	BP	GO:1902893	regulation of pri-miRNA transcription by RNA polymerase II	8/441	54/18723	3.57827e-05	0.000318825	0.000218825	SOX9/TGFB2/GATA3/NR3C1/EGR1/BMP2/BMP4/FOS	8
GO:0003156	BP	GO:0003156	regulation of animal organ formation	6/441	28/18723	4.0038e-05	0.000355996	0.000244337	DKK1/WNT5A/SIX1/BMP2/BMP4/SULF1	6
GO:0061614	BP	GO:0061614	pri-miRNA transcription by RNA polymerase II	8/441	55/18723	4.10216e-05	0.000363981	0.000249818	SOX9/TGFB2/GATA3/NR3C1/EGR1/BMP2/BMP4/FOS	8
GO:0001843	BP	GO:0001843	neural tube closure	10/441	88/18723	4.15712e-05	0.000368091	0.000252639	NOG/TWIST1/PTCH1/SFRP1/WNT5A/LRP2/TGFB2/BMP4/SDC4/PRICKLE1	10
GO:0007043	BP	GO:0007043	cell-cell junction assembly	13/441	146/18723	4.27186e-05	0.000377466	0.000259073	CDH6/APLNR/CDH11/SNAI2/EPB41L3/DLG5/HEG1/CLDN11/SNAI1/TLN2/CAV1/CD9/CDH2	13
GO:0032956	BP	GO:0032956	regulation of actin cytoskeleton organization	22/441	358/18723	4.44043e-05	0.000389533	0.000267355	TAC1/SFRP1/ID1/FZD10/SVIL/SEMA3E/PDGFRB/PREX1/SLIT2/SEMA5A/EFNA5/PAM/CGNL1/PDGFRA/SDC4/FHOD3/RHOBTB3/LIMCH1/TENM1/F2RL1/TPM1/PROX1	22
GO:0010927	BP	GO:0010927	cellular component assembly involved in morphogenesis	11/441	107/18723	4.44501e-05	0.000389533	0.000267355	TTN/EPB41L3/PDGFRB/KRT19/TENM4/NEBL/PDGFRA/FHOD3/TPM1/PROX1/CD9	11
GO:0042303	BP	GO:0042303	molting cycle	11/441	107/18723	4.44501e-05	0.000389533	0.000267355	IGFBP5/DKK4/SOX9/WNT5A/FGFR2/TGFB2/FST/SNAI1/APCDD1/LGR4/LRIG1	11
GO:0042633	BP	GO:0042633	hair cycle	11/441	107/18723	4.44501e-05	0.000389533	0.000267355	IGFBP5/DKK4/SOX9/WNT5A/FGFR2/TGFB2/FST/SNAI1/APCDD1/LGR4/LRIG1	11
GO:0060606	BP	GO:0060606	tube closure	10/441	89/18723	4.58646e-05	0.000401103	0.000275296	NOG/TWIST1/PTCH1/SFRP1/WNT5A/LRP2/TGFB2/BMP4/SDC4/PRICKLE1	10
GO:0033627	BP	GO:0033627	cell adhesion mediated by integrin	9/441	72/18723	4.70494e-05	0.000410622	0.00028183	FOXC2/CYP1B1/SNAI2/TGFB2/FBN1/EFNA1/ITGB8/PLPP3/PODXL	9
GO:0003309	BP	GO:0003309	type B pancreatic cell differentiation	6/441	29/18723	4.94858e-05	0.000431002	0.000295818	WNT5A/GATA6/BMP4/DLL1/BMP5/CDH2	6
GO:0045687	BP	GO:0045687	positive regulation of glial cell differentiation	7/441	42/18723	5.07171e-05	0.000440825	0.000302559	CXCR4/ID2/SERPINE2/TENM4/PTN/BMP2/HES1	7
GO:0001558	BP	GO:0001558	regulation of cell growth	24/441	414/18723	5.12097e-05	0.000444199	0.000304876	IGFBP5/CXCR4/MAP2/EPB41L3/SFRP1/SEMA6D/WNT3/WNT5A/MSX1/TGFB2/SEMA3A/SEMA3E/SERPINE2/FRZB/SLIT2/CRABP2/PLXNA4/SEMA5A/SEMA3C/EPHA7/SERTAD2/FN1/SLIT3/SPP1	24
GO:0051145	BP	GO:0051145	smooth muscle cell differentiation	9/441	73/18723	5.25642e-05	0.000455022	0.000312304	FOXF1/APLNR/SOX9/TBX3/FGFR2/SIX1/GATA6/BMP4/HES1	9
GO:0003129	BP	GO:0003129	heart induction	4/441	10/18723	5.6971e-05	0.000488208	0.000335081	DKK1/WNT5A/BMP2/BMP4	4
GO:0048340	BP	GO:0048340	paraxial mesoderm morphogenesis	4/441	10/18723	5.6971e-05	0.000488208	0.000335081	FOXC2/WNT5A/FOXC1/LEF1	4
GO:0060513	BP	GO:0060513	prostatic bud formation	4/441	10/18723	5.6971e-05	0.000488208	0.000335081	NOG/WNT5A/BMP4/SULF1	4
GO:0072203	BP	GO:0072203	cell proliferation involved in metanephros development	4/441	10/18723	5.6971e-05	0.000488208	0.000335081	PTCH1/PDGFRB/EGR1/GPC3	4
GO:2000726	BP	GO:2000726	negative regulation of cardiac muscle cell differentiation	4/441	10/18723	5.6971e-05	0.000488208	0.000335081	DKK1/BMP2/DLL1/SOX6	4
GO:0061383	BP	GO:0061383	trabecula morphogenesis	7/441	43/18723	5.93627e-05	0.000507682	0.000348447	NOG/FBN2/SFRP1/TGFB2/HEG1/COL1A1/BMP5	7
GO:0045939	BP	GO:0045939	negative regulation of steroid metabolic process	6/441	30/18723	6.06363e-05	0.0005165	0.000354499	SNAI2/SNAI1/BMP2/BMP5/INSIG2/PROX1	6
GO:0060351	BP	GO:0060351	cartilage development involved in endochondral bone morphogenesis	6/441	30/18723	6.06363e-05	0.0005165	0.000354499	COL2A1/CER1/SOX9/STC1/COL1A1/AXIN2	6
GO:0010002	BP	GO:0010002	cardioblast differentiation	5/441	19/18723	6.27197e-05	0.000528957	0.000363049	TBXT/ISL1/TGFB2/GATA6/PRICKLE1	5
GO:0031290	BP	GO:0031290	retinal ganglion cell axon guidance	5/441	19/18723	6.27197e-05	0.000528957	0.000363049	ISL1/BMPR1B/ALCAM/SLIT2/EPHA7	5
GO:0042474	BP	GO:0042474	middle ear morphogenesis	5/441	19/18723	6.27197e-05	0.000528957	0.000363049	NOG/MSX1/PRRX1/SIX1/INSIG2	5
GO:0060039	BP	GO:0060039	pericardium development	5/441	19/18723	6.27197e-05	0.000528957	0.000363049	FLRT3/WNT5A/HEG1/BMP2/BMP5	5
GO:0060065	BP	GO:0060065	uterus development	5/441	19/18723	6.27197e-05	0.000528957	0.000363049	GREB1L/STRA6/WNT5A/TGFB2/GATA3	5
GO:0031032	BP	GO:0031032	actomyosin structure organization	15/441	196/18723	6.59192e-05	0.000554842	0.000380815	TAC1/TTN/EPB41L3/SFRP1/PDGFRB/KRT19/NEBL/CGNL1/PDGFRA/SDC4/FHOD3/LIMCH1/TPM1/PROX1/FAM171A1	15
GO:0007584	BP	GO:0007584	response to nutrient	14/441	174/18723	6.69587e-05	0.000562479	0.000386057	ABCA1/MN1/ALDH1A2/SNAI2/SFRP1/TNFRSF11B/STC1/CYTB/COL1A1/PTN/TNC/POSTN/CYP26A1/SPP1	14
GO:0007528	BP	GO:0007528	neuromuscular junction development	7/441	44/18723	6.91768e-05	0.000578829	0.000397278	SIX1/PTN/TNC/COL4A1/GPHN/PDZRN3/ANK3	7
GO:0060711	BP	GO:0060711	labyrinthine layer development	7/441	44/18723	6.91768e-05	0.000578829	0.000397278	RSPO3/CITED1/FGFR2/LEF1/CDX2/HES1/BMP5	7
GO:0045685	BP	GO:0045685	regulation of glial cell differentiation	9/441	76/18723	7.24859e-05	0.000605329	0.000415466	NOG/CXCR4/ID2/EPHA4/SERPINE2/TENM4/PTN/BMP2/HES1	9
GO:0002063	BP	GO:0002063	chondrocyte development	6/441	31/18723	7.37054e-05	0.000608355	0.000417544	SOX9/BMPR1B/COL11A1/SULF2/AXIN2/SULF1	6
GO:0008045	BP	GO:0008045	motor neuron axon guidance	6/441	31/18723	7.37054e-05	0.000608355	0.000417544	NOG/EPHA4/SEMA3A/ALCAM/SLIT2/PLXNA4	6
GO:0048710	BP	GO:0048710	regulation of astrocyte differentiation	6/441	31/18723	7.37054e-05	0.000608355	0.000417544	NOG/ID2/EPHA4/SERPINE2/BMP2/HES1	6
GO:0060795	BP	GO:0060795	cell fate commitment involved in formation of primary germ layer	6/441	31/18723	7.37054e-05	0.000608355	0.000417544	FOXC2/NODAL/DKK1/EOMES/GATA6/BMP4	6
GO:0071711	BP	GO:0071711	basement membrane organization	6/441	31/18723	7.37054e-05	0.000608355	0.000417544	FLRT2/NID2/COL4A1/GAS2/NID1/CAV1	6
GO:0090183	BP	GO:0090183	regulation of kidney development	6/441	31/18723	7.37054e-05	0.000608355	0.000417544	NOG/SOX9/SIX1/GATA3/BMP4/LGR4	6
GO:0031099	BP	GO:0031099	regeneration	15/441	198/18723	7.39742e-05	0.000609392	0.000418256	PTCH1/ISL1/ANXA1/EPHA4/CYTB/PRRX1/GLI3/AXL/SULF2/PTN/TNC/POSTN/GAP43/SPP1/CD9	15
GO:0007605	BP	GO:0007605	sensory perception of sound	13/441	154/18723	7.42769e-05	0.000610706	0.000419157	COL2A1/HOXA1/SLC1A3/SNAI2/LRP2/COL11A1/SIX1/GABRB2/RIPOR2/ROR1/COL1A1/LRIG1/PAX3	13
GO:0002244	BP	GO:0002244	hematopoietic progenitor cell differentiation	11/441	114/18723	7.96792e-05	0.000653518	0.000448541	MIXL1/SFRP1/HOXB3/MEOX1/FOXC1/FST/GATA3/KDR/BMP4/PDGFRA/HES1	11
GO:0050808	BP	GO:0050808	synapse organization	24/441	426/18723	7.99646e-05	0.000653518	0.000448541	FLRT2/DKK1/SDK2/FLRT3/NRP2/WNT5A/DLG5/EPHA4/SIX1/SEMA3E/GABRB2/PTN/PCDHGC3/EFNA1/TNC/COL4A1/EPHA7/GPHN/PDZRN3/ANK3/GAP43/AMIGO2/ADGRL3/CDH2	24
GO:0022602	BP	GO:0022602	ovulation cycle process	7/441	45/18723	8.02765e-05	0.000653518	0.000448541	BMPR1B/TGFB2/SLIT2/PAM/PDGFRA/GAS2/SLIT3	7
GO:0031670	BP	GO:0031670	cellular response to nutrient	7/441	45/18723	8.02765e-05	0.000653518	0.000448541	MN1/SNAI2/SFRP1/COL1A1/PTN/TNC/POSTN	7
GO:0008585	BP	GO:0008585	female gonad development	10/441	95/18723	8.04047e-05	0.000653518	0.000448541	SFRP1/BMPR1B/FOXC1/FST/SLIT2/PDGFRA/ARID5B/GAS2/SLIT3/NR2F2	10
GO:0030516	BP	GO:0030516	regulation of axon extension	10/441	95/18723	8.04047e-05	0.000653518	0.000448541	MAP2/SEMA6D/WNT3/WNT5A/SEMA3A/SEMA3E/PLXNA4/SEMA5A/SEMA3C/FN1	10
GO:0003215	BP	GO:0003215	cardiac right ventricle morphogenesis	5/441	20/18723	8.20152e-05	0.000662814	0.000454921	HAND1/ISL1/TGFB2/GATA3/SEMA3C	5
GO:0032332	BP	GO:0032332	positive regulation of chondrocyte differentiation	5/441	20/18723	8.20152e-05	0.000662814	0.000454921	SOX9/SOX5/BMPR1B/GLI3/SOX6	5
GO:0097150	BP	GO:0097150	neuronal stem cell population maintenance	5/441	20/18723	8.20152e-05	0.000662814	0.000454921	PRRX1/DLL1/HES1/PROX1/CDH2	5
GO:0071902	BP	GO:0071902	positive regulation of protein serine/threonine kinase activity	15/441	200/18723	8.28774e-05	0.000668513	0.000458833	IGF2/DKK1/BMPR1B/WNT5A/EPHA4/TDGF1/FZD10/PDGFRB/DIPK2A/BMP2/ROR2/ATP2B4/PDGFC/TENM1/PROX1	15
GO:0001101	BP	GO:0001101	response to acid chemical	12/441	135/18723	8.50825e-05	0.000685003	0.00047015	COL1A2/COL5A2/SIX1/COL1A1/PTN/PDGFRA/ATP2B4/PDGFC/COL4A1/SESN3/MAPK10/CD9	12
GO:0021604	BP	GO:0021604	cranial nerve structural organization	4/441	11/18723	8.78615e-05	0.000702068	0.000481863	NRP2/SEMA3A/HOXB1/PLXNA4	4
GO:0060900	BP	GO:0060900	embryonic camera-type eye formation	4/441	11/18723	8.78615e-05	0.000702068	0.000481863	TWIST1/STRA6/WNT5A/PROX1	4
GO:1901862	BP	GO:1901862	negative regulation of muscle tissue development	4/441	11/18723	8.78615e-05	0.000702068	0.000481863	IGFBP5/TWIST1/LEF1/BMP4	4
GO:2000826	BP	GO:2000826	regulation of heart morphogenesis	4/441	11/18723	8.78615e-05	0.000702068	0.000481863	DKK1/WNT5A/BMP2/BMP4	4
GO:0003338	BP	GO:0003338	metanephros morphogenesis	6/441	32/18723	8.89252e-05	0.000707911	0.000485874	SOX9/CITED1/PDGFRB/BMP4/LGR4/HES1	6
GO:0061037	BP	GO:0061037	negative regulation of cartilage development	6/441	32/18723	8.89252e-05	0.000707911	0.000485874	NOG/SOX9/SNAI2/FRZB/BMP4/ADAMTS12	6
GO:0001974	BP	GO:0001974	blood vessel remodeling	7/441	46/18723	9.27862e-05	0.000737269	0.000506024	FOXC2/RSPO3/HOXA3/FOXC1/BGN/AXL/SEMA3C	7
GO:0048663	BP	GO:0048663	neuron fate commitment	8/441	62/18723	9.8666e-05	0.00078253	0.000537088	ISL1/ID2/PRRX1/SIX1/GLI3/ZNF521/BMP4/DLL1	8
GO:0090189	BP	GO:0090189	regulation of branching involved in ureteric bud morphogenesis	5/441	21/18723	0.000105572	0.000835748	0.000573614	NOG/SOX9/SIX1/BMP4/LGR4	5
GO:0048048	BP	GO:0048048	embryonic eye morphogenesis	6/441	33/18723	0.000106544	0.000841873	0.000577818	TWIST1/FBN2/STRA6/WNT5A/FBN1/PROX1	6
GO:0009791	BP	GO:0009791	post-embryonic development	9/441	80/18723	0.000108607	0.000855001	0.000586829	FGFR2/ITPR1/HEG1/FBN1/GATA3/BMP4/SEMA3C/ARID5B/SELENOP	9
GO:0048145	BP	GO:0048145	regulation of fibroblast proliferation	9/441	80/18723	0.000108607	0.000855001	0.000586829	SFRP1/WNT5A/DACH1/S100A6/ANXA2/PDGFRB/PDGFRA/PDGFC/FN1	9
GO:0030239	BP	GO:0030239	myofibril assembly	8/441	63/18723	0.000110723	0.000870057	0.000597162	TTN/PDGFRB/KRT19/NEBL/PDGFRA/FHOD3/TPM1/PROX1	8
GO:0001523	BP	GO:0001523	retinoid metabolic process	9/441	81/18723	0.000119679	0.000933539	0.000640733	CYP1B1/ALDH1A2/LRP2/RDH10/RBP1/DHRS3/CRABP2/CRABP1/CYP26A1	9
GO:0008589	BP	GO:0008589	regulation of smoothened signaling pathway	9/441	81/18723	0.000119679	0.000933539	0.000640733	HHIP/PTCH1/SFRP1/FGFR2/DLG5/PRRX1/GLI3/SERPINE2/GPC3	9
GO:0021954	BP	GO:0021954	central nervous system neuron development	9/441	81/18723	0.000119679	0.000933539	0.000640733	CDH11/MAP2/NRP2/FGFR2/EPHA4/SEMA3A/SLIT2/PLXNA4/BTG2	9
GO:0048144	BP	GO:0048144	fibroblast proliferation	9/441	81/18723	0.000119679	0.000933539	0.000640733	SFRP1/WNT5A/DACH1/S100A6/ANXA2/PDGFRB/PDGFRA/PDGFC/FN1	9
GO:0048146	BP	GO:0048146	positive regulation of fibroblast proliferation	7/441	48/18723	0.000122572	0.000954359	0.000655023	WNT5A/S100A6/ANXA2/PDGFRB/PDGFRA/PDGFC/FN1	7
GO:0019216	BP	GO:0019216	regulation of lipid metabolic process	20/441	331/18723	0.000123089	0.000956633	0.000656583	PRKD1/TWIST1/SOX9/SNAI2/ID2/ANXA1/RDH10/PDGFRB/EGR1/SNAI1/BMP2/PDGFRA/BMP5/IRS1/INSIG2/PROX1/PDK1/DNAJC15/CAV1/TTC39B	20
GO:0055002	BP	GO:0055002	striated muscle cell development	8/441	64/18723	0.000123973	0.000961752	0.000660097	TTN/PDGFRB/KRT19/NEBL/PDGFRA/FHOD3/TPM1/PROX1	8
GO:0035909	BP	GO:0035909	aorta morphogenesis	6/441	34/18723	0.000126825	0.000980305	0.000672831	TGFB2/SIX1/PDGFRB/HES1/ADAMTS9/PROX1	6
GO:0042573	BP	GO:0042573	retinoic acid metabolic process	6/441	34/18723	0.000126825	0.000980305	0.000672831	ALDH1A2/RDH10/RBP1/CRABP2/CRABP1/CYP26A1	6
GO:0002573	BP	GO:0002573	myeloid leukocyte differentiation	15/441	208/18723	0.000128537	0.000989005	0.000678802	ID2/SFRP1/LEF1/CA2/ANXA2/FBN1/GATA3/FOXP1/GPC3/BMP4/ROR2/FOS/ITGB8/F2RL1/LRRK1	15
GO:0003306	BP	GO:0003306	Wnt signaling pathway involved in heart development	4/441	12/18723	0.000129344	0.000989005	0.000678802	DKK1/ALPK2/WNT5A/BMP2	4
GO:0060019	BP	GO:0060019	radial glial cell differentiation	4/441	12/18723	0.000129344	0.000989005	0.000678802	LEF1/GLI3/HES1/CDH2	4
GO:0060442	BP	GO:0060442	branching involved in prostate gland morphogenesis	4/441	12/18723	0.000129344	0.000989005	0.000678802	SFRP1/FGFR2/NKX3-1/BMP4	4
GO:0060788	BP	GO:0060788	ectodermal placode formation	4/441	12/18723	0.000129344	0.000989005	0.000678802	DKK4/TBX3/SIX1/PROX1	4
GO:0071697	BP	GO:0071697	ectodermal placode morphogenesis	4/441	12/18723	0.000129344	0.000989005	0.000678802	DKK4/TBX3/SIX1/PROX1	4
GO:0071900	BP	GO:0071900	regulation of protein serine/threonine kinase activity	21/441	359/18723	0.00013196	0.0010072	0.000691292	IGF2/DKK1/SFRP1/BMPR1B/WNT5A/EPHA4/TDGF1/HEG1/FZD10/CDKN1C/PDGFRB/DIPK2A/BMP2/BMP4/ROR2/ATP2B4/PDGFC/TENM1/PROX1/NR2F2/CAV1	21
GO:0045860	BP	GO:0045860	positive regulation of protein kinase activity	22/441	386/18723	0.000133495	0.00101709	0.00069808	IGF2/DKK1/BMPR1B/WNT5A/TGFB2/EPHA4/TDGF1/FZD10/PDGFRB/AFAP1L2/DIPK2A/EGR1/CLU/EFNA1/BMP2/EFNA5/ROR2/SDC4/ATP2B4/PDGFC/TENM1/PROX1	22
GO:2000725	BP	GO:2000725	regulation of cardiac muscle cell differentiation	5/441	22/18723	0.000133994	0.00101907	0.000699438	DKK1/BMP2/BMP4/DLL1/SOX6	5
GO:0062012	BP	GO:0062012	regulation of small molecule metabolic process	20/441	334/18723	0.000138951	0.00105489	0.000724022	TWIST1/IGF2/SOX9/SNAI2/ANXA1/COX2/RDH10/EGR1/AK4/SNAI1/DDIT4/BMP2/ATP2B4/BMP5/IRS1/INSIG2/PROX1/PDK1/CAV1/TTC39B	20
GO:0001569	BP	GO:0001569	branching involved in blood vessel morphogenesis	6/441	35/18723	0.00015005	0.00113108	0.000776317	FOXC2/LEF1/SEMA3E/EDNRA/KDR/COL4A1	6
GO:0001893	BP	GO:0001893	maternal placenta development	6/441	35/18723	0.00015005	0.00113108	0.000776317	NODAL/STC1/PTN/STOX2/NR2F2/SPP1	6
GO:0031076	BP	GO:0031076	embryonic camera-type eye development	6/441	35/18723	0.00015005	0.00113108	0.000776317	TWIST1/ALDH1A2/STRA6/WNT5A/RDH10/PROX1	6
GO:0032350	BP	GO:0032350	regulation of hormone metabolic process	6/441	35/18723	0.00015005	0.00113108	0.000776317	RDH10/GATA3/EGR1/BMP2/BMP5/TCF7L2	6
GO:0042180	BP	GO:0042180	cellular ketone metabolic process	15/441	211/18723	0.000150593	0.00113317	0.00077775	TWIST1/SOX9/ANXA1/SULT1C4/RDH10/EGR1/BMP2/IDO1/ATP2B4/BMP5/IRS1/INSIG2/PROX1/PDK1/CAV1	15
GO:0014015	BP	GO:0014015	positive regulation of gliogenesis	8/441	66/18723	0.000154413	0.00115782	0.000794669	CXCR4/ID2/LRP2/SERPINE2/TENM4/PTN/BMP2/HES1	8
GO:0050922	BP	GO:0050922	negative regulation of chemotaxis	8/441	66/18723	0.000154413	0.00115782	0.000794669	SEMA6D/WNT3/WNT5A/SEMA3A/SEMA3E/SLIT2/SEMA5A/SEMA3C	8
GO:0060538	BP	GO:0060538	skeletal muscle organ development	13/441	166/18723	0.000158794	0.00118858	0.000815782	TWIST1/IGF2/STRA6/SIX1/SVIL/RIPOR2/HDAC9/EGR1/DLL1/FOS/BTG2/NR2F2/CAV1	13
GO:0001759	BP	GO:0001759	organ induction	5/441	23/18723	0.000167921	0.00124442	0.000854104	DKK1/WNT5A/SIX1/BMP2/BMP4	5
GO:0003323	BP	GO:0003323	type B pancreatic cell development	5/441	23/18723	0.000167921	0.00124442	0.000854104	WNT5A/BMP4/DLL1/BMP5/CDH2	5
GO:0030539	BP	GO:0030539	male genitalia development	5/441	23/18723	0.000167921	0.00124442	0.000854104	GREB1L/TBX3/PDGFRA/ROR2/LGR4	5
GO:0071305	BP	GO:0071305	cellular response to vitamin D	5/441	23/18723	0.000167921	0.00124442	0.000854104	MN1/SNAI2/SFRP1/PTN/TNC	5
GO:0090103	BP	GO:0090103	cochlea morphogenesis	5/441	23/18723	0.000167921	0.00124442	0.000854104	SOX9/HOXA1/WNT5A/SIX1/FRZB	5
GO:0061351	BP	GO:0061351	neural precursor cell proliferation	12/441	145/18723	0.000168315	0.00124442	0.000854104	HHIP/SOX5/ID2/WNT5A/FGFR2/LRP2/LEF1/GLI3/PTN/PROX1/BTG2/CDH2	12
GO:0031960	BP	GO:0031960	response to corticosteroid	13/441	167/18723	0.000168591	0.00124442	0.000854104	ISL1/ANXA1/STC1/COL1A1/SLIT2/NR3C1/DDIT4/PAM/FOS/SERPINF1/FBXO32/SLIT3/PAPPA	13
GO:1903034	BP	GO:1903034	regulation of response to wounding	13/441	167/18723	0.000168591	0.00124442	0.000854104	FOXC2/CXCR4/ANXA1/EPHA4/ANXA2/SERPINE2/PTN/PDGFRA/PLPP3/F2RL1/SPP1/CAV1/CD9	13
GO:0061371	BP	GO:0061371	determination of heart left/right asymmetry	8/441	67/18723	0.000171794	0.00126587	0.000868828	CER1/NODAL/HAND1/APLNR/TBX3/WNT5A/DLL1/TBX6	8
GO:0021872	BP	GO:0021872	forebrain generation of neurons	7/441	51/18723	0.000181384	0.00133422	0.000915741	NRP2/FGFR2/SEMA3A/LEF1/GLI3/HES1/PROX1	7
GO:0036302	BP	GO:0036302	atrioventricular canal development	4/441	13/18723	0.000183362	0.00133952	0.000919376	HAS2/TBX3/BMP2/GATA6	4
GO:0048711	BP	GO:0048711	positive regulation of astrocyte differentiation	4/441	13/18723	0.000183362	0.00133952	0.000919376	ID2/SERPINE2/BMP2/HES1	4
GO:0071696	BP	GO:0071696	ectodermal placode development	4/441	13/18723	0.000183362	0.00133952	0.000919376	DKK4/TBX3/SIX1/PROX1	4
GO:1902285	BP	GO:1902285	semaphorin-plexin signaling pathway involved in neuron projection guidance	4/441	13/18723	0.000183362	0.00133952	0.000919376	PLXNA2/NRP2/SEMA3A/PLXNA4	4
GO:0006766	BP	GO:0006766	vitamin metabolic process	10/441	106/18723	0.000201496	0.00146947	0.00100857	ALDH1A2/SNAI2/LRP2/RDH10/RBP1/SNAI1/CRABP1/CYP27A1/SLC2A1/CYP26A1	10
GO:0051384	BP	GO:0051384	response to glucocorticoid	12/441	148/18723	0.000203994	0.00148514	0.00101933	ISL1/ANXA1/STC1/SLIT2/NR3C1/DDIT4/PAM/FOS/SERPINF1/FBXO32/SLIT3/PAPPA	12
GO:0016101	BP	GO:0016101	diterpenoid metabolic process	9/441	87/18723	0.000207829	0.00150172	0.00103071	CYP1B1/ALDH1A2/LRP2/RDH10/RBP1/DHRS3/CRABP2/CRABP1/CYP26A1	9
GO:0003181	BP	GO:0003181	atrioventricular valve morphogenesis	5/441	24/18723	0.000208034	0.00150172	0.00103071	TWIST1/TGFB2/EFNA1/BMP2/SLIT3	5
GO:0040037	BP	GO:0040037	negative regulation of fibroblast growth factor receptor signaling pathway	5/441	24/18723	0.000208034	0.00150172	0.00103071	SHISA2/WNT5A/SULF2/GATA3/SULF1	5
GO:0060561	BP	GO:0060561	apoptotic process involved in morphogenesis	5/441	24/18723	0.000208034	0.00150172	0.00103071	FOXC2/TGFB2/FOXC1/LEF1/FGF4	5
GO:0072010	BP	GO:0072010	glomerular epithelium development	5/441	24/18723	0.000208034	0.00150172	0.00103071	FOXC2/FOXC1/BMP4/PROM1/PODXL	5
GO:0003143	BP	GO:0003143	embryonic heart tube morphogenesis	8/441	69/18723	0.000211398	0.00152343	0.0010456	NODAL/HAND1/APLNR/TBX3/WNT5A/DLL1/HES1/TBX6	8
GO:0021761	BP	GO:0021761	limbic system development	10/441	107/18723	0.000217686	0.00156609	0.00107488	TBX3/NRP2/ATP1A2/FGFR2/SEMA3A/LEF1/GLI3/ATP2B4/PROX1/BTG2	10
GO:0044706	BP	GO:0044706	multi-multicellular organism process	15/441	220/18723	0.000237616	0.00170659	0.00117132	IGFBP5/NODAL/TAC1/STC1/SERPINE2/PTN/PAM/IDO1/FOS/STOX2/SLC2A1/APELA/NR2F2/SPP1/PAPPA	15
GO:0010719	BP	GO:0010719	negative regulation of epithelial to mesenchymal transition	6/441	38/18723	0.000240433	0.00172391	0.0011832	NOG/SFRP1/TGFB2/GATA3/EFNA1/BMP5	6
GO:0060911	BP	GO:0060911	cardiac cell fate commitment	4/441	14/18723	0.000251945	0.00180342	0.00123778	DKK1/TBX3/ISL1/TENM4	4
GO:0060706	BP	GO:0060706	cell differentiation involved in embryonic placenta development	5/441	25/18723	0.000255047	0.00182256	0.00125091	HAND1/EOMES/KRT19/SNAI1/NR2F2	5
GO:0071230	BP	GO:0071230	cellular response to amino acid stimulus	8/441	71/18723	0.000258197	0.00184198	0.00126424	COL1A2/COL5A2/SIX1/COL1A1/PDGFRA/PDGFC/COL4A1/SESN3	8
GO:0030901	BP	GO:0030901	midbrain development	9/441	90/18723	0.000268966	0.00191239	0.00131257	SFRP1/WNT3/WNT5A/FGFR2/MSX1/DLG5/CKB/WLS/HES1	9
GO:0034109	BP	GO:0034109	homotypic cell-cell adhesion	9/441	90/18723	0.000268966	0.00191239	0.00131257	DSP/SERPINE2/LGALS1/PDGFRA/ANK3/PLPP3/PEAR1/FN1/CD9	9
GO:0009410	BP	GO:0009410	response to xenobiotic stimulus	24/441	462/18723	0.000271134	0.0019246	0.00132095	ABCA1/CXCR4/CYP1B1/PTCH1/GAD1/SLC1A3/SFRP1/TNFRSF11B/ANXA1/SULT1C4/TGFB2/CYTB/TXNIP/GATA3/COL1A1/AK4/PTN/LGALS1/GATA6/PAM/SEMA3C/FOS/DUSP6/CYP26A1	24
GO:0014812	BP	GO:0014812	muscle cell migration	10/441	110/18723	0.000272949	0.00193426	0.00132758	IGFBP5/HAS2/SEMA6D/ANXA1/SIX1/PDGFRB/SLIT2/S1PR2/POSTN/TPM1	10
GO:1901861	BP	GO:1901861	regulation of muscle tissue development	6/441	39/18723	0.00027856	0.00197074	0.00135262	IGFBP5/TWIST1/IGF2/LEF1/BMP4/DLL1	6
GO:0043405	BP	GO:0043405	regulation of MAP kinase activity	13/441	177/18723	0.000298763	0.00211017	0.00144831	DKK1/SFRP1/WNT5A/EPHA4/TDGF1/FZD10/PDGFRB/BMP2/BMP4/ROR2/PDGFC/TENM1/CAV1	13
GO:0003416	BP	GO:0003416	endochondral bone growth	5/441	26/18723	0.000309709	0.00218025	0.00149641	CER1/SOX9/STC1/FGFR2/BNC2	5
GO:0060669	BP	GO:0060669	embryonic placenta morphogenesis	5/441	26/18723	0.000309709	0.00218025	0.00149641	IGF2/RSPO3/FGFR2/LEF1/BMP5	5
GO:0007519	BP	GO:0007519	skeletal muscle tissue development	12/441	155/18723	0.00031307	0.00220027	0.00151015	TWIST1/IGF2/SIX1/SVIL/RIPOR2/HDAC9/EGR1/DLL1/FOS/BTG2/NR2F2/CAV1	12
GO:0071385	BP	GO:0071385	cellular response to glucocorticoid stimulus	7/441	56/18723	0.000328434	0.00230445	0.00158165	ISL1/ANXA1/STC1/NR3C1/DDIT4/SERPINF1/FBXO32	7
GO:0070371	BP	GO:0070371	ERK1 and ERK2 cascade	19/441	330/18723	0.000332595	0.00232981	0.00159906	NODAL/SOX9/BMPER/FGFR2/GLIPR2/PDGFRB/CD44/CNKSR3/BMP2/FGF4/KDR/BMP4/PDGFRA/PDGFC/EPHA7/DUSP6/FN1/F2RL1/APELA	19
GO:0043518	BP	GO:0043518	negative regulation of DNA damage response, signal transduction by p53 class mediator	4/441	15/18723	0.000337195	0.00235428	0.00161586	TWIST1/SNAI2/CD44/SNAI1	4
GO:0072224	BP	GO:0072224	metanephric glomerulus development	4/441	15/18723	0.000337195	0.00235428	0.00161586	PDGFRB/EGR1/PDGFRA/LGR4	4
GO:0048286	BP	GO:0048286	lung alveolus development	6/441	41/18723	0.000368959	0.00257184	0.00176518	IGFBP5/FOXF1/STRA6/FGFR2/GATA6/BMP4	6
GO:0008361	BP	GO:0008361	regulation of cell size	13/441	181/18723	0.00037086	0.00258087	0.00177137	MAP2/SEMA6D/WNT3/WNT5A/SEMA3A/SEMA3E/CRABP2/PLXNA4/SEMA5A/SEMA3C/EPHA7/FN1/SPP1	13
GO:0001958	BP	GO:0001958	endochondral ossification	5/441	27/18723	0.000372804	0.00258292	0.00177278	COL2A1/FOXC1/COL1A1/BMP4/COL13A1	5
GO:0036075	BP	GO:0036075	replacement ossification	5/441	27/18723	0.000372804	0.00258292	0.00177278	COL2A1/FOXC1/COL1A1/BMP4/COL13A1	5
GO:1902414	BP	GO:1902414	protein localization to cell junction	9/441	94/18723	0.000372974	0.00258292	0.00177278	WNT5A/DLG5/HEG1/DSP/MAP1A/KIF5A/CGNL1/GRIP1/MAPK10	9
GO:0048709	BP	GO:0048709	oligodendrocyte differentiation	9/441	95/18723	0.000403592	0.00279042	0.0019152	CXCR4/SOX9/GLI3/TENM4/PTN/CLU/HES1/SOX6/CD9	9
GO:0070372	BP	GO:0070372	regulation of ERK1 and ERK2 cascade	18/441	309/18723	0.000412247	0.00284564	0.0019531	NODAL/BMPER/FGFR2/GLIPR2/PDGFRB/CD44/CNKSR3/BMP2/FGF4/KDR/BMP4/PDGFRA/PDGFC/EPHA7/DUSP6/FN1/F2RL1/APELA	18
GO:1902895	BP	GO:1902895	positive regulation of pri-miRNA transcription by RNA polymerase II	6/441	42/18723	0.000421999	0.00290824	0.00199607	TGFB2/GATA3/NR3C1/EGR1/BMP2/FOS	6
GO:0022409	BP	GO:0022409	positive regulation of cell-cell adhesion	17/441	284/18723	0.000434525	0.00298973	0.00205199	IGF2/NODAL/HAS2/ANXA1/WNT5A/LEF1/GLI3/GATA3/CD44/LGALS1/CHST2/EFNB1/HES1/ANK3/PLPP3/PODXL/CAV1	17
GO:0061548	BP	GO:0061548	ganglion development	4/441	16/18723	0.000441267	0.00302147	0.00207378	NRP2/SEMA3A/UNC5C/SIX1	4
GO:0070242	BP	GO:0070242	thymocyte apoptotic process	4/441	16/18723	0.000441267	0.00302147	0.00207378	WNT5A/GLI3/EFNA1/BMP4	4
GO:0072109	BP	GO:0072109	glomerular mesangium development	4/441	16/18723	0.000441267	0.00302147	0.00207378	FOXC2/PDGFRB/EGR1/BMP4	4
GO:0001945	BP	GO:0001945	lymph vessel development	5/441	28/18723	0.000445145	0.00303825	0.0020853	FOXC2/FOXC1/HEG1/PROX1/NR2F2	5
GO:0010575	BP	GO:0010575	positive regulation of vascular endothelial growth factor production	5/441	28/18723	0.000445145	0.00303825	0.0020853	CYP1B1/NODAL/ISL1/SULF2/SULF1	5
GO:0006721	BP	GO:0006721	terpenoid metabolic process	9/441	97/18723	0.00047105	0.00320993	0.00220313	CYP1B1/ALDH1A2/LRP2/RDH10/RBP1/DHRS3/CRABP2/CRABP1/CYP26A1	9
GO:0030203	BP	GO:0030203	glycosaminoglycan metabolic process	10/441	118/18723	0.000480249	0.00326217	0.00223898	SPOCK3/HAS2/B3GNT7/EGFLAM/FOXC1/BGN/PDGFRB/CD44/CHST2/ST3GAL6	10
GO:0051101	BP	GO:0051101	regulation of DNA binding	10/441	118/18723	0.000480249	0.00326217	0.00223898	TWIST1/HAND1/ISL1/ID1/MSX1/MSX2/FOXC1/LEF1/GATA3/HES1	10
GO:0030100	BP	GO:0030100	regulation of endocytosis	14/441	211/18723	0.000499517	0.00338765	0.00232511	PRKD1/DKK1/WNT5A/ANXA2/AXL/CLU/GPC3/DLL1/STON2/MCTP1/F2RL1/CLIP3/APELA/CAV1	14
GO:0031102	BP	GO:0031102	neuron projection regeneration	7/441	60/18723	0.00050454	0.00341627	0.00234475	ISL1/EPHA4/PRRX1/PTN/TNC/GAP43/SPP1	7
GO:0032355	BP	GO:0032355	response to estradiol	11/441	141/18723	0.000517024	0.00348971	0.00239516	PTCH1/ALDH1A2/SFRP1/ANXA1/PDGFRB/TXNIP/COL1A1/PTN/PAM/POSTN/NR2F2	11
GO:0050921	BP	GO:0050921	positive regulation of chemotaxis	11/441	141/18723	0.000517024	0.00348971	0.00239516	PRKD1/CXCR4/WNT5A/CMKLR1/PDGFRB/RIPOR2/SLIT2/PTN/SEMA5A/KDR/F2RL1	11
GO:0002068	BP	GO:0002068	glandular epithelial cell development	5/441	29/18723	0.000527573	0.00354406	0.00243246	WNT5A/BMP4/DLL1/BMP5/CDH2	5
GO:0031069	BP	GO:0031069	hair follicle morphogenesis	5/441	29/18723	0.000527573	0.00354406	0.00243246	IGFBP5/FGFR2/TGFB2/FST/SNAI1	5
GO:0098868	BP	GO:0098868	bone growth	5/441	29/18723	0.000527573	0.00354406	0.00243246	CER1/SOX9/STC1/FGFR2/BNC2	5
GO:0050772	BP	GO:0050772	positive regulation of axonogenesis	8/441	79/18723	0.000537656	0.0036061	0.00247504	PLXNA2/WNT3/SKIL/SLIT2/CRABP2/PLXNA4/SEMA5A/FN1	8
GO:0071384	BP	GO:0071384	cellular response to corticosteroid stimulus	7/441	61/18723	0.000558572	0.0037405	0.00256729	ISL1/ANXA1/STC1/NR3C1/DDIT4/SERPINF1/FBXO32	7
GO:0001710	BP	GO:0001710	mesodermal cell fate commitment	4/441	17/18723	0.000566363	0.00374556	0.00257076	FOXC2/NODAL/DKK1/BMP4	4
GO:0003184	BP	GO:0003184	pulmonary valve morphogenesis	4/441	17/18723	0.000566363	0.00374556	0.00257076	STRA6/TGFB2/SLIT2/BMP4	4
GO:0007351	BP	GO:0007351	tripartite regional subdivision	4/441	17/18723	0.000566363	0.00374556	0.00257076	TBXT/TBX3/WNT5A/TDGF1	4
GO:0007379	BP	GO:0007379	segment specification	4/441	17/18723	0.000566363	0.00374556	0.00257076	MSGN1/RIPPLY1/MEOX1/DLL1	4
GO:0008595	BP	GO:0008595	anterior/posterior axis specification, embryo	4/441	17/18723	0.000566363	0.00374556	0.00257076	TBXT/TBX3/WNT5A/TDGF1	4
GO:0036035	BP	GO:0036035	osteoclast development	4/441	17/18723	0.000566363	0.00374556	0.00257076	ANXA2/FBN1/FOXP1/LRRK1	4
GO:0051797	BP	GO:0051797	regulation of hair follicle development	4/441	17/18723	0.000566363	0.00374556	0.00257076	DKK4/WNT5A/TGFB2/FST	4
GO:0061298	BP	GO:0061298	retina vasculature development in camera-type eye	4/441	17/18723	0.000566363	0.00374556	0.00257076	CYP1B1/PDGFRB/PDGFRA/COL4A1	4
GO:0030522	BP	GO:0030522	intracellular receptor signaling pathway	16/441	265/18723	0.000578564	0.00382032	0.00262207	TWIST1/NODAL/MN1/ALDH1A2/ISL1/SNAI2/SFRP1/NKX3-1/FOXP1/PTGIS/DHRS3/NR3C1/BMP2/NR2F1/CYP26A1/NR2F2	16
GO:0071229	BP	GO:0071229	cellular response to acid chemical	8/441	80/18723	0.000585328	0.003859	0.00264862	COL1A2/COL5A2/SIX1/COL1A1/PDGFRA/PDGFC/COL4A1/SESN3	8
GO:0045807	BP	GO:0045807	positive regulation of endocytosis	9/441	100/18723	0.000589382	0.00387972	0.00266284	WNT5A/ANXA2/AXL/CLU/GPC3/DLL1/F2RL1/CLIP3/APELA	9
GO:0060135	BP	GO:0060135	maternal process involved in female pregnancy	7/441	62/18723	0.000617106	0.00405175	0.00278091	NODAL/STC1/PTN/PAM/STOX2/NR2F2/SPP1	7
GO:0071364	BP	GO:0071364	cellular response to epidermal growth factor stimulus	6/441	45/18723	0.000617418	0.00405175	0.00278091	SOX9/SNAI2/ID1/FOXC1/TDGF1/COL1A1	6
GO:0140058	BP	GO:0140058	neuron projection arborization	5/441	30/18723	0.000620961	0.00406873	0.00279256	WNT5A/LRP2/SEMA3A/PTN/GRIP1	5
GO:0060047	BP	GO:0060047	heart contraction	15/441	241/18723	0.000623161	0.00407687	0.00279815	CXCR4/TAC1/ISL1/TTN/ATP1A2/STC1/TGFB2/SEMA3A/DSP/FGF12/ATP2B4/CELF2/TPM1/APELA/CAV1	15
GO:2000106	BP	GO:2000106	regulation of leukocyte apoptotic process	8/441	81/18723	0.000636358	0.00415682	0.00285303	ANXA1/WNT5A/AXL/FOXP1/EFNA1/IDO1/BMP4/TSC22D3	8
GO:2000241	BP	GO:2000241	regulation of reproductive process	12/441	168/18723	0.000648139	0.00422729	0.0029014	NODAL/SOX9/SFRP1/WNT5A/MSX1/SEMA3A/NKX3-1/SNAI1/BMP4/SULF1/SERPINF1/APELA	12
GO:0070374	BP	GO:0070374	positive regulation of ERK1 and ERK2 cascade	14/441	217/18723	0.000659516	0.00429492	0.00294781	NODAL/BMPER/FGFR2/GLIPR2/PDGFRB/CD44/BMP2/FGF4/KDR/BMP4/PDGFRA/PDGFC/F2RL1/APELA	14
GO:0001947	BP	GO:0001947	heart looping	7/441	63/18723	0.000680404	0.00441413	0.00302963	NODAL/HAND1/APLNR/TBX3/WNT5A/DLL1/TBX6	7
GO:2000242	BP	GO:2000242	negative regulation of reproductive process	7/441	63/18723	0.000680404	0.00441413	0.00302963	NODAL/WNT5A/NKX3-1/SNAI1/BMP4/SULF1/SERPINF1	7
GO:0062014	BP	GO:0062014	negative regulation of small molecule metabolic process	9/441	102/18723	0.00068101	0.00441413	0.00302963	SOX9/SNAI2/SNAI1/DDIT4/BMP2/ATP2B4/BMP5/INSIG2/PROX1	9
GO:0007565	BP	GO:0007565	female pregnancy	13/441	193/18723	0.000681967	0.00441413	0.00302963	IGFBP5/NODAL/STC1/PTN/PAM/IDO1/FOS/STOX2/SLC2A1/APELA/NR2F2/SPP1/PAPPA	13
GO:0007157	BP	GO:0007157	heterophilic cell-cell adhesion via plasma membrane cell adhesion molecules	6/441	46/18723	0.000696113	0.00449204	0.0030831	FAT4/ALCAM/TENM4/TENM1/AMIGO2/CDH2	6
GO:0043616	BP	GO:0043616	keratinocyte proliferation	6/441	46/18723	0.000696113	0.00449204	0.0030831	PRKD1/HAS2/PTCH1/SNAI2/FGFR2/FST	6
GO:0060438	BP	GO:0060438	trachea development	4/441	18/18723	0.000714718	0.00459123	0.00315118	FOXF1/SOX9/LEF1/BMP4	4
GO:0072079	BP	GO:0072079	nephron tubule formation	4/441	18/18723	0.000714718	0.00459123	0.00315118	NOG/SOX9/SIX1/GATA3	4
GO:0090190	BP	GO:0090190	positive regulation of branching involved in ureteric bud morphogenesis	4/441	18/18723	0.000714718	0.00459123	0.00315118	NOG/SOX9/SIX1/LGR4	4
GO:0021988	BP	GO:0021988	olfactory lobe development	5/441	31/18723	0.000726202	0.00465798	0.00319699	ID2/ATP1A2/WNT5A/SEMA3A/SLIT2	5
GO:0014013	BP	GO:0014013	regulation of gliogenesis	9/441	103/18723	0.000731003	0.00468172	0.00321329	NOG/CXCR4/ID2/LRP2/SERPINE2/TENM4/PTN/BMP2/HES1	9
GO:0046530	BP	GO:0046530	photoreceptor cell differentiation	7/441	64/18723	0.000748737	0.00478377	0.00328333	SDK2/SOX9/OLFM3/NKD1/PTN/PROM1/DCX	7
GO:0048678	BP	GO:0048678	response to axon injury	8/441	83/18723	0.000749184	0.00478377	0.00328333	FLRT3/ISL1/EPHA4/PTN/LGALS1/TNC/GAP43/SPP1	8
GO:0031668	BP	GO:0031668	cellular response to extracellular stimulus	15/441	246/18723	0.000769552	0.00490647	0.00336755	PRKD1/MN1/SNAI2/SFRP1/MAP1LC3C/AXL/COL1A1/PTN/NUAK1/TNC/POSTN/FOS/SLC2A1/DNAJC15/SESN3	15
GO:0001754	BP	GO:0001754	eye photoreceptor cell differentiation	6/441	47/18723	0.000782348	0.00497317	0.00341332	SDK2/SOX9/OLFM3/NKD1/PTN/PROM1	6
GO:0035850	BP	GO:0035850	epithelial cell differentiation involved in kidney development	6/441	47/18723	0.000782348	0.00497317	0.00341332	FOXC2/CITED1/GATA3/BMP4/PROM1/PODXL	6
GO:1902903	BP	GO:1902903	regulation of supramolecular fiber organization	20/441	383/18723	0.00080743	0.00512496	0.00351751	TAC1/MAP2/SFRP1/ID1/STMN2/SVIL/MAP1A/PREX1/SLIT2/CLU/SEMA5A/CGNL1/SDC4/FHOD3/LIMCH1/TENM1/F2RL1/TPM1/CLIP3/PROX1	20
GO:0002088	BP	GO:0002088	lens development in camera-type eye	8/441	84/18723	0.000811339	0.0051421	0.00352927	MEIS1/VIM/WNT5A/SKIL/WNT5B/GATA3/BMP4/PROX1	8
GO:0007435	BP	GO:0007435	salivary gland morphogenesis	5/441	32/18723	0.000844217	0.0053346	0.00366139	FGFR2/TGFB2/SEMA3A/NKX3-1/SEMA3C	5
GO:0045879	BP	GO:0045879	negative regulation of smoothened signaling pathway	5/441	32/18723	0.000844217	0.0053346	0.00366139	HHIP/PTCH1/GLI3/SERPINE2/GPC3	5
GO:0033628	BP	GO:0033628	regulation of cell adhesion mediated by integrin	6/441	48/18723	0.000876602	0.00552895	0.00379478	FOXC2/CYP1B1/SNAI2/TGFB2/EFNA1/PODXL	6
GO:0032092	BP	GO:0032092	positive regulation of protein binding	8/441	85/18723	0.000877569	0.00552895	0.00379478	BAMBI/WNT5A/DACT1/ANXA2/BMP2/BMP4/TCF7L2/CAV1	8
GO:0038092	BP	GO:0038092	nodal signaling pathway	4/441	19/18723	0.000888584	0.00559007	0.00383674	CFC1/CER1/NODAL/TDGF1	4
GO:0046620	BP	GO:0046620	regulation of organ growth	9/441	106/18723	0.000899216	0.00564029	0.00387121	FOXC2/NOG/IGF2/MEIS1/FGFR2/FOXC1/GATA6/DUSP6/PROX1	9
GO:0071887	BP	GO:0071887	leukocyte apoptotic process	9/441	106/18723	0.000899216	0.00564029	0.00387121	ANXA1/WNT5A/GLI3/AXL/FOXP1/EFNA1/IDO1/BMP4/TSC22D3	9
GO:0071456	BP	GO:0071456	cellular response to hypoxia	11/441	151/18723	0.000916009	0.00573478	0.00393606	TWIST1/SFRP1/STC1/NKX3-1/PTGIS/EGR1/AK4/PTN/DDAH1/GATA6/PDK1	11
GO:0009100	BP	GO:0009100	glycoprotein metabolic process	20/441	387/18723	0.000916973	0.00573478	0.00393606	COL2A1/SPOCK3/GCNT4/B3GNT7/BMPR1B/EGFLAM/NECAB1/COL11A1/BGN/SULF2/ST3GAL5/BMP2/ITM2A/GALNT14/SULF1/ST6GALNAC3/ST3GAL6/ADAMTS9/ADAMTS12/TCF7L2	20
GO:0003015	BP	GO:0003015	heart process	15/441	251/18723	0.000944163	0.00589617	0.00404683	CXCR4/TAC1/ISL1/TTN/ATP1A2/STC1/TGFB2/SEMA3A/DSP/FGF12/ATP2B4/CELF2/TPM1/APELA/CAV1	15
GO:1903510	BP	GO:1903510	mucopolysaccharide metabolic process	8/441	86/18723	0.000948066	0.00591188	0.00405761	SPOCK3/HAS2/B3GNT7/EGFLAM/BGN/CD44/CHST2/ST3GAL6	8
GO:0006022	BP	GO:0006022	aminoglycan metabolic process	10/441	129/18723	0.000964419	0.00600506	0.00412156	SPOCK3/HAS2/B3GNT7/EGFLAM/FOXC1/BGN/PDGFRB/CD44/CHST2/ST3GAL6	10
GO:0043534	BP	GO:0043534	blood vessel endothelial cell migration	12/441	176/18723	0.000975626	0.0060591	0.00415866	FOXC2/PRKD1/ANXA1/ID1/TDGF1/SLIT2/HDAC9/EFNA1/KDR/PIK3R3/ATP2B4/JCAD	12
GO:0048730	BP	GO:0048730	epidermis morphogenesis	5/441	33/18723	0.000975944	0.0060591	0.00415866	IGFBP5/FGFR2/TGFB2/FST/SNAI1	5
GO:0010862	BP	GO:0010862	positive regulation of pathway-restricted SMAD protein phosphorylation	6/441	49/18723	0.000979365	0.00606267	0.0041611	BMP3/NODAL/TGFB2/BMP2/BMP4/BMP5	6
GO:0070849	BP	GO:0070849	response to epidermal growth factor	6/441	49/18723	0.000979365	0.00606267	0.0041611	SOX9/SNAI2/ID1/FOXC1/TDGF1/COL1A1	6
GO:2000177	BP	GO:2000177	regulation of neural precursor cell proliferation	8/441	87/18723	0.00102303	0.00632376	0.0043403	ID2/WNT5A/LRP2/GLI3/PTN/PROX1/BTG2/CDH2	8
GO:0071453	BP	GO:0071453	cellular response to oxygen levels	12/441	177/18723	0.00102485	0.00632586	0.00434175	TWIST1/SFRP1/STC1/NKX3-1/PTGIS/EGR1/AK4/PTN/DDAH1/GATA6/PDK1/CAV1	12
GO:0032102	BP	GO:0032102	negative regulation of response to external stimulus	21/441	420/18723	0.00104618	0.00644813	0.00442567	FOXF1/SERPINB9/ISL1/SEMA6D/WNT3/WNT5A/EPHA4/SEMA3A/ANXA2/SEMA3E/GATA3/SERPINE2/PTGIS/SLIT2/SEMA5A/PDGFRA/SEMA3C/SERPINF1/HTRA1/SPP1/CD9	21
GO:0032922	BP	GO:0032922	circadian regulation of gene expression	7/441	68/18723	0.00107813	0.00661989	0.00454355	ID4/ID2/ID1/EGR1/ID3/USP2/LGR4	7
GO:0051148	BP	GO:0051148	negative regulation of muscle cell differentiation	7/441	68/18723	0.00107813	0.00661989	0.00454355	IGF2/DKK1/ID2/MSX1/BMP2/DLL1/SOX6	7
GO:0003159	BP	GO:0003159	morphogenesis of an endothelium	4/441	20/18723	0.00109023	0.00661989	0.00454355	CXCR4/FOXP1/BMP4/ADAMTS12	4
GO:0042359	BP	GO:0042359	vitamin D metabolic process	4/441	20/18723	0.00109023	0.00661989	0.00454355	SNAI2/LRP2/SNAI1/CYP27A1	4
GO:0043586	BP	GO:0043586	tongue development	4/441	20/18723	0.00109023	0.00661989	0.00454355	LEF1/SIX1/GLI3/BNC2	4
GO:0048670	BP	GO:0048670	regulation of collateral sprouting	4/441	20/18723	0.00109023	0.00661989	0.00454355	WNT3/CRABP2/EPHA7/SPP1	4
GO:0061154	BP	GO:0061154	endothelial tube morphogenesis	4/441	20/18723	0.00109023	0.00661989	0.00454355	CXCR4/FOXP1/BMP4/ADAMTS12	4
GO:0061318	BP	GO:0061318	renal filtration cell differentiation	4/441	20/18723	0.00109023	0.00661989	0.00454355	FOXC2/BMP4/PROM1/PODXL	4
GO:0072112	BP	GO:0072112	glomerular visceral epithelial cell differentiation	4/441	20/18723	0.00109023	0.00661989	0.00454355	FOXC2/BMP4/PROM1/PODXL	4
GO:0070231	BP	GO:0070231	T cell apoptotic process	6/441	50/18723	0.00109114	0.00661989	0.00454355	WNT5A/GLI3/EFNA1/IDO1/BMP4/TSC22D3	6
GO:2000677	BP	GO:2000677	regulation of transcription regulatory region DNA binding	6/441	50/18723	0.00109114	0.00661989	0.00454355	TWIST1/HAND1/MSX1/MSX2/FOXC1/GATA3	6
GO:0007431	BP	GO:0007431	salivary gland development	5/441	34/18723	0.00112234	0.00677063	0.00464701	FGFR2/TGFB2/SEMA3A/NKX3-1/SEMA3C	5
GO:0043516	BP	GO:0043516	regulation of DNA damage response, signal transduction by p53 class mediator	5/441	34/18723	0.00112234	0.00677063	0.00464701	TWIST1/SNAI2/MSX1/CD44/SNAI1	5
GO:0070232	BP	GO:0070232	regulation of T cell apoptotic process	5/441	34/18723	0.00112234	0.00677063	0.00464701	WNT5A/EFNA1/IDO1/BMP4/TSC22D3	5
GO:0098751	BP	GO:0098751	bone cell development	5/441	34/18723	0.00112234	0.00677063	0.00464701	MEIS1/ANXA2/FBN1/FOXP1/LRRK1	5
GO:0007416	BP	GO:0007416	synapse assembly	12/441	179/18723	0.00112951	0.00680424	0.00467008	FLRT2/SDK2/FLRT3/WNT5A/DLG5/SIX1/GABRB2/EPHA7/GAP43/AMIGO2/ADGRL3/CDH2	12
GO:0051147	BP	GO:0051147	regulation of muscle cell differentiation	11/441	155/18723	0.00113458	0.00682509	0.00468439	IGF2/DKK1/ID2/FGFR2/MSX1/HDAC9/BMP2/BMP4/DLL1/PROX1/SOX6	11
GO:0071383	BP	GO:0071383	cellular response to steroid hormone stimulus	13/441	204/18723	0.0011373	0.0068318	0.00468899	NODAL/ISL1/SFRP1/ANXA1/ATP1A2/STC1/NKX3-1/FOXP1/NR3C1/DDIT4/BMP4/SERPINF1/FBXO32	13
GO:0060326	BP	GO:0060326	cell chemotaxis	17/441	310/18723	0.00115269	0.00691455	0.00474579	PRKD1/CXCR4/ANXA1/WNT5A/TGFB2/LEF1/CMKLR1/PDGFRB/RIPOR2/PREX1/SLIT2/PTN/SEMA5A/FGF4/KDR/PDGFRA/F2RL1	17
GO:0045669	BP	GO:0045669	positive regulation of osteoblast differentiation	7/441	69/18723	0.00117599	0.00703447	0.0048281	PRKD1/FBN2/BMPR1B/IFITM1/GLI3/BMP2/BMP4	7
GO:0050810	BP	GO:0050810	regulation of steroid biosynthetic process	7/441	69/18723	0.00117599	0.00703447	0.0048281	SNAI2/EGR1/SNAI1/BMP2/BMP5/INSIG2/PROX1	7
GO:0014910	BP	GO:0014910	regulation of smooth muscle cell migration	8/441	89/18723	0.00118715	0.00708133	0.00486026	IGFBP5/HAS2/SEMA6D/PDGFRB/SLIT2/S1PR2/POSTN/TPM1	8
GO:0051781	BP	GO:0051781	positive regulation of cell division	8/441	89/18723	0.00118715	0.00708133	0.00486026	IGF2/FGFR2/TGFB2/SVIL/NKX3-1/PTN/FGF4/PDGFC	8
GO:0048013	BP	GO:0048013	ephrin receptor signaling pathway	6/441	51/18723	0.00121244	0.00722207	0.00495686	EPHA4/EFNA1/EFNA5/EFNB1/KALRN/EPHA7	6
GO:0002028	BP	GO:0002028	regulation of sodium ion transport	8/441	90/18723	0.00127673	0.0075944	0.0052124	ATP1A2/SERPINE2/FGF12/CNKSR3/ATP2B4/ANK3/UTRN/HECW2	8
GO:0090050	BP	GO:0090050	positive regulation of cell migration involved in sprouting angiogenesis	5/441	35/18723	0.00128439	0.00762933	0.00523638	FOXC2/ANXA1/HDAC9/KDR/JCAD	5
GO:0061041	BP	GO:0061041	regulation of wound healing	10/441	134/18723	0.00128931	0.00764789	0.00524912	FOXC2/CXCR4/ANXA1/ANXA2/SERPINE2/PDGFRA/PLPP3/F2RL1/CAV1/CD9	10
GO:0003177	BP	GO:0003177	pulmonary valve development	4/441	21/18723	0.00132191	0.0077978	0.00535201	STRA6/TGFB2/SLIT2/BMP4	4
GO:0023019	BP	GO:0023019	signal transduction involved in regulation of gene expression	4/441	21/18723	0.00132191	0.0077978	0.00535201	CER1/MSX1/PDGFRA/TBX6	4
GO:0048485	BP	GO:0048485	sympathetic nervous system development	4/441	21/18723	0.00132191	0.0077978	0.00535201	NRP2/SEMA3A/GATA3/PLXNA4	4
GO:0072311	BP	GO:0072311	glomerular epithelial cell differentiation	4/441	21/18723	0.00132191	0.0077978	0.00535201	FOXC2/BMP4/PROM1/PODXL	4
GO:0043406	BP	GO:0043406	positive regulation of MAP kinase activity	9/441	112/18723	0.00132996	0.00783446	0.00537717	DKK1/WNT5A/EPHA4/TDGF1/FZD10/PDGFRB/ROR2/PDGFC/TENM1	9
GO:0031103	BP	GO:0031103	axon regeneration	6/441	52/18723	0.00134379	0.00790499	0.00542558	ISL1/EPHA4/PTN/TNC/GAP43/SPP1	6
GO:0003163	BP	GO:0003163	sinoatrial node development	3/441	10/18723	0.00137673	0.00798839	0.00548282	TBX3/ISL1/BMP4	3
GO:0009950	BP	GO:0009950	dorsal/ventral axis specification	3/441	10/18723	0.00137673	0.00798839	0.00548282	SFRP1/WNT3/CXXC4	3
GO:0035860	BP	GO:0035860	glial cell-derived neurotrophic factor receptor signaling pathway	3/441	10/18723	0.00137673	0.00798839	0.00548282	SULF2/GATA3/SULF1	3
GO:0042368	BP	GO:0042368	vitamin D biosynthetic process	3/441	10/18723	0.00137673	0.00798839	0.00548282	SNAI2/SNAI1/CYP27A1	3
GO:0042487	BP	GO:0042487	regulation of odontogenesis of dentin-containing tooth	3/441	10/18723	0.00137673	0.00798839	0.00548282	TNFRSF11B/BMP2/BMP4	3
GO:0045843	BP	GO:0045843	negative regulation of striated muscle tissue development	3/441	10/18723	0.00137673	0.00798839	0.00548282	TWIST1/LEF1/BMP4	3
GO:0060068	BP	GO:0060068	vagina development	3/441	10/18723	0.00137673	0.00798839	0.00548282	WNT5A/LRP2/AXL	3
GO:0060272	BP	GO:0060272	embryonic skeletal joint morphogenesis	3/441	10/18723	0.00137673	0.00798839	0.00548282	COL2A1/NOG/BMP4	3
GO:0071600	BP	GO:0071600	otic vesicle morphogenesis	3/441	10/18723	0.00137673	0.00798839	0.00548282	SOX9/FGFR2/PROX1	3
GO:1905809	BP	GO:1905809	negative regulation of synapse organization	3/441	10/18723	0.00137673	0.00798839	0.00548282	WNT5A/PTN/EPHA7	3
GO:1902229	BP	GO:1902229	regulation of intrinsic apoptotic signaling pathway in response to DNA damage	5/441	36/18723	0.00146308	0.00847792	0.0058188	SNAI2/SKIL/CD44/CLU/SNAI1	5
GO:0050866	BP	GO:0050866	negative regulation of cell activation	13/441	210/18723	0.00147777	0.0085514	0.00586924	FOXF1/ID2/SFRP1/ANXA1/DLG5/GLI3/AXL/RIPOR2/SERPINE2/BMP4/PDGFRA/SDC4/CD9	13
GO:0003018	BP	GO:0003018	vascular process in circulatory system	15/441	263/18723	0.00150428	0.00869298	0.00596641	FOXC2/SLC1A3/ATP1A2/FGFBP3/LRP2/FOXC1/ABCG2/EDNRA/SLIT2/DDAH1/ATP2B4/SLC2A1/ECE1/F2RL1/CAV1	15
GO:0070227	BP	GO:0070227	lymphocyte apoptotic process	7/441	72/18723	0.00151182	0.00872472	0.0059882	WNT5A/GLI3/FOXP1/EFNA1/IDO1/BMP4/TSC22D3	7
GO:0036294	BP	GO:0036294	cellular response to decreased oxygen levels	11/441	161/18723	0.00154157	0.00887484	0.00609123	TWIST1/SFRP1/STC1/NKX3-1/PTGIS/EGR1/AK4/PTN/DDAH1/GATA6/PDK1	11
GO:0043491	BP	GO:0043491	protein kinase B signaling	13/441	211/18723	0.001542	0.00887484	0.00609123	IGFBP5/IGF2/SOX9/LRP2/AXL/NKX3-1/GATA3/SEMA5A/KDR/PIK3R3/PEAR1/SESN3/TCF7L2	13
GO:0050730	BP	GO:0050730	regulation of peptidyl-tyrosine phosphorylation	15/441	264/18723	0.00156144	0.00897462	0.00615972	IGF2/ISL1/SFRP1/EPHA4/TDGF1/ENPP2/AFAP1L2/CD44/EFNA1/EFNA5/PDGFC/HES1/EPHA7/LRRK1/CAV1	15
GO:0008217	BP	GO:0008217	regulation of blood pressure	12/441	186/18723	0.00156815	0.00900101	0.00617783	COL1A2/TAC1/ID2/ATP1A2/EDNRA/DDAH1/POSTN/DLL1/ECE1/F2RL1/TPM1/NR2F2	12
GO:0055093	BP	GO:0055093	response to hyperoxia	4/441	22/18723	0.00158589	0.00906619	0.00622256	CYTB/PDGFRB/COL1A1/CAV1	4
GO:0060563	BP	GO:0060563	neuroepithelial cell differentiation	4/441	22/18723	0.00158589	0.00906619	0.00622256	NODAL/BMP2/HES1/CDH2	4
GO:0060713	BP	GO:0060713	labyrinthine layer morphogenesis	4/441	22/18723	0.00158589	0.00906619	0.00622256	RSPO3/FGFR2/LEF1/BMP5	4
GO:0071496	BP	GO:0071496	cellular response to external stimulus	17/441	320/18723	0.00162063	0.00925237	0.00635035	PRKD1/MN1/SOX9/SNAI2/SFRP1/ATP1A2/MAP1LC3C/AXL/COL1A1/PTN/NUAK1/TNC/POSTN/FOS/SLC2A1/DNAJC15/SESN3	17
GO:0002043	BP	GO:0002043	blood vessel endothelial cell proliferation involved in sprouting angiogenesis	6/441	54/18723	0.00163881	0.00933112	0.0064044	APLNR/BMPER/SEMA5A/BMP4/JCAD/APELA	6
GO:0070228	BP	GO:0070228	regulation of lymphocyte apoptotic process	6/441	54/18723	0.00163881	0.00933112	0.0064044	WNT5A/FOXP1/EFNA1/IDO1/BMP4/TSC22D3	6
GO:0016202	BP	GO:0016202	regulation of striated muscle tissue development	5/441	37/18723	0.00165942	0.00938574	0.00644189	TWIST1/IGF2/LEF1/BMP4/DLL1	5
GO:0030513	BP	GO:0030513	positive regulation of BMP signaling pathway	5/441	37/18723	0.00165942	0.00938574	0.00644189	MSX1/GPC3/BMP4/SULF1/HES1	5
GO:0032570	BP	GO:0032570	response to progesterone	5/441	37/18723	0.00165942	0.00938574	0.00644189	TGFB2/TXNIP/PTN/FOS/CAV1	5
GO:0048009	BP	GO:0048009	insulin-like growth factor receptor signaling pathway	5/441	37/18723	0.00165942	0.00938574	0.00644189	IGFBP5/NKX3-1/BMP2/BMP5/IRS1	5
GO:0060428	BP	GO:0060428	lung epithelium development	5/441	37/18723	0.00165942	0.00938574	0.00644189	SOX9/STRA6/FGFR2/GATA6/BMP4	5
GO:0002042	BP	GO:0002042	cell migration involved in sprouting angiogenesis	8/441	94/18723	0.00169024	0.00953477	0.00654417	FOXC2/ANXA1/TDGF1/SLIT2/HDAC9/KDR/PIK3R3/JCAD	8
GO:0030316	BP	GO:0030316	osteoclast differentiation	8/441	94/18723	0.00169024	0.00953477	0.00654417	SFRP1/CA2/ANXA2/FBN1/FOXP1/GPC3/FOS/LRRK1	8
GO:0045598	BP	GO:0045598	regulation of fat cell differentiation	10/441	139/18723	0.0016983	0.00955074	0.00655513	ID2/SFRP1/WNT5A/CMKLR1/SIX1/GATA3/RUNX1T1/FRZB/BMP2/HES1	10
GO:0006720	BP	GO:0006720	isoprenoid metabolic process	9/441	116/18723	0.0016998	0.00955074	0.00655513	CYP1B1/ALDH1A2/LRP2/RDH10/RBP1/DHRS3/CRABP2/CRABP1/CYP26A1	9
GO:0043200	BP	GO:0043200	response to amino acid	9/441	116/18723	0.0016998	0.00955074	0.00655513	COL1A2/COL5A2/SIX1/COL1A1/PTN/PDGFRA/PDGFC/COL4A1/SESN3	9
GO:0031669	BP	GO:0031669	cellular response to nutrient levels	13/441	215/18723	0.00182253	0.0102268	0.00701917	PRKD1/MN1/SNAI2/SFRP1/MAP1LC3C/COL1A1/PTN/NUAK1/TNC/POSTN/SLC2A1/DNAJC15/SESN3	13
GO:0003263	BP	GO:0003263	cardioblast proliferation	3/441	11/18723	0.00186005	0.0102351	0.00702484	ISL1/SIX1/HES1	3
GO:0003264	BP	GO:0003264	regulation of cardioblast proliferation	3/441	11/18723	0.00186005	0.0102351	0.00702484	ISL1/SIX1/HES1	3
GO:0030656	BP	GO:0030656	regulation of vitamin metabolic process	3/441	11/18723	0.00186005	0.0102351	0.00702484	SNAI2/RDH10/SNAI1	3
GO:0032836	BP	GO:0032836	glomerular basement membrane development	3/441	11/18723	0.00186005	0.0102351	0.00702484	SULF2/SULF1/NID1	3
GO:0035581	BP	GO:0035581	sequestering of extracellular ligand from receptor	3/441	11/18723	0.00186005	0.0102351	0.00702484	CER1/FBN2/FBN1	3
GO:0042447	BP	GO:0042447	hormone catabolic process	3/441	11/18723	0.00186005	0.0102351	0.00702484	DIO2/ECE1/SPP1	3
GO:0048635	BP	GO:0048635	negative regulation of muscle organ development	3/441	11/18723	0.00186005	0.0102351	0.00702484	TWIST1/LEF1/BMP4	3
GO:0051798	BP	GO:0051798	positive regulation of hair follicle development	3/441	11/18723	0.00186005	0.0102351	0.00702484	WNT5A/TGFB2/FST	3
GO:0060379	BP	GO:0060379	cardiac muscle cell myoblast differentiation	3/441	11/18723	0.00186005	0.0102351	0.00702484	TBXT/ISL1/PRICKLE1	3
GO:0060767	BP	GO:0060767	epithelial cell proliferation involved in prostate gland development	3/441	11/18723	0.00186005	0.0102351	0.00702484	SOX9/NKX3-1/SERPINF1	3
GO:0070243	BP	GO:0070243	regulation of thymocyte apoptotic process	3/441	11/18723	0.00186005	0.0102351	0.00702484	WNT5A/EFNA1/BMP4	3
GO:0072110	BP	GO:0072110	glomerular mesangial cell proliferation	3/441	11/18723	0.00186005	0.0102351	0.00702484	PDGFRB/EGR1/BMP4	3
GO:0072173	BP	GO:0072173	metanephric tubule morphogenesis	3/441	11/18723	0.00186005	0.0102351	0.00702484	SOX9/LGR4/HES1	3
GO:0072205	BP	GO:0072205	metanephric collecting duct development	3/441	11/18723	0.00186005	0.0102351	0.00702484	PTCH1/DLG5/BMP4	3
GO:1902337	BP	GO:1902337	regulation of apoptotic process involved in morphogenesis	3/441	11/18723	0.00186005	0.0102351	0.00702484	FOXC2/TGFB2/FOXC1	3
GO:0035988	BP	GO:0035988	chondrocyte proliferation	4/441	23/18723	0.00188441	0.0103557	0.00710765	SOX9/BMPR1B/STC1/LEF1	4
GO:1901655	BP	GO:1901655	cellular response to ketone	8/441	96/18723	0.00193331	0.0106108	0.0072827	SFRP1/NR3C1/DDIT4/TNC/POSTN/SERPINF1/FBXO32/SPP1	8
GO:0032535	BP	GO:0032535	regulation of cellular component size	19/441	383/18723	0.00194909	0.0106836	0.00733268	MAP2/SEMA6D/WNT3/WNT5A/SEMA3A/SVIL/SEMA3E/PREX1/SLIT2/CRABP2/PLXNA4/SEMA5A/SEMA3C/FHOD3/EPHA7/TENM1/FN1/F2RL1/SPP1	19
GO:0007015	BP	GO:0007015	actin filament organization	21/441	442/18723	0.00195514	0.010703	0.00734599	TAC1/TTN/SFRP1/ID1/SVIL/SORBS2/PREX1/SLIT2/NEBL/SEMA5A/CGNL1/SDC4/FHOD3/RHOBTB3/LIMCH1/GAS2/TENM1/F2RL1/TPM1/PROX1/FAM171A1	21
GO:0007156	BP	GO:0007156	homophilic cell adhesion via plasma membrane adhesion molecules	11/441	167/18723	0.00206099	0.0112596	0.00772804	CDH6/SDK2/CDH11/FAT4/PCDH19/PCDH10/PCDH7/PCDHGC3/AMIGO2/CDH2/PCDH9	11
GO:0014909	BP	GO:0014909	smooth muscle cell migration	8/441	97/18723	0.00206475	0.0112596	0.00772804	IGFBP5/HAS2/SEMA6D/PDGFRB/SLIT2/S1PR2/POSTN/TPM1	8
GO:1901216	BP	GO:1901216	positive regulation of neuron death	8/441	97/18723	0.00206475	0.0112596	0.00772804	DKK1/WNT5A/TGFB2/EGR1/CLU/DDIT4/FOS/EPHA7	8
GO:0051154	BP	GO:0051154	negative regulation of striated muscle cell differentiation	5/441	39/18723	0.0021091	0.0114868	0.00788393	DKK1/MSX1/BMP2/DLL1/SOX6	5
GO:0060042	BP	GO:0060042	retina morphogenesis in camera-type eye	6/441	57/18723	0.00217043	0.0118057	0.00810282	SDK2/SOX9/PTN/DLL1/PROM1/PROX1	6
GO:0106106	BP	GO:0106106	cold-induced thermogenesis	10/441	144/18723	0.00220651	0.0119714	0.00821653	FOXC2/CXCR4/ID1/CMKLR1/DIO2/PDGFC/LGR4/ZNF516/ARRDC3/CAV1	10
GO:0120161	BP	GO:0120161	regulation of cold-induced thermogenesis	10/441	144/18723	0.00220651	0.0119714	0.00821653	FOXC2/CXCR4/ID1/CMKLR1/DIO2/PDGFC/LGR4/ZNF516/ARRDC3/CAV1	10
GO:0001702	BP	GO:0001702	gastrulation with mouth forming second	4/441	24/18723	0.00221969	0.011997	0.00823413	NODAL/TBXT/WNT5A/TENM4	4
GO:0043567	BP	GO:0043567	regulation of insulin-like growth factor receptor signaling pathway	4/441	24/18723	0.00221969	0.011997	0.00823413	IGFBP5/NKX3-1/BMP2/BMP5	4
GO:2001026	BP	GO:2001026	regulation of endothelial cell chemotaxis	4/441	24/18723	0.00221969	0.011997	0.00823413	PRKD1/SEMA5A/FGF4/KDR	4
GO:0021543	BP	GO:0021543	pallium development	11/441	169/18723	0.0022628	0.0122145	0.00838341	COL3A1/FAT4/LEF1/GLI3/FOXP2/SLIT2/ATP2B4/SLC2A1/PROX1/BTG2/CDH2	11
GO:0021510	BP	GO:0021510	spinal cord development	8/441	99/18723	0.00234867	0.012646	0.00867956	NOG/PTCH1/ISL1/GLI3/PTN/DLL1/PROX1/SOX6	8
GO:0051153	BP	GO:0051153	regulation of striated muscle cell differentiation	8/441	99/18723	0.00234867	0.012646	0.00867956	DKK1/MSX1/HDAC9/BMP2/BMP4/DLL1/PROX1/SOX6	8
GO:0030501	BP	GO:0030501	positive regulation of bone mineralization	5/441	40/18723	0.0023645	0.0127152	0.00872705	FBN2/BMPR1B/PTN/BMP2/BMP4	5
GO:0007405	BP	GO:0007405	neuroblast proliferation	6/441	58/18723	0.00237367	0.0127323	0.00873882	HHIP/SOX5/FGFR2/LEF1/GLI3/PTN	6
GO:0043506	BP	GO:0043506	regulation of JUN kinase activity	6/441	58/18723	0.00237367	0.0127323	0.00873882	DKK1/SFRP1/WNT5A/EPHA4/FZD10/ROR2	6
GO:0030500	BP	GO:0030500	regulation of bone mineralization	7/441	78/18723	0.00240412	0.0128794	0.00883977	TWIST1/FBN2/SOX9/BMPR1B/PTN/BMP2/BMP4	7
GO:0043393	BP	GO:0043393	regulation of protein binding	12/441	196/18723	0.00243002	0.0129414	0.0088823	NOG/DKK1/BAMBI/MAP2/WNT5A/ID1/DACT1/ANXA2/BMP2/BMP4/TCF7L2/CAV1	12
GO:0021559	BP	GO:0021559	trigeminal nerve development	3/441	12/18723	0.00243695	0.0129414	0.0088823	ISL1/SEMA3A/PLXNA4	3
GO:0038063	BP	GO:0038063	collagen-activated tyrosine kinase receptor signaling pathway	3/441	12/18723	0.00243695	0.0129414	0.0088823	COL1A1/COL4A2/COL4A1	3
GO:0045602	BP	GO:0045602	negative regulation of endothelial cell differentiation	3/441	12/18723	0.00243695	0.0129414	0.0088823	ID1/ZEB1/S1PR3	3
GO:0061430	BP	GO:0061430	bone trabecula morphogenesis	3/441	12/18723	0.00243695	0.0129414	0.0088823	FBN2/SFRP1/COL1A1	3
GO:1902287	BP	GO:1902287	semaphorin-plexin signaling pathway involved in axon guidance	3/441	12/18723	0.00243695	0.0129414	0.0088823	PLXNA2/SEMA3A/PLXNA4	3
GO:1904748	BP	GO:1904748	regulation of apoptotic process involved in development	3/441	12/18723	0.00243695	0.0129414	0.0088823	FOXC2/TGFB2/FOXC1	3
GO:0042176	BP	GO:0042176	regulation of protein catabolic process	19/441	391/18723	0.0024559	0.0130258	0.00894022	SOX9/WNT5A/LRP2/EPHA4/DACT1/ANXA2/NKD1/SERPINE2/ODC1/MAP1A/CLU/EFNA1/GPC3/RNF217/PRICKLE1/MYLIP/HECW2/SVIP/CAV1	19
GO:0019218	BP	GO:0019218	regulation of steroid metabolic process	8/441	100/18723	0.00250165	0.0132519	0.00909542	SNAI2/EGR1/SNAI1/BMP2/BMP5/INSIG2/PROX1/TTC39B	8
GO:0048010	BP	GO:0048010	vascular endothelial growth factor receptor signaling pathway	6/441	59/18723	0.00259091	0.0136388	0.00936097	FOXC2/PRKD1/FOXC1/AXL/KDR/SULF1	6
GO:0051055	BP	GO:0051055	negative regulation of lipid biosynthetic process	6/441	59/18723	0.00259091	0.0136388	0.00936097	SNAI2/SNAI1/BMP2/BMP5/INSIG2/PROX1	6
GO:0010996	BP	GO:0010996	response to auditory stimulus	4/441	25/18723	0.0025939	0.0136388	0.00936097	SLC1A3/STRA6/ATP1A2/PTN	4
GO:0032331	BP	GO:0032331	negative regulation of chondrocyte differentiation	4/441	25/18723	0.0025939	0.0136388	0.00936097	SOX9/SNAI2/BMP4/ADAMTS12	4
GO:0048596	BP	GO:0048596	embryonic camera-type eye morphogenesis	4/441	25/18723	0.0025939	0.0136388	0.00936097	TWIST1/STRA6/WNT5A/PROX1	4
GO:0062009	BP	GO:0062009	secondary palate development	4/441	25/18723	0.0025939	0.0136388	0.00936097	WNT5A/TGFB2/LEF1/ITGB8	4
GO:0048634	BP	GO:0048634	regulation of muscle organ development	5/441	41/18723	0.00264166	0.0138557	0.00950985	TWIST1/IGF2/LEF1/BMP4/DLL1	5
GO:0071634	BP	GO:0071634	regulation of transforming growth factor beta production	5/441	41/18723	0.00264166	0.0138557	0.00950985	LUM/TGFB2/GATA6/ITGB8/FN1	5
GO:0001659	BP	GO:0001659	temperature homeostasis	11/441	174/18723	0.00283809	0.0148677	0.0102044	FOXC2/CXCR4/ID1/CMKLR1/EGR1/DIO2/PDGFC/LGR4/ZNF516/ARRDC3/CAV1	11
GO:0014912	BP	GO:0014912	negative regulation of smooth muscle cell migration	5/441	42/18723	0.00294162	0.0153158	0.010512	IGFBP5/SEMA6D/SLIT2/S1PR2/TPM1	5
GO:0021879	BP	GO:0021879	forebrain neuron differentiation	5/441	42/18723	0.00294162	0.0153158	0.010512	NRP2/FGFR2/SEMA3A/HES1/PROX1	5
GO:0035019	BP	GO:0035019	somatic stem cell population maintenance	5/441	42/18723	0.00294162	0.0153158	0.010512	NOG/SOX9/SFRP1/CDX2/HES1	5
GO:0043507	BP	GO:0043507	positive regulation of JUN kinase activity	5/441	42/18723	0.00294162	0.0153158	0.010512	DKK1/WNT5A/EPHA4/FZD10/ROR2	5
GO:0045214	BP	GO:0045214	sarcomere organization	5/441	42/18723	0.00294162	0.0153158	0.010512	TTN/KRT19/FHOD3/TPM1/PROX1	5
GO:0030512	BP	GO:0030512	negative regulation of transforming growth factor beta receptor signaling pathway	7/441	81/18723	0.00297992	0.0154963	0.0106359	FBN2/BAMBI/FBN1/SKIL/BMP2/HTRA1/CAV1	7
GO:0021952	BP	GO:0021952	central nervous system projection neuron axonogenesis	4/441	26/18723	0.00300921	0.0155726	0.0106882	CDH11/EPHA4/SLIT2/PLXNA4	4
GO:0042634	BP	GO:0042634	regulation of hair cycle	4/441	26/18723	0.00300921	0.0155726	0.0106882	DKK4/WNT5A/TGFB2/FST	4
GO:0048668	BP	GO:0048668	collateral sprouting	4/441	26/18723	0.00300921	0.0155726	0.0106882	WNT3/CRABP2/EPHA7/SPP1	4
GO:0060219	BP	GO:0060219	camera-type eye photoreceptor cell differentiation	4/441	26/18723	0.00300921	0.0155726	0.0106882	SDK2/SOX9/PTN/PROM1	4
GO:0009913	BP	GO:0009913	epidermal cell differentiation	12/441	202/18723	0.00311041	0.0158783	0.0108981	PTCH1/ANXA1/WNT5A/FOXC1/PITX2/DSP/TXNIP/GATA6/BMP4/DLL1/HES1/MCOLN3	12
GO:0007494	BP	GO:0007494	midgut development	3/441	13/18723	0.00311303	0.0158783	0.0108981	FOXF1/ALDH1A2/WNT5A	3
GO:0021984	BP	GO:0021984	adenohypophysis development	3/441	13/18723	0.00311303	0.0158783	0.0108981	PITX2/BMP2/HES1	3
GO:0032352	BP	GO:0032352	positive regulation of hormone metabolic process	3/441	13/18723	0.00311303	0.0158783	0.0108981	RDH10/GATA3/EGR1	3
GO:0042362	BP	GO:0042362	fat-soluble vitamin biosynthetic process	3/441	13/18723	0.00311303	0.0158783	0.0108981	SNAI2/SNAI1/CYP27A1	3
GO:0060707	BP	GO:0060707	trophoblast giant cell differentiation	3/441	13/18723	0.00311303	0.0158783	0.0108981	HAND1/SNAI1/NR2F2	3
GO:0098840	BP	GO:0098840	protein transport along microtubule	3/441	13/18723	0.00311303	0.0158783	0.0108981	MAP1A/KIF5A/CLIP3	3
GO:0099118	BP	GO:0099118	microtubule-based protein transport	3/441	13/18723	0.00311303	0.0158783	0.0108981	MAP1A/KIF5A/CLIP3	3
GO:1900115	BP	GO:1900115	extracellular regulation of signal transduction	3/441	13/18723	0.00311303	0.0158783	0.0108981	CER1/FBN2/FBN1	3
GO:1900116	BP	GO:1900116	extracellular negative regulation of signal transduction	3/441	13/18723	0.00311303	0.0158783	0.0108981	CER1/FBN2/FBN1	3
GO:1902043	BP	GO:1902043	positive regulation of extrinsic apoptotic signaling pathway via death domain receptors	3/441	13/18723	0.00311303	0.0158783	0.0108981	SFRP1/BMPR1B/SKIL	3
GO:1902947	BP	GO:1902947	regulation of tau-protein kinase activity	3/441	13/18723	0.00311303	0.0158783	0.0108981	DKK1/EGR1/CLU	3
GO:1901890	BP	GO:1901890	positive regulation of cell junction assembly	8/441	104/18723	0.0031931	0.0162672	0.011165	FLRT2/FLRT3/SFRP1/DLG5/KDR/SDC4/AMIGO2/CAV1	8
GO:0051302	BP	GO:0051302	regulation of cell division	11/441	177/18723	0.00323632	0.0164677	0.0113026	IGF2/PTCH1/FGFR2/TGFB2/SVIL/NKX3-1/TXNIP/PTN/FGF4/DLL1/PDGFC	11
GO:0071604	BP	GO:0071604	transforming growth factor beta production	5/441	43/18723	0.00326541	0.0165959	0.0113906	LUM/TGFB2/GATA6/ITGB8/FN1	5
GO:0001952	BP	GO:0001952	regulation of cell-matrix adhesion	9/441	128/18723	0.00332393	0.0168531	0.0115671	RIN2/SFRP1/SEMA3E/EFNA5/KDR/SDC4/POSTN/LIMCH1/UTRN	9
GO:0017015	BP	GO:0017015	regulation of transforming growth factor beta receptor signaling pathway	9/441	128/18723	0.00332393	0.0168531	0.0115671	FBN2/BAMBI/CITED1/FBN1/CDKN1C/SKIL/BMP2/HTRA1/CAV1	9
GO:0060113	BP	GO:0060113	inner ear receptor cell differentiation	6/441	62/18723	0.00333251	0.0168765	0.0115832	GABRB2/BMP4/SDC4/DLL1/HES1/MCOLN3	6
GO:0033688	BP	GO:0033688	regulation of osteoblast proliferation	4/441	27/18723	0.00346772	0.0175404	0.0120388	MN1/SFRP1/FGFR2/BMP2	4
GO:0007626	BP	GO:0007626	locomotory behavior	11/441	179/18723	0.00352587	0.0178134	0.0122262	GAD1/MEIS1/ID2/ATP1A2/EPHA4/EGR1/FGF12/USP2/SELENOP/MCOLN3/ARRDC3	11
GO:0032233	BP	GO:0032233	positive regulation of actin filament bundle assembly	6/441	63/18723	0.00361168	0.0182158	0.0125024	TAC1/SFRP1/ID1/SDC4/LIMCH1/TPM1	6
GO:0002066	BP	GO:0002066	columnar/cuboidal epithelial cell development	5/441	44/18723	0.00361408	0.0182158	0.0125024	WNT5A/BMP4/DLL1/BMP5/CDH2	5
GO:0008016	BP	GO:0008016	regulation of heart contraction	12/441	206/18723	0.0036442	0.0183459	0.0125917	TAC1/ISL1/ATP1A2/STC1/TGFB2/SEMA3A/DSP/ATP2B4/CELF2/TPM1/APELA/CAV1	12
GO:0032370	BP	GO:0032370	positive regulation of lipid transport	7/441	84/18723	0.00365573	0.0183822	0.0126166	ABCA1/PTCH1/TAC1/ANXA2/NKX3-1/SPP1/CAV1	7
GO:0007229	BP	GO:0007229	integrin-mediated signaling pathway	8/441	107/18723	0.00380267	0.0190986	0.0131083	COL3A1/PRKD1/ITGA8/ITGA9/PTN/ITGB8/PLPP3/FN1	8
GO:1901214	BP	GO:1901214	regulation of neuron death	16/441	319/18723	0.00386437	0.0193035	0.0132489	DKK1/ISL1/CITED1/WNT5A/TGFB2/SIX1/AXL/GABRB2/GATA3/EGR1/CLU/DDIT4/FOS/SERPINF1/EPHA7/BTG2	16
GO:1903844	BP	GO:1903844	regulation of cellular response to transforming growth factor beta stimulus	9/441	131/18723	0.00387698	0.0193035	0.0132489	FBN2/BAMBI/CITED1/FBN1/CDKN1C/SKIL/BMP2/HTRA1/CAV1	9
GO:0001711	BP	GO:0001711	endodermal cell fate commitment	3/441	14/18723	0.00389333	0.0193035	0.0132489	DKK1/EOMES/GATA6	3
GO:0003188	BP	GO:0003188	heart valve formation	3/441	14/18723	0.00389333	0.0193035	0.0132489	TWIST1/SOX9/EFNA1	3
GO:0003214	BP	GO:0003214	cardiac left ventricle morphogenesis	3/441	14/18723	0.00389333	0.0193035	0.0132489	FOXF1/HAND1/CPE	3
GO:0031115	BP	GO:0031115	negative regulation of microtubule polymerization	3/441	14/18723	0.00389333	0.0193035	0.0132489	MAP2/STMN2/CLIP3	3
GO:0048368	BP	GO:0048368	lateral mesoderm development	3/441	14/18723	0.00389333	0.0193035	0.0132489	FOXF1/CER1/NODAL	3
GO:0055057	BP	GO:0055057	neuroblast division	3/441	14/18723	0.00389333	0.0193035	0.0132489	SOX5/FGFR2/LEF1	3
GO:0070307	BP	GO:0070307	lens fiber cell development	3/441	14/18723	0.00389333	0.0193035	0.0132489	VIM/WNT5B/PROX1	3
GO:0072498	BP	GO:0072498	embryonic skeletal joint development	3/441	14/18723	0.00389333	0.0193035	0.0132489	COL2A1/NOG/BMP4	3
GO:1901722	BP	GO:1901722	regulation of cell proliferation involved in kidney development	3/441	14/18723	0.00389333	0.0193035	0.0132489	GATA3/EGR1/BMP4	3
GO:0022037	BP	GO:0022037	metencephalon development	8/441	108/18723	0.00402466	0.0199083	0.013664	COX1/FOXC1/SERPINE2/CKB/HOXB1/PTN/DLL1/PROX1	8
GO:0034446	BP	GO:0034446	substrate adhesion-dependent cell spreading	8/441	108/18723	0.00402466	0.0199083	0.013664	HAS2/ITGA8/AXL/PREX1/EFNA1/EFNA5/POSTN/FN1	8
GO:1902905	BP	GO:1902905	positive regulation of supramolecular fiber organization	12/441	209/18723	0.00409111	0.0202135	0.0138735	TAC1/SFRP1/ID1/STMN2/CLU/SEMA5A/SDC4/LIMCH1/TENM1/F2RL1/TPM1/PROX1	12
GO:1990845	BP	GO:1990845	adaptive thermogenesis	10/441	157/18723	0.00411463	0.0203062	0.0139371	FOXC2/CXCR4/ID1/CMKLR1/DIO2/PDGFC/LGR4/ZNF516/ARRDC3/CAV1	10
GO:0032924	BP	GO:0032924	activin receptor signaling pathway	5/441	46/18723	0.00439019	0.021616	0.0148361	CFC1/CER1/NODAL/TDGF1/FST	5
GO:2000107	BP	GO:2000107	negative regulation of leukocyte apoptotic process	5/441	46/18723	0.00439019	0.021616	0.0148361	AXL/FOXP1/EFNA1/BMP4/TSC22D3	5
GO:0050807	BP	GO:0050807	regulation of synapse organization	12/441	211/18723	0.00441276	0.0216937	0.0148894	FLRT2/FLRT3/NRP2/WNT5A/DLG5/EPHA4/SIX1/PTN/EFNA1/EPHA7/AMIGO2/CDH2	12
GO:0031667	BP	GO:0031667	response to nutrient levels	21/441	474/18723	0.00441616	0.0216937	0.0148894	PRKD1/ABCA1/MN1/ALDH1A2/SNAI2/SFRP1/TNFRSF11B/STC1/MAP1LC3C/CYTB/COL1A1/PTN/NUAK1/TNC/POSTN/SLC2A1/PROX1/CYP26A1/DNAJC15/SESN3/SPP1	21
GO:0021772	BP	GO:0021772	olfactory bulb development	4/441	29/18723	0.0045225	0.0220887	0.0151605	ID2/WNT5A/SEMA3A/SLIT2	4
GO:0048665	BP	GO:0048665	neuron fate specification	4/441	29/18723	0.0045225	0.0220887	0.0151605	ISL1/SIX1/GLI3/DLL1	4
GO:0071549	BP	GO:0071549	cellular response to dexamethasone stimulus	4/441	29/18723	0.0045225	0.0220887	0.0151605	NR3C1/DDIT4/SERPINF1/FBXO32	4
GO:1902230	BP	GO:1902230	negative regulation of intrinsic apoptotic signaling pathway in response to DNA damage	4/441	29/18723	0.0045225	0.0220887	0.0151605	SNAI2/CD44/CLU/SNAI1	4
GO:1902547	BP	GO:1902547	regulation of cellular response to vascular endothelial growth factor stimulus	4/441	29/18723	0.0045225	0.0220887	0.0151605	ATP2B4/DLL1/JCAD/ADAMTS12	4
GO:0030193	BP	GO:0030193	regulation of blood coagulation	6/441	66/18723	0.00455362	0.0221898	0.0152299	ANXA2/SERPINE2/PDGFRA/F2RL1/CAV1/CD9	6
GO:0045600	BP	GO:0045600	positive regulation of fat cell differentiation	6/441	66/18723	0.00455362	0.0221898	0.0152299	ID2/SFRP1/CMKLR1/SIX1/FRZB/BMP2	6
GO:0043434	BP	GO:0043434	response to peptide hormone	19/441	414/18723	0.00456473	0.0222185	0.0152496	IGFBP5/FOXC2/IGF2/CITED1/ANXA1/CYTB/CYSLTR2/CA2/FBN1/COL1A1/HDAC9/EGR1/PIK3R3/IRS1/INSIG2/SLC2A1/BTG2/SESN3/CAV1	19
GO:0016114	BP	GO:0016114	terpenoid biosynthetic process	3/441	15/18723	0.00478236	0.0230669	0.0158319	ALDH1A2/RDH10/RBP1	3
GO:0018146	BP	GO:0018146	keratan sulfate biosynthetic process	3/441	15/18723	0.00478236	0.0230669	0.0158319	B3GNT7/CHST2/ST3GAL6	3
GO:0021542	BP	GO:0021542	dentate gyrus development	3/441	15/18723	0.00478236	0.0230669	0.0158319	LEF1/PROX1/BTG2	3
GO:0035358	BP	GO:0035358	regulation of peroxisome proliferator activated receptor signaling pathway	3/441	15/18723	0.00478236	0.0230669	0.0158319	TWIST1/PTGIS/BMP2	3
GO:0045475	BP	GO:0045475	locomotor rhythm	3/441	15/18723	0.00478236	0.0230669	0.0158319	ID2/EGR1/USP2	3
GO:0060766	BP	GO:0060766	negative regulation of androgen receptor signaling pathway	3/441	15/18723	0.00478236	0.0230669	0.0158319	NODAL/SFRP1/FOXP1	3
GO:0072044	BP	GO:0072044	collecting duct development	3/441	15/18723	0.00478236	0.0230669	0.0158319	PTCH1/DLG5/BMP4	3
GO:2001028	BP	GO:2001028	positive regulation of endothelial cell chemotaxis	3/441	15/18723	0.00478236	0.0230669	0.0158319	PRKD1/SEMA5A/KDR	3
GO:0014911	BP	GO:0014911	positive regulation of smooth muscle cell migration	5/441	47/18723	0.0048197	0.0231683	0.0159015	IGFBP5/HAS2/SEMA6D/PDGFRB/POSTN	5
GO:0045601	BP	GO:0045601	regulation of endothelial cell differentiation	5/441	47/18723	0.0048197	0.0231683	0.0159015	ID1/ZEB1/S1PR3/S1PR2/BMP4	5
GO:0048512	BP	GO:0048512	circadian behavior	5/441	47/18723	0.0048197	0.0231683	0.0159015	ID2/EGR1/C3orf70/USP2/GPR176	5
GO:0042490	BP	GO:0042490	mechanoreceptor differentiation	6/441	67/18723	0.00490445	0.0235491	0.0161629	GABRB2/BMP4/SDC4/DLL1/HES1/MCOLN3	6
GO:0010453	BP	GO:0010453	regulation of cell fate commitment	4/441	30/18723	0.00512274	0.0243932	0.0167422	DKK1/WNT5A/BMP4/HES1	4
GO:0033137	BP	GO:0033137	negative regulation of peptidyl-serine phosphorylation	4/441	30/18723	0.00512274	0.0243932	0.0167422	DKK1/CNKSR3/DDIT4/CAV1	4
GO:0036296	BP	GO:0036296	response to increased oxygen levels	4/441	30/18723	0.00512274	0.0243932	0.0167422	CYTB/PDGFRB/COL1A1/CAV1	4
GO:0060603	BP	GO:0060603	mammary gland duct morphogenesis	4/441	30/18723	0.00512274	0.0243932	0.0167422	PTCH1/TBX3/WNT5A/FGFR2	4
GO:0060674	BP	GO:0060674	placenta blood vessel development	4/441	30/18723	0.00512274	0.0243932	0.0167422	HES1/ITGB8/APELA/NR2F2	4
GO:0061384	BP	GO:0061384	heart trabecula morphogenesis	4/441	30/18723	0.00512274	0.0243932	0.0167422	NOG/TGFB2/HEG1/BMP5	4
GO:0070229	BP	GO:0070229	negative regulation of lymphocyte apoptotic process	4/441	30/18723	0.00512274	0.0243932	0.0167422	FOXP1/EFNA1/BMP4/TSC22D3	4
GO:0051100	BP	GO:0051100	negative regulation of binding	10/441	162/18723	0.00512607	0.0243932	0.0167422	NOG/HAND1/DKK1/MAP2/ID1/MSX1/MSX2/DACT1/LEF1/CAV1	10
GO:1900046	BP	GO:1900046	regulation of hemostasis	6/441	68/18723	0.00527474	0.0250447	0.0171894	ANXA2/SERPINE2/PDGFRA/F2RL1/CAV1/CD9	6
GO:1902305	BP	GO:1902305	regulation of sodium ion transmembrane transport	6/441	68/18723	0.00527474	0.0250447	0.0171894	ATP1A2/FGF12/ATP2B4/ANK3/UTRN/HECW2	6
GO:0046849	BP	GO:0046849	bone remodeling	7/441	90/18723	0.00535008	0.0253742	0.0174155	SFRP1/TNFRSF11B/CA2/PTN/LGR4/LRRK1/SPP1	7
GO:0045665	BP	GO:0045665	negative regulation of neuron differentiation	6/441	69/18723	0.0056651	0.0268383	0.0184205	SOX9/MEIS1/ISL1/GLI3/DLL1/HES1	6
GO:0050803	BP	GO:0050803	regulation of synapse structure or activity	12/441	218/18723	0.00570135	0.0269801	0.0185177	FLRT2/FLRT3/NRP2/WNT5A/DLG5/EPHA4/SIX1/PTN/EFNA1/EPHA7/AMIGO2/CDH2	12
GO:0007622	BP	GO:0007622	rhythmic behavior	5/441	49/18723	0.0057667	0.0270414	0.0185598	ID2/EGR1/C3orf70/USP2/GPR176	5
GO:0008038	BP	GO:0008038	neuron recognition	5/441	49/18723	0.0057667	0.0270414	0.0185598	CXCR4/EPHA4/SEMA3A/SEMA5A/GAP43	5
GO:0034332	BP	GO:0034332	adherens junction organization	5/441	49/18723	0.0057667	0.0270414	0.0185598	CDH6/CDH11/DLG5/EPHA4/DSP	5
GO:0070169	BP	GO:0070169	positive regulation of biomineral tissue development	5/441	49/18723	0.0057667	0.0270414	0.0185598	FBN2/BMPR1B/PTN/BMP2/BMP4	5
GO:1901797	BP	GO:1901797	negative regulation of signal transduction by p53 class mediator	4/441	31/18723	0.00577408	0.0270414	0.0185598	TWIST1/SNAI2/CD44/SNAI1	4
GO:0009415	BP	GO:0009415	response to water	3/441	16/18723	0.00578415	0.0270414	0.0185598	ATP2B4/MAPK10/CD9	3
GO:0042574	BP	GO:0042574	retinal metabolic process	3/441	16/18723	0.00578415	0.0270414	0.0185598	CYP1B1/ALDH1A2/RDH10	3
GO:0044849	BP	GO:0044849	estrous cycle	3/441	16/18723	0.00578415	0.0270414	0.0185598	HAS2/EGR1/PTN	3
GO:0070365	BP	GO:0070365	hepatocyte differentiation	3/441	16/18723	0.00578415	0.0270414	0.0185598	ANXA1/FRZB/PROX1	3
GO:0072148	BP	GO:0072148	epithelial cell fate commitment	3/441	16/18723	0.00578415	0.0270414	0.0185598	DLL1/PROX1/NR2F2	3
GO:1904948	BP	GO:1904948	midbrain dopaminergic neuron differentiation	3/441	16/18723	0.00578415	0.0270414	0.0185598	SFRP1/WNT3/WNT5A	3
GO:0003407	BP	GO:0003407	neural retina development	6/441	70/18723	0.00607614	0.0283753	0.0194754	SDK2/SOX9/TGFB2/PTN/ATP2B4/PROM1	6
GO:0021782	BP	GO:0021782	glial cell development	8/441	116/18723	0.00617974	0.0288023	0.0197684	MXRA8/VIM/ROR1/TENM4/CLU/ROR2/DLL1/CD9	8
GO:0050731	BP	GO:0050731	positive regulation of peptidyl-tyrosine phosphorylation	11/441	193/18723	0.00618111	0.0288023	0.0197684	IGF2/ISL1/EPHA4/TDGF1/ENPP2/AFAP1L2/CD44/EFNA1/EFNA5/HES1/LRRK1	11
GO:0110151	BP	GO:0110151	positive regulation of biomineralization	5/441	50/18723	0.0062862	0.02926	0.0200826	FBN2/BMPR1B/PTN/BMP2/BMP4	5
GO:1903037	BP	GO:1903037	regulation of leukocyte cell-cell adhesion	16/441	336/18723	0.00631084	0.0293426	0.0201393	IGF2/HAS2/ANXA1/DLG5/LEF1/GLI3/GATA3/RIPOR2/CD44/LGALS1/CHST2/BMP4/SDC4/EFNB1/HES1/CAV1	16
GO:0019217	BP	GO:0019217	regulation of fatty acid metabolic process	7/441	93/18723	0.00639052	0.0296484	0.0203491	TWIST1/SOX9/ANXA1/IRS1/INSIG2/PDK1/CAV1	7
GO:1901796	BP	GO:1901796	regulation of signal transduction by p53 class mediator	7/441	93/18723	0.00639052	0.0296484	0.0203491	TWIST1/SNAI2/MSX1/CD44/SNAI1/USP2/NUAK1	7
GO:0110053	BP	GO:0110053	regulation of actin filament organization	14/441	278/18723	0.00642794	0.0297895	0.020446	TAC1/SFRP1/ID1/SVIL/PREX1/SLIT2/SEMA5A/CGNL1/SDC4/FHOD3/LIMCH1/TENM1/F2RL1/TPM1	14
GO:0009954	BP	GO:0009954	proximal/distal pattern formation	4/441	32/18723	0.00647835	0.0299255	0.0205393	NODAL/ALDH1A2/GLI3/DLL1	4
GO:0033687	BP	GO:0033687	osteoblast proliferation	4/441	32/18723	0.00647835	0.0299255	0.0205393	MN1/SFRP1/FGFR2/BMP2	4
GO:0035767	BP	GO:0035767	endothelial cell chemotaxis	4/441	32/18723	0.00647835	0.0299255	0.0205393	PRKD1/SEMA5A/FGF4/KDR	4
GO:0050818	BP	GO:0050818	regulation of coagulation	6/441	71/18723	0.00650848	0.0300321	0.0206125	ANXA2/SERPINE2/PDGFRA/F2RL1/CAV1/CD9	6
GO:0007009	BP	GO:0007009	plasma membrane organization	9/441	142/18723	0.00654373	0.0301621	0.0207017	CXCR4/EPB41L3/TGFB2/COL5A1/CLU/MYOF/ANK3/CAV1/CD9	9
GO:0032964	BP	GO:0032964	collagen biosynthetic process	5/441	51/18723	0.0068377	0.0314369	0.0215767	VIM/COL5A1/PDGFRB/COL1A1/BMP4	5
GO:0050982	BP	GO:0050982	detection of mechanical stimulus	5/441	51/18723	0.0068377	0.0314369	0.0215767	CXCR4/TTN/COL11A1/SERPINE2/CDH2	5
GO:0070555	BP	GO:0070555	response to interleukin-1	9/441	143/18723	0.00684245	0.0314369	0.0215767	HAS2/SOX9/SFRP1/CITED1/ANXA1/NKX3-1/PTGIS/EGR1/ADAMTS12	9
GO:0001829	BP	GO:0001829	trophectodermal cell differentiation	3/441	17/18723	0.00690225	0.031474	0.0216021	NODAL/HAND1/CDX2	3
GO:0010566	BP	GO:0010566	regulation of ketone biosynthetic process	3/441	17/18723	0.00690225	0.031474	0.0216021	EGR1/BMP2/BMP5	3
GO:0038065	BP	GO:0038065	collagen-activated signaling pathway	3/441	17/18723	0.00690225	0.031474	0.0216021	COL1A1/COL4A2/COL4A1	3
GO:0042339	BP	GO:0042339	keratan sulfate metabolic process	3/441	17/18723	0.00690225	0.031474	0.0216021	B3GNT7/CHST2/ST3GAL6	3
GO:0060644	BP	GO:0060644	mammary gland epithelial cell differentiation	3/441	17/18723	0.00690225	0.031474	0.0216021	FOXF1/PTCH1/ID2	3
GO:2000696	BP	GO:2000696	regulation of epithelial cell differentiation involved in kidney development	3/441	17/18723	0.00690225	0.031474	0.0216021	CITED1/GATA3/PROM1	3
GO:2000811	BP	GO:2000811	negative regulation of anoikis	3/441	17/18723	0.00690225	0.031474	0.0216021	SNAI2/TLE1/CAV1	3
GO:0033135	BP	GO:0033135	regulation of peptidyl-serine phosphorylation	9/441	144/18723	0.00715152	0.0325757	0.0223583	PRKD1/DKK1/WNT5A/CD44/CNKSR3/DDIT4/ATP2B4/TENM1/CAV1	9
GO:0034110	BP	GO:0034110	regulation of homotypic cell-cell adhesion	4/441	33/18723	0.0072373	0.032861	0.0225541	SERPINE2/LGALS1/ANK3/CD9	4
GO:0043552	BP	GO:0043552	positive regulation of phosphatidylinositol 3-kinase activity	4/441	33/18723	0.0072373	0.032861	0.0225541	PRKD1/PDGFRB/PDGFRA/IRS1	4
GO:0070570	BP	GO:0070570	regulation of neuron projection regeneration	4/441	33/18723	0.0072373	0.032861	0.0225541	EPHA4/PRRX1/PTN/SPP1	4
GO:0043392	BP	GO:0043392	negative regulation of DNA binding	5/441	52/18723	0.00742216	0.0336136	0.0230707	HAND1/ID1/MSX1/MSX2/LEF1	5
GO:0051496	BP	GO:0051496	positive regulation of stress fiber assembly	5/441	52/18723	0.00742216	0.0336136	0.0230707	TAC1/SFRP1/SDC4/LIMCH1/TPM1	5
GO:0001933	BP	GO:0001933	negative regulation of protein phosphorylation	16/441	342/18723	0.00742672	0.0336136	0.0230707	NOG/TWIST1/DKK1/SFRP1/HEG1/CDKN1C/SLIT2/CNKSR3/DDIT4/BMP2/BMP4/PLPP3/DUSP6/NR2F2/LRRK1/CAV1	16
GO:0002683	BP	GO:0002683	negative regulation of immune system process	19/441	434/18723	0.00744879	0.0336777	0.0231146	COL3A1/FOXF1/SERPINB9/SOX9/ID2/SFRP1/ANXA1/TGFB2/DLG5/FBN1/GLI3/AXL/RIPOR2/SLIT2/BMP4/SDC4/TSC22D3/BMP5/HTRA1	19
GO:0002761	BP	GO:0002761	regulation of myeloid leukocyte differentiation	8/441	120/18723	0.00754046	0.034056	0.0233743	ID2/SFRP1/LEF1/CA2/FBN1/FOXP1/ROR2/FOS	8
GO:0010038	BP	GO:0010038	response to metal ion	17/441	373/18723	0.00756958	0.0341513	0.0234397	CER1/COX1/TTN/TNFRSF11B/WNT5A/CYTB/CA2/TXNIP/CPNE4/ATP7B/PAM/FOS/SERPINF1/GPHN/CPNE8/ANK3/CAV1	17
GO:1903522	BP	GO:1903522	regulation of blood circulation	13/441	256/18723	0.00792559	0.0357197	0.0245161	TAC1/ISL1/ATP1A2/STC1/TGFB2/SEMA3A/DSP/ATP2B4/CELF2/ECE1/TPM1/APELA/CAV1	13
GO:0070167	BP	GO:0070167	regulation of biomineral tissue development	7/441	97/18723	0.00800315	0.035993	0.0247038	TWIST1/FBN2/SOX9/BMPR1B/PTN/BMP2/BMP4	7
GO:0070252	BP	GO:0070252	actin-mediated cell contraction	7/441	97/18723	0.00800315	0.035993	0.0247038	ATP1A2/STC1/DSP/FGF12/LIMCH1/TPM1/CAV1	7
GO:0086004	BP	GO:0086004	regulation of cardiac muscle cell contraction	4/441	34/18723	0.00805263	0.0361774	0.0248303	ATP1A2/STC1/DSP/CAV1	4
GO:0001946	BP	GO:0001946	lymphangiogenesis	3/441	18/18723	0.00813976	0.0363769	0.0249673	FOXC2/FOXC1/PROX1	3
GO:0003417	BP	GO:0003417	growth plate cartilage development	3/441	18/18723	0.00813976	0.0363769	0.0249673	CER1/SOX9/STC1	3
GO:0043217	BP	GO:0043217	myelin maintenance	3/441	18/18723	0.00813976	0.0363769	0.0249673	CXCR4/EPB41L3/CLU	3
GO:0060391	BP	GO:0060391	positive regulation of SMAD protein signal transduction	3/441	18/18723	0.00813976	0.0363769	0.0249673	NODAL/BMP2/BMP4	3
GO:0072234	BP	GO:0072234	metanephric nephron tubule development	3/441	18/18723	0.00813976	0.0363769	0.0249673	SOX9/LGR4/HES1	3
GO:0048639	BP	GO:0048639	positive regulation of developmental growth	10/441	174/18723	0.00835072	0.0372806	0.0255875	CXCR4/IGF2/WNT3/FGFR2/CRABP2/SEMA5A/GATA6/DLL1/FN1/PROX1	10
GO:0032642	BP	GO:0032642	regulation of chemokine production	7/441	98/18723	0.0084493	0.0376812	0.0258625	TWIST1/SNAI2/WNT5A/FOXP1/EGR1/POSTN/F2RL1	7
GO:0016525	BP	GO:0016525	negative regulation of angiogenesis	9/441	149/18723	0.00885995	0.0394353	0.0270663	TGFB2/FOXC1/SEMA3E/PTN/ATP2B4/COL4A2/SULF1/SERPINF1/ADAMTS9	9
GO:0045732	BP	GO:0045732	positive regulation of protein catabolic process	12/441	231/18723	0.00887359	0.0394353	0.0270663	SOX9/WNT5A/LRP2/DACT1/NKD1/CLU/GPC3/RNF217/PRICKLE1/MYLIP/HECW2/CAV1	12
GO:0021549	BP	GO:0021549	cerebellum development	7/441	99/18723	0.00891348	0.0394353	0.0270663	COX1/FOXC1/SERPINE2/CKB/PTN/DLL1/PROX1	7
GO:0032602	BP	GO:0032602	chemokine production	7/441	99/18723	0.00891348	0.0394353	0.0270663	TWIST1/SNAI2/WNT5A/FOXP1/EGR1/POSTN/F2RL1	7
GO:0110149	BP	GO:0110149	regulation of biomineralization	7/441	99/18723	0.00891348	0.0394353	0.0270663	TWIST1/FBN2/SOX9/BMPR1B/PTN/BMP2/BMP4	7
GO:0010837	BP	GO:0010837	regulation of keratinocyte proliferation	4/441	35/18723	0.00892595	0.0394353	0.0270663	PRKD1/HAS2/SNAI2/FGFR2	4
GO:0021955	BP	GO:0021955	central nervous system neuron axonogenesis	4/441	35/18723	0.00892595	0.0394353	0.0270663	CDH11/EPHA4/SLIT2/PLXNA4	4
GO:0034405	BP	GO:0034405	response to fluid shear stress	4/441	35/18723	0.00892595	0.0394353	0.0270663	ABCA1/HAS2/CA2/PDGFRB	4
GO:0045880	BP	GO:0045880	positive regulation of smoothened signaling pathway	4/441	35/18723	0.00892595	0.0394353	0.0270663	SFRP1/DLG5/PRRX1/GPC3	4
GO:0007204	BP	GO:0007204	positive regulation of cytosolic calcium ion concentration	15/441	319/18723	0.00896615	0.0395309	0.027132	PRKD1/CXCR4/APLNR/TAC1/ATP1A2/ITPR1/CMKLR1/EDNRA/S1PR3/PDGFRA/ATP2B4/MCOLN3/CD52/F2RL1/CAV1	15
GO:0008202	BP	GO:0008202	steroid metabolic process	15/441	319/18723	0.00896615	0.0395309	0.027132	ABCA1/CYP1B1/SNAI2/LRP2/EGR1/SNAI1/BMP2/PDGFRA/BMP5/CYP27A1/INSIG2/PROX1/CYP26A1/SPP1/TTC39B	15
GO:0006809	BP	GO:0006809	nitric oxide biosynthetic process	6/441	76/18723	0.00901084	0.0396458	0.0272109	CYP1B1/PTGIS/CLU/DDAH1/ATP2B4/CAV1	6
GO:0043536	BP	GO:0043536	positive regulation of blood vessel endothelial cell migration	6/441	76/18723	0.00901084	0.0396458	0.0272109	FOXC2/PRKD1/ANXA1/HDAC9/KDR/JCAD	6
GO:0030099	BP	GO:0030099	myeloid cell differentiation	17/441	381/18723	0.00923811	0.0406038	0.0278684	MEIS1/ID2/SFRP1/LEF1/CA2/ANXA2/FBN1/GATA3/FOXP1/GPC3/BMP4/ROR2/DLL1/FOS/ITGB8/F2RL1/LRRK1	17
GO:0044091	BP	GO:0044091	membrane biogenesis	5/441	55/18723	0.00938279	0.0411548	0.0282465	ANXA2/ANK3/CLIP3/CAV1/CDH2	5
GO:0045620	BP	GO:0045620	negative regulation of lymphocyte differentiation	5/441	55/18723	0.00938279	0.0411548	0.0282465	ID2/SFRP1/ANXA1/GLI3/BMP4	5
GO:0110020	BP	GO:0110020	regulation of actomyosin structure organization	7/441	100/18723	0.00939609	0.0411707	0.0282575	TAC1/SFRP1/CGNL1/SDC4/LIMCH1/TPM1/PROX1	7
GO:0010544	BP	GO:0010544	negative regulation of platelet activation	3/441	19/18723	0.00949935	0.0413256	0.0283637	SERPINE2/PDGFRA/CD9	3
GO:0045019	BP	GO:0045019	negative regulation of nitric oxide biosynthetic process	3/441	19/18723	0.00949935	0.0413256	0.0283637	PTGIS/ATP2B4/CAV1	3
GO:0070233	BP	GO:0070233	negative regulation of T cell apoptotic process	3/441	19/18723	0.00949935	0.0413256	0.0283637	EFNA1/BMP4/TSC22D3	3
GO:0072074	BP	GO:0072074	kidney mesenchyme development	3/441	19/18723	0.00949935	0.0413256	0.0283637	SIX1/PDGFRB/BMP4	3
GO:0072077	BP	GO:0072077	renal vesicle morphogenesis	3/441	19/18723	0.00949935	0.0413256	0.0283637	SOX9/CITED1/BMP4	3
GO:1901881	BP	GO:1901881	positive regulation of protein depolymerization	3/441	19/18723	0.00949935	0.0413256	0.0283637	STMN2/SEMA5A/F2RL1	3
GO:1904406	BP	GO:1904406	negative regulation of nitric oxide metabolic process	3/441	19/18723	0.00949935	0.0413256	0.0283637	PTGIS/ATP2B4/CAV1	3
GO:2000181	BP	GO:2000181	negative regulation of blood vessel morphogenesis	9/441	151/18723	0.00962371	0.0417812	0.0286765	TGFB2/FOXC1/SEMA3E/PTN/ATP2B4/COL4A2/SULF1/SERPINF1/ADAMTS9	9
GO:2001236	BP	GO:2001236	regulation of extrinsic apoptotic signaling pathway	9/441	151/18723	0.00962371	0.0417812	0.0286765	COL2A1/SNAI2/SFRP1/BMPR1B/SKIL/BMP4/BMP5/TCF7L2/CAV1	9
GO:0070306	BP	GO:0070306	lens fiber cell differentiation	4/441	36/18723	0.0098588	0.0427583	0.0293471	VIM/SKIL/WNT5B/PROX1	4
GO:0051480	BP	GO:0051480	regulation of cytosolic calcium ion concentration	16/441	353/18723	0.0098808	0.0428101	0.0293826	PRKD1/CXCR4/APLNR/TAC1/ATP1A2/WNT5A/ITPR1/CMKLR1/EDNRA/S1PR3/PDGFRA/ATP2B4/MCOLN3/CD52/F2RL1/CAV1	16
GO:0051963	BP	GO:0051963	regulation of synapse assembly	7/441	101/18723	0.00989754	0.0428391	0.0294025	FLRT2/FLRT3/WNT5A/DLG5/SIX1/EPHA7/AMIGO2	7
GO:1901343	BP	GO:1901343	negative regulation of vasculature development	9/441	152/18723	0.0100237	0.0433412	0.0297471	TGFB2/FOXC1/SEMA3E/PTN/ATP2B4/COL4A2/SULF1/SERPINF1/ADAMTS9	9
GO:0043388	BP	GO:0043388	positive regulation of DNA binding	5/441	56/18723	0.0101085	0.043575	0.0299076	TWIST1/ISL1/FOXC1/GATA3/HES1	5
GO:0048008	BP	GO:0048008	platelet-derived growth factor receptor signaling pathway	5/441	56/18723	0.0101085	0.043575	0.0299076	PDGFRB/TXNIP/PDGFRA/ARID5B/PDGFC	5
GO:0051058	BP	GO:0051058	negative regulation of small GTPase mediated signal transduction	5/441	56/18723	0.0101085	0.043575	0.0299076	TGFB2/HEG1/RIPOR2/SLIT2/CGNL1	5
GO:0034308	BP	GO:0034308	primary alcohol metabolic process	7/441	102/18723	0.0104182	0.0448195	0.0307618	CYP1B1/ALDH1A2/SULT1C4/RDH10/DHRS3/BMP2/BMP5	7
GO:0045833	BP	GO:0045833	negative regulation of lipid metabolic process	7/441	102/18723	0.0104182	0.0448195	0.0307618	SOX9/SNAI2/SNAI1/BMP2/BMP5/INSIG2/PROX1	7
GO:0048660	BP	GO:0048660	regulation of smooth muscle cell proliferation	10/441	180/18723	0.0104579	0.0449445	0.0308476	IGFBP5/ID2/FGFR2/PDGFRB/FOXP1/S1PR2/BMP2/BMP4/TPM1/TCF7L2	10
GO:0060420	BP	GO:0060420	regulation of heart growth	6/441	79/18723	0.0108063	0.0463952	0.0318433	NOG/MEIS1/FGFR2/GATA6/DUSP6/PROX1	6
GO:0021532	BP	GO:0021532	neural tube patterning	4/441	37/18723	0.0108527	0.0464528	0.0318828	PTCH1/GLI3/BMP4/HES1	4
GO:0071542	BP	GO:0071542	dopaminergic neuron differentiation	4/441	37/18723	0.0108527	0.0464528	0.0318828	DKK1/SFRP1/WNT3/WNT5A	4
GO:0090218	BP	GO:0090218	positive regulation of lipid kinase activity	4/441	37/18723	0.0108527	0.0464528	0.0318828	PRKD1/PDGFRB/PDGFRA/IRS1	4
GO:0002011	BP	GO:0002011	morphogenesis of an epithelial sheet	5/441	57/18723	0.0108718	0.0464528	0.0318828	FLRT3/WNT5A/COL5A1/CD44/BMP5	5
GO:0006700	BP	GO:0006700	C21-steroid hormone biosynthetic process	3/441	20/18723	0.0109833	0.0464528	0.0318828	EGR1/BMP2/BMP5	3
GO:0006883	BP	GO:0006883	cellular sodium ion homeostasis	3/441	20/18723	0.0109833	0.0464528	0.0318828	SLC1A3/ATP1A2/C7	3
GO:0009110	BP	GO:0009110	vitamin biosynthetic process	3/441	20/18723	0.0109833	0.0464528	0.0318828	SNAI2/SNAI1/CYP27A1	3
GO:0060231	BP	GO:0060231	mesenchymal to epithelial transition	3/441	20/18723	0.0109833	0.0464528	0.0318828	CITED1/GATA3/BMP4	3
GO:0071625	BP	GO:0071625	vocalization behavior	3/441	20/18723	0.0109833	0.0464528	0.0318828	GLI3/FOXP2/NRXN3	3
GO:0072087	BP	GO:0072087	renal vesicle development	3/441	20/18723	0.0109833	0.0464528	0.0318828	SOX9/CITED1/BMP4	3
GO:0072567	BP	GO:0072567	chemokine (C-X-C motif) ligand 2 production	3/441	20/18723	0.0109833	0.0464528	0.0318828	FOXP1/POSTN/F2RL1	3
GO:0097503	BP	GO:0097503	sialylation	3/441	20/18723	0.0109833	0.0464528	0.0318828	ST3GAL5/ST6GALNAC3/ST3GAL6	3
GO:1902004	BP	GO:1902004	positive regulation of amyloid-beta formation	3/441	20/18723	0.0109833	0.0464528	0.0318828	EPHA4/CLU/EFNA1	3
GO:2000341	BP	GO:2000341	regulation of chemokine (C-X-C motif) ligand 2 production	3/441	20/18723	0.0109833	0.0464528	0.0318828	FOXP1/POSTN/F2RL1	3
GO:2000678	BP	GO:2000678	negative regulation of transcription regulatory region DNA binding	3/441	20/18723	0.0109833	0.0464528	0.0318828	HAND1/MSX1/MSX2	3
GO:0003012	BP	GO:0003012	muscle system process	19/441	452/18723	0.0111714	0.0472013	0.0323965	IGFBP5/CXCR4/TBX3/TTN/ATP1A2/STC1/DSP/SORBS2/SULF2/EDNRA/FGF12/GATA6/ATP2B4/SULF1/MYOF/FBXO32/UTRN/TPM1/CAV1	19
GO:0007623	BP	GO:0007623	circadian rhythm	11/441	210/18723	0.0112787	0.0476073	0.0326752	ID4/ID2/ID1/EGR1/C3orf70/ID3/USP2/LGR4/PROX1/GPR176/MAPK10	11
GO:1903039	BP	GO:1903039	positive regulation of leukocyte cell-cell adhesion	12/441	239/18723	0.0114217	0.0481634	0.0330569	IGF2/HAS2/ANXA1/LEF1/GLI3/GATA3/CD44/LGALS1/CHST2/EFNB1/HES1/CAV1	12
GO:0032272	BP	GO:0032272	negative regulation of protein polymerization	6/441	80/18723	0.0114573	0.0482657	0.0331271	MAP2/STMN2/SVIL/SLIT2/FHOD3/CLIP3	6
GO:0001954	BP	GO:0001954	positive regulation of cell-matrix adhesion	5/441	58/18723	0.0116735	0.0489344	0.0335861	RIN2/SFRP1/KDR/SDC4/UTRN	5
GO:0002763	BP	GO:0002763	positive regulation of myeloid leukocyte differentiation	5/441	58/18723	0.0116735	0.0489344	0.0335861	ID2/LEF1/CA2/ROR2/FOS	5
GO:0010574	BP	GO:0010574	regulation of vascular endothelial growth factor production	5/441	58/18723	0.0116735	0.0489344	0.0335861	CYP1B1/NODAL/ISL1/SULF2/SULF1	5
GO:0045604	BP	GO:0045604	regulation of epidermal cell differentiation	5/441	58/18723	0.0116735	0.0489344	0.0335861	PTCH1/FOXC1/BMP4/DLL1/HES1	5
GO:2000649	BP	GO:2000649	regulation of sodium ion transmembrane transporter activity	5/441	58/18723	0.0116735	0.0489344	0.0335861	ATP1A2/FGF12/ANK3/UTRN/HECW2	5
GO:0042110	BP	GO:0042110	T cell activation	20/441	487/18723	0.0118862	0.0496283	0.0340623	IGF2/EOMES/ANXA1/DLG5/CD48/LEF1/GLI3/GATA3/FOXP1/RIPOR2/PREX1/EGR1/CD44/LGALS1/BMP4/SDC4/EFNB1/HES1/F2RL1/CAV1	20
GO:0001825	BP	GO:0001825	blastocyst formation	4/441	38/18723	0.0119089	0.0496283	0.0340623	NODAL/HAND1/SKIL/CDX2	4
GO:0032373	BP	GO:0032373	positive regulation of sterol transport	4/441	38/18723	0.0119089	0.0496283	0.0340623	ABCA1/PTCH1/ANXA2/CAV1	4
GO:0032376	BP	GO:0032376	positive regulation of cholesterol transport	4/441	38/18723	0.0119089	0.0496283	0.0340623	ABCA1/PTCH1/ANXA2/CAV1	4
GO:0033144	BP	GO:0033144	negative regulation of intracellular steroid hormone receptor signaling pathway	4/441	38/18723	0.0119089	0.0496283	0.0340623	NODAL/ISL1/SFRP1/FOXP1	4
GO:0048713	BP	GO:0048713	regulation of oligodendrocyte differentiation	4/441	38/18723	0.0119089	0.0496283	0.0340623	CXCR4/TENM4/PTN/HES1	4
GO:0062023	CC	GO:0062023	collagen-containing extracellular matrix	50/454	425/19550	2.34605e-21	8.82113e-19	7.55674e-19	COL3A1/COL2A1/FBN2/LUM/COL1A2/SERPINB9/FREM1/NCAM1/PCOLCE/SFRP1/COL5A2/ANXA1/EGFLAM/FGFBP3/WNT5A/FGFR2/TGFB2/S100A6/COL11A1/ANXA2/BGN/FBN1/COL5A1/WNT5B/SERPINE2/COL1A1/NID2/PTN/CLU/COL9A2/LGALS1/GPC3/TNC/COL4A2/POSTN/DPT/TGFBI/SULF1/COL4A1/COL9A1/SERPINF1/CDON/ADAMTS9/NID1/FN1/HAPLN1/HTRA1/EDIL3/COL13A1/CDH2	50
GO:0098644	CC	GO:0098644	complex of collagen trimers	10/454	21/19550	1.16015e-11	2.18109e-09	1.86846e-09	COL3A1/COL2A1/LUM/COL1A2/COL5A2/COL11A1/COL5A1/COL1A1/COL4A2/COL4A1	10
GO:0005583	CC	GO:0005583	fibrillar collagen trimer	8/454	12/19550	3.63056e-11	3.41273e-09	2.92356e-09	COL3A1/COL2A1/LUM/COL1A2/COL5A2/COL11A1/COL5A1/COL1A1	8
GO:0098643	CC	GO:0098643	banded collagen fibril	8/454	12/19550	3.63056e-11	3.41273e-09	2.92356e-09	COL3A1/COL2A1/LUM/COL1A2/COL5A2/COL11A1/COL5A1/COL1A1	8
GO:0005788	CC	GO:0005788	endoplasmic reticulum lumen	29/454	313/19550	2.72208e-10	2.047e-08	1.75359e-08	COL3A1/IGFBP5/COL2A1/COL1A2/MXRA8/WNT3/COL5A2/WNT5A/COL11A1/FBN1/COL5A1/WNT5B/COL1A1/CLU/COL9A2/LGALS1/FKBP7/GPC3/BMP4/TNC/COL4A2/PDGFC/COL4A1/COL9A1/ADAMTSL1/FN1/COL13A1/SPP1/CDH2	29
GO:0005604	CC	GO:0005604	basement membrane	16/454	96/19550	6.63723e-10	4.15933e-08	3.56314e-08	COL2A1/FREM1/EGFLAM/ANXA2/FBN1/COL5A1/NID2/PTN/TNC/COL4A2/TGFBI/COL4A1/COL9A1/SERPINF1/NID1/FN1	16
GO:0045121	CC	GO:0045121	membrane raft	27/454	335/19550	2.27932e-08	1.07128e-06	9.17725e-07	ABCA1/HAS2/AHNAK/RGMB/PTCH1/ATP1A2/CD48/TDGF1/ABCG2/ANXA2/PTGIS/EFNA5/KDR/SDC4/ATP2B4/DLL1/EFNB1/SULF1/MYOF/GRIP1/PLPP3/IRS1/SLC2A1/CLIP3/PODXL/CAV1/CDH2	27
GO:0098857	CC	GO:0098857	membrane microdomain	27/454	335/19550	2.27932e-08	1.07128e-06	9.17725e-07	ABCA1/HAS2/AHNAK/RGMB/PTCH1/ATP1A2/CD48/TDGF1/ABCG2/ANXA2/PTGIS/EFNA5/KDR/SDC4/ATP2B4/DLL1/EFNB1/SULF1/MYOF/GRIP1/PLPP3/IRS1/SLC2A1/CLIP3/PODXL/CAV1/CDH2	27
GO:0005581	CC	GO:0005581	collagen trimer	13/454	87/19550	1.03325e-07	4.31669e-06	3.69795e-06	COL3A1/COL2A1/LUM/COL1A2/COL5A2/COL11A1/COL5A1/COL1A1/COL9A2/COL4A2/COL4A1/COL9A1/COL13A1	13
GO:0043034	CC	GO:0043034	costamere	6/454	18/19550	2.22256e-06	8.35684e-05	7.15899e-05	AHNAK/FLNC/SVIL/KRT19/SDC4/ANK3	6
GO:0042383	CC	GO:0042383	sarcolemma	14/454	138/19550	4.15538e-06	0.000142039	0.000121679	AHNAK/ANXA1/ATP1A2/FLNC/ANXA2/BGN/KRT19/ATP2B4/ANK3/SYNC/UTRN/SLC2A1/CAV1/CDH2	14
GO:0031594	CC	GO:0031594	neuromuscular junction	9/454	70/19550	3.36393e-05	0.00105403	0.000902949	EPHA4/SERPINE2/PTN/POSTN/EPHA7/PDZRN3/ANK3/SYNC/UTRN	9
GO:0005911	CC	GO:0005911	cell-cell junction	27/454	494/19550	3.86817e-05	0.00111879	0.000958428	PRKD1/FLRT2/CDH6/AHNAK/CDH11/FLRT3/MXRA8/EPB41L3/ANXA1/ATP1A2/DLG5/EPHA4/HEG1/DSP/ANXA2/CLDN11/CGNL1/DLL1/JCAD/ANK3/PLPP3/SLC2A1/PODXL/COL13A1/ADGRL3/CDH2/PCDH9	27
GO:0044853	CC	GO:0044853	plasma membrane raft	11/454	116/19550	8.25795e-05	0.00221785	0.00189995	HAS2/PTCH1/ATP1A2/PTGIS/EFNA5/ATP2B4/MYOF/IRS1/SLC2A1/CAV1/CDH2	11
GO:0005901	CC	GO:0005901	caveola	9/454	84/19550	0.000143036	0.00358543	0.00307151	PTCH1/ATP1A2/PTGIS/EFNA5/ATP2B4/MYOF/IRS1/SLC2A1/CAV1	9
GO:0030018	CC	GO:0030018	Z disc	11/454	130/19550	0.00022851	0.00536998	0.00460026	TTN/FLNC/SORBS2/KRT19/NEBL/ATP2B4/FHOD3/FBXO32/ANK3/SYNC/SLC2A1	11
GO:0030016	CC	GO:0030016	myofibril	15/454	231/19550	0.000346496	0.00766368	0.00656519	AHNAK/TTN/FLNC/SVIL/SORBS2/KRT19/NEBL/SDC4/ATP2B4/FHOD3/FBXO32/ANK3/SYNC/SLC2A1/TPM1	15
GO:0031674	CC	GO:0031674	I band	11/454	141/19550	0.00046068	0.0096231	0.00824375	TTN/FLNC/SORBS2/KRT19/NEBL/ATP2B4/FHOD3/FBXO32/ANK3/SYNC/SLC2A1	11
GO:0043292	CC	GO:0043292	contractile fiber	15/454	239/19550	0.000495986	0.0098153	0.0084084	AHNAK/TTN/FLNC/SVIL/SORBS2/KRT19/NEBL/SDC4/ATP2B4/FHOD3/FBXO32/ANK3/SYNC/SLC2A1/TPM1	15
GO:0031225	CC	GO:0031225	anchored component of membrane	12/454	170/19550	0.000637855	0.0119917	0.0102728	CFC1/RGMB/NCAM1/CD48/TDGF1/EFNA1/GPC3/EFNA5/GPHN/CD52/CPM/SVIP	12
GO:0031253	CC	GO:0031253	cell projection membrane	18/454	346/19550	0.00129792	0.023239	0.019908	HHIP/PTCH1/ITGA8/MXRA8/EPB41L3/LRP2/ABCG2/RIPOR2/DHRS3/WLS/CD44/JCAD/PROM1/UTRN/GAP43/BBS9/TPM1/PODXL	18
GO:0044291	CC	GO:0044291	cell-cell contact zone	7/454	72/19550	0.0013958	0.0238555	0.0204361	AHNAK/ATP1A2/DSP/ANK3/SLC2A1/CDH2/PCDH9	7
GO:0002116	CC	GO:0002116	semaphorin receptor complex	3/454	11/19550	0.00178649	0.0292051	0.025019	PLXNA2/NRP2/PLXNA4	3
GO:0005925	CC	GO:0005925	focal adhesion	20/454	418/19550	0.00195175	0.0305774	0.0261946	FLRT2/AHNAK/ITGA8/FLRT3/ANXA1/VIM/FLNC/ALCAM/SVIL/SORBS2/PDGFRB/TNS3/CD44/SDC4/TNC/ITGB8/TLN2/CAV1/CD9/CDH2	20
GO:0045178	CC	GO:0045178	basal part of cell	15/454	276/19550	0.00210547	0.0316663	0.0271273	ABCA1/SLC1A3/ALPK2/ANXA1/DSP/CA2/ANXA2/CD44/CLDN11/ATP7B/ATP2B4/ANK3/PLPP3/SLC2A1/CDH2	15
GO:0030055	CC	GO:0030055	cell-substrate junction	20/454	425/19550	0.00236472	0.0341975	0.0292957	FLRT2/AHNAK/ITGA8/FLRT3/ANXA1/VIM/FLNC/ALCAM/SVIL/SORBS2/PDGFRB/TNS3/CD44/SDC4/TNC/ITGB8/TLN2/CAV1/CD9/CDH2	20
GO:0009925	CC	GO:0009925	basal plasma membrane	14/454	257/19550	0.00286213	0.0391876	0.0335705	ABCA1/SLC1A3/ALPK2/ANXA1/DSP/CA2/ANXA2/CD44/ATP7B/ATP2B4/ANK3/PLPP3/SLC2A1/CDH2	14
GO:1990907	CC	GO:1990907	beta-catenin-TCF complex	3/454	13/19550	0.00299136	0.0391876	0.0335705	LEF1/TLE1/TCF7L2	3
GO:0016323	CC	GO:0016323	basolateral plasma membrane	13/454	231/19550	0.00302244	0.0391876	0.0335705	ABCA1/ALPK2/ANXA1/DSP/CA2/ANXA2/CD44/ATP7B/ATP2B4/ANK3/PLPP3/SLC2A1/CDH2	13
GO:0005667	CC	GO:0005667	transcription regulator complex	19/454	413/19550	0.00384216	0.0479734	0.041097	FOXF1/TBX15/HAND1/SOX9/MEIS1/DACH1/PITX2/LEF1/SIX1/GLI3/SKIL/SMAD9/HDAC9/TLE1/HES6/GATA6/FOS/CDX2/TCF7L2	19
GO:0030017	CC	GO:0030017	sarcomere	12/454	211/19550	0.00395525	0.0479734	0.041097	TTN/FLNC/SORBS2/KRT19/NEBL/ATP2B4/FHOD3/FBXO32/ANK3/SYNC/SLC2A1/TPM1	12
GO:0005201	MF	GO:0005201	extracellular matrix structural constituent	26/445	172/18368	8.26664e-14	4.79465e-11	4.12462e-11	COL3A1/COL2A1/FBN2/LUM/COL1A2/PCOLCE/COL5A2/COL11A1/BGN/FBN1/COL5A1/COL1A1/NID2/COL9A2/TNC/COL4A2/POSTN/DPT/TGFBI/COL4A1/COL9A1/NID1/FN1/HAPLN1/EDIL3/COL13A1	26
GO:0005539	MF	GO:0005539	glycosaminoglycan binding	28/445	230/18368	2.19211e-12	6.35711e-10	5.46873e-10	SPOCK3/RSPO3/PTCH1/NRP2/PCOLCE/SFRP1/EGFLAM/FGFBP3/FGFR2/COL11A1/BGN/FBN1/COL5A1/SULF2/SERPINE2/SLIT2/PTN/CD44/SEMA5A/FGF4/BMP4/POSTN/SULF1/TENM1/FN1/HAPLN1/SLIT3/COL13A1	28
GO:0048407	MF	GO:0048407	platelet-derived growth factor binding	8/445	11/18368	1.72661e-11	3.33812e-09	2.87163e-09	COL3A1/COL2A1/COL1A2/COL5A1/PDGFRB/COL1A1/PDGFRA/COL4A1	8
GO:0030020	MF	GO:0030020	extracellular matrix structural constituent conferring tensile strength	12/445	41/18368	1.47497e-10	2.13871e-08	1.83983e-08	COL3A1/COL2A1/COL1A2/COL5A2/COL11A1/COL5A1/COL1A1/COL9A2/COL4A2/COL4A1/COL9A1/COL13A1	12
GO:0008201	MF	GO:0008201	heparin binding	20/445	166/18368	3.86006e-09	4.47766e-07	3.85193e-07	RSPO3/PTCH1/NRP2/PCOLCE/SFRP1/FGFBP3/FGFR2/COL11A1/FBN1/COL5A1/SERPINE2/SLIT2/PTN/FGF4/BMP4/POSTN/TENM1/FN1/SLIT3/COL13A1	20
GO:0019838	MF	GO:0019838	growth factor binding	17/445	141/18368	5.6715e-08	5.48245e-06	4.7163e-06	COL3A1/IGFBP5/COL2A1/COL1A2/NRP2/FGFBP3/FGFR2/LRP2/COL5A1/PDGFRB/COL1A1/PTN/KDR/PDGFRA/COL4A1/EPHA7/HTRA1	17
GO:0005178	MF	GO:0005178	integrin binding	17/445	144/18368	7.75692e-08	6.42716e-06	5.52899e-06	COL3A1/IGF2/FBN1/COL5A1/PTN/S1PR3/S1PR2/KDR/TGFBI/ITGB8/UTRN/PLPP3/FN1/EDIL3/TLN2/SPP1/CD9	17
GO:1901681	MF	GO:1901681	sulfur compound binding	23/445	265/18368	1.39409e-07	8.77936e-06	7.55248e-06	RSPO3/PTCH1/NRP2/PCOLCE/SFRP1/FGFBP3/FGFR2/FST/COL11A1/FBN1/COL5A1/SERPINE2/SLIT2/PTN/SEMA5A/FGF4/BMP4/POSTN/TENM1/MGST2/FN1/SLIT3/COL13A1	23
GO:0043394	MF	GO:0043394	proteoglycan binding	9/445	36/18368	1.39705e-07	8.77936e-06	7.55248e-06	COL2A1/FST/COL5A1/SLIT2/PTN/SEMA5A/TNC/NID1/FN1	9
GO:0045499	MF	GO:0045499	chemorepellent activity	8/445	27/18368	1.65137e-07	8.77936e-06	7.55248e-06	FLRT2/FLRT3/SEMA6D/SEMA3A/SEMA3E/SEMA5A/SEMA3C/EPHA7	8
GO:0030546	MF	GO:0030546	signaling receptor activator activity	33/445	495/18368	1.66505e-07	8.77936e-06	7.55248e-06	CER1/BMP3/FLRT2/IGF2/NODAL/NTS/DKK1/FLRT3/SEMA6D/TNFRSF11B/WNT3/WNT5A/STC1/TGFB2/TDGF1/SEMA3A/FBN1/SEMA3E/WNT5B/PTN/FGF12/SEMA5A/BMP2/FGF4/EFNA5/BMP4/SEMA3C/PDGFC/EPHA7/BMP5/APELA/SPP1/FGF17	33
GO:0048018	MF	GO:0048018	receptor ligand activity	32/445	487/18368	3.55632e-07	1.71889e-05	1.47868e-05	CER1/BMP3/FLRT2/IGF2/NODAL/NTS/DKK1/FLRT3/SEMA6D/TNFRSF11B/WNT3/WNT5A/STC1/TGFB2/TDGF1/SEMA3A/FBN1/SEMA3E/WNT5B/PTN/FGF12/SEMA5A/BMP2/FGF4/BMP4/SEMA3C/PDGFC/EPHA7/BMP5/APELA/SPP1/FGF17	32
GO:0140297	MF	GO:0140297	DNA-binding transcription factor binding	28/445	394/18368	4.11477e-07	1.83582e-05	1.57927e-05	MIXL1/TWIST1/HAND1/TBXT/EOMES/SOX9/TBX3/ISL1/ID2/DACT1/PITX2/PRRX1/LEF1/NKX3-1/FOXP2/FOXP1/RUNX1T1/HDAC9/HES6/GATA6/DLL1/FOS/HES1/TBX6/ZNF516/GRIP1/PROX1/TCF7L2	28
GO:0050840	MF	GO:0050840	extracellular matrix binding	10/445	56/18368	8.27404e-07	3.42782e-05	2.94879e-05	ITGA9/COL11A1/ANXA2/BGN/OLFML2A/SLIT2/LGALS1/TGFBI/NID1/SPP1	10
GO:0070696	MF	GO:0070696	transmembrane receptor protein serine/threonine kinase binding	7/445	24/18368	1.13196e-06	4.37692e-05	3.76526e-05	CFC1/BMP3/NODAL/TDGF1/BMP2/BMP4/BMP5	7
GO:0001228	MF	GO:0001228	DNA-binding transcription activator activity, RNA polymerase II-specific	29/445	450/18368	1.87692e-06	6.80382e-05	5.85301e-05	FOXF1/FOXC2/MIXL1/HAND1/MSGN1/SOX9/TBX3/MEIS1/HOXA1/ISL1/FOXD2/HOXB3/CDX1/MEOX1/MSX1/FOXC1/PRRX1/LEF1/SIX1/GATA3/ZNF521/HOXB1/NR3C1/EGR1/PAX9/PLAGL1/FOS/STOX2/VENTX	29
GO:0001216	MF	GO:0001216	DNA-binding transcription activator activity	29/445	456/18368	2.44037e-06	8.27226e-05	7.11624e-05	FOXF1/FOXC2/MIXL1/HAND1/MSGN1/SOX9/TBX3/MEIS1/HOXA1/ISL1/FOXD2/HOXB3/CDX1/MEOX1/MSX1/FOXC1/PRRX1/LEF1/SIX1/GATA3/ZNF521/HOXB1/NR3C1/EGR1/PAX9/PLAGL1/FOS/STOX2/VENTX	29
GO:0001217	MF	GO:0001217	DNA-binding transcription repressor activity	23/445	313/18368	2.56725e-06	8.27226e-05	7.11624e-05	TBX15/HAND1/TBX3/SNAI2/MSX1/DACH1/PRRX1/LEF1/SKIL/ZEB1/FOXP2/GATA3/FOXP1/SP5/NR3C1/SNAI1/HES6/PLAGL1/CDX2/HES1/NR2F1/PROX1/SOX6	23
GO:0061629	MF	GO:0061629	RNA polymerase II-specific DNA-binding transcription factor binding	22/445	299/18368	4.14973e-06	0.000126676	0.000108973	MIXL1/TBXT/EOMES/TBX3/ISL1/ID2/DACT1/PITX2/PRRX1/LEF1/NKX3-1/FOXP2/FOXP1/HES6/GATA6/DLL1/FOS/HES1/TBX6/GRIP1/PROX1/TCF7L2	22
GO:0033612	MF	GO:0033612	receptor serine/threonine kinase binding	7/445	29/18368	4.5965e-06	0.000133299	0.000114671	CFC1/BMP3/NODAL/TDGF1/BMP2/BMP4/BMP5	7
GO:0017147	MF	GO:0017147	Wnt-protein binding	7/445	30/18368	5.87113e-06	0.000162155	0.000139495	SFRP1/FZD10/ROR1/FRZB/WLS/APCDD1/ROR2	7
GO:0001227	MF	GO:0001227	DNA-binding transcription repressor activity, RNA polymerase II-specific	22/445	310/18368	7.40182e-06	0.000195139	0.000167869	TBX15/HAND1/TBX3/SNAI2/MSX1/DACH1/PRRX1/LEF1/SKIL/ZEB1/FOXP2/GATA3/FOXP1/SP5/NR3C1/SNAI1/HES6/PLAGL1/CDX2/HES1/NR2F1/PROX1	22
GO:0140416	MF	GO:0140416	transcription regulator inhibitor activity	6/445	21/18368	7.78842e-06	0.000196404	0.000168957	ID4/ID2/ID1/LEF1/NKX3-1/ID3	6
GO:0071837	MF	GO:0071837	HMG box domain binding	5/445	14/18368	1.36375e-05	0.000329573	0.000283516	MEOX1/HOXA3/PRRX1/GATA3/PAX3	5
GO:0005109	MF	GO:0005109	frizzled binding	7/445	37/18368	2.56463e-05	0.000594993	0.000511845	RSPO3/BAMBI/SFRP1/WNT3/WNT5A/WNT5B/ROR2	7
GO:0005501	MF	GO:0005501	retinoid binding	7/445	38/18368	3.07872e-05	0.000661356	0.000568934	ALDH1A2/STRA6/RBP1/CRABP2/CRABP1/CYP26A1/NR2F2	7
GO:0019840	MF	GO:0019840	isoprenoid binding	7/445	38/18368	3.07872e-05	0.000661356	0.000568934	ALDH1A2/STRA6/RBP1/CRABP2/CRABP1/CYP26A1/NR2F2	7
GO:0008083	MF	GO:0008083	growth factor activity	14/445	162/18368	4.1375e-05	0.000857054	0.000737284	BMP3/IGF2/NODAL/DKK1/TGFB2/TDGF1/PTN/FGF12/BMP2/FGF4/BMP4/PDGFC/BMP5/FGF17	14
GO:0016918	MF	GO:0016918	retinal binding	5/445	19/18368	7.16547e-05	0.00143309	0.00123282	ALDH1A2/STRA6/RBP1/CRABP2/CRABP1	5
GO:0097493	MF	GO:0097493	structural molecule activity conferring elasticity	4/445	11/18368	9.79814e-05	0.00189431	0.00162959	FBN2/AHNAK/TTN/FBN1	4
GO:0046332	MF	GO:0046332	SMAD binding	9/445	79/18368	0.000121667	0.00227636	0.00195824	COL1A2/CITED1/COL5A2/BMPR1B/SKIL/SMAD9/AXIN2/BMP2/FOS	9
GO:0008093	MF	GO:0008093	cytoskeletal anchor activity	5/445	22/18368	0.000152826	0.00276998	0.00238288	EPB41L3/SORBS2/MAP1A/GAS2/ANK3	5
GO:0030215	MF	GO:0030215	semaphorin receptor binding	5/445	23/18368	0.000191416	0.00336427	0.00289413	SEMA6D/SEMA3A/SEMA3E/SEMA5A/SEMA3C	5
GO:0039706	MF	GO:0039706	co-receptor binding	4/445	13/18368	0.000204261	0.0033849	0.00291188	DKK4/DKK1/BMP2/BMP4	4
GO:0070700	MF	GO:0070700	BMP receptor binding	4/445	13/18368	0.000204261	0.0033849	0.00291188	BMP3/BMP2/BMP4/BMP5	4
GO:0008013	MF	GO:0008013	beta-catenin binding	9/445	85/18368	0.000214215	0.00345125	0.00296895	SOX9/DLG5/DACT1/LEF1/GLI3/AXIN2/GRIP1/TCF7L2/CDH2	9
GO:0005518	MF	GO:0005518	collagen binding	8/445	69/18368	0.000255563	0.00400612	0.00344628	LUM/PCOLCE/ITGA9/NID2/CD44/TGFBI/NID1/FN1	8
GO:0140678	MF	GO:0140678	molecular function inhibitor activity	11/445	128/18368	0.000285474	0.00435724	0.00374834	ID4/ID2/ANXA1/ID1/ITPR1/LEF1/ANXA2/NKX3-1/TXNIP/ID3/CAV1	11
GO:0043178	MF	GO:0043178	alcohol binding	9/445	89/18368	0.000303742	0.00451719	0.00388593	ABCA1/PTCH1/STRA6/ITPR1/RBP1/CRABP2/CRABP1/PROM1/CAV1	9
GO:0019841	MF	GO:0019841	retinol binding	4/445	16/18368	0.000490771	0.00711618	0.00612172	STRA6/RBP1/CRABP2/CRABP1	4
GO:0046875	MF	GO:0046875	ephrin receptor binding	5/445	28/18368	0.00050602	0.00715833	0.00615799	EPHA4/EFNA1/EFNA5/EFNB1/EPHA7	5
GO:0005200	MF	GO:0005200	structural constituent of cytoskeleton	9/445	103/18368	0.000891153	0.0123064	0.0105866	EPB41L3/VIM/DSP/SORBS2/KRT19/TUBB2A/ANK3/TPM1/TLN2	9
GO:0070888	MF	GO:0070888	E-box binding	6/445	48/18368	0.00101367	0.0136728	0.0117621	TWIST1/SNAI2/ZEB1/GATA3/SNAI1/HES1	6
GO:0001972	MF	GO:0001972	retinoic acid binding	4/445	20/18368	0.00120995	0.0159493	0.0137205	CRABP2/CRABP1/CYP26A1/NR2F2	4
GO:0004713	MF	GO:0004713	protein tyrosine kinase activity	10/445	136/18368	0.00177342	0.0228575	0.0196632	TTN/NRP2/FGFR2/EPHA4/AXL/PDGFRB/KDR/PDGFRA/ROR2/EPHA7	10
GO:0070697	MF	GO:0070697	activin receptor binding	3/445	11/18368	0.00201602	0.0254194	0.0218672	CFC1/NODAL/TDGF1	3
GO:0019199	MF	GO:0019199	transmembrane receptor protein kinase activity	10/445	143/18368	0.00256745	0.0312487	0.0268818	NRP2/BMPR1B/FGFR2/EPHA4/AXL/PDGFRB/KDR/PDGFRA/ROR2/EPHA7	10
GO:0017154	MF	GO:0017154	semaphorin receptor activity	3/445	12/18368	0.00263997	0.0312487	0.0268818	PLXNA2/NRP2/PLXNA4	3
GO:0045295	MF	GO:0045295	gamma-catenin binding	3/445	12/18368	0.00263997	0.0312487	0.0268818	LEF1/TCF7L2/CDH2	3
GO:0005104	MF	GO:0005104	fibroblast growth factor receptor binding	4/445	25/18368	0.00287114	0.0333053	0.028651	FLRT2/FLRT3/FGF4/FGF17	4
GO:0004714	MF	GO:0004714	transmembrane receptor protein tyrosine kinase activity	9/445	124/18368	0.00323397	0.0367784	0.0316388	NRP2/FGFR2/EPHA4/AXL/PDGFRB/KDR/PDGFRA/ROR2/EPHA7	9
GO:0008307	MF	GO:0008307	structural constituent of muscle	5/445	42/18368	0.00331835	0.0370124	0.0318401	TTN/SORBS2/KRT19/NEBL/TPM1	5
GO:0043425	MF	GO:0043425	bHLH transcription factor binding	4/445	27/18368	0.00383432	0.0419604	0.0360966	TWIST1/HAND1/SOX9/ISL1	4
GO:0044548	MF	GO:0044548	S100 protein binding	3/445	14/18368	0.00421346	0.0452557	0.0389314	AHNAK/S100A6/ANXA2	3
GO:0043236	MF	GO:0043236	laminin binding	4/445	28/18368	0.00438903	0.0462843	0.0398163	ITGA9/SLIT2/LGALS1/NID1	4
